# Supplementary material for: Life-stage specific transcriptomes of a migratory endoparasitic plant nematode, Radopholus similis elucidate a different parasitic and life strategy of plant parasitic nematodes
Source: Sci Rep. 2019 Apr 18;9:6277. doi: 10.1038/s41598-019-42724-7 (PMC6472380; doi:10.1038/s41598-019-42724-7)
Supplement: Supplementary file 2 — Supplementary Dataset 1 [file 41598_2019_42724_MOESM2_ESM.xlsx]

## Sheet: Table S4
Table S4 Sequence alignment of Radopholus similis transcripts blastx against wolbachia and NCBI NR database.
	wolbachia				NR database
gene ID	significant alignment	identity	E value	score	significant alignment	identity	E value	score
CL1614.Contig1_All	SRR944623.190128.2	84.028	5.49e-72	274	gi|387575654|gb|CP003514.1|	99.583	0	5683
CL1614.Contig2_All	SRR944623.190128.2	85.069	4.51e-77	291	gi|1061621060|gb|CP013404.1|	97.279	0	4353
CL1820.Contig1_All	SRR944623.209233.2	85.455	5.33e-73	276	gi|685652887|gb|CP007781.1|	92.817	0	1543
CL1820.Contig2_All	SRR944623.212567.2	82.079	3.3e-60	233	gi|392843101|gb|JQ994185.1|	91.197	0	1365
CL1820.Contig3_All	SRR944623.209233.2	84.783	1.8e-69	265	gi|1061573439|gb|CP013384.1|	99.707	0	3123
CL1820.Contig4_All	SRR944623.199945.2	80.205	5.17e-55	215	gi|762187027|dbj|LC031455.1|	100	0	913
CL2500.Contig1_All	SRR944623.258705.2	78.341	7.59e-30	130	gi|1004607051|gb|KT865759.1|	95.673	5.78e-86	331
CL2500.Contig2_All	SRR944623.258705.2	80.889	9.89e-39	159	gi|698178797|gb|CP009291.1|	98.122	1.22e-97	370
CL2801.Contig1_All	SRR944623.25828.2	84.982	4.91e-71	268	gi|679813839|gb|KJ867214.1|	100	0	1110
CL2801.Contig2_All	SRR944623.25828.2	94.776	1.09e-115	416	gi|1102642711|gb|KY106281.1|	100	0	761
CL3257.Contig1_All	SRR944623.265402.2	85.897	2.37e-64	246	gi|552827724|ref|XM_005847229.1|	87.16	7.06e-125	460
CL3821.Contig1_All	SRR944623.235832.2	89.143	1.81e-55	217	gi|68639736|emb|BX296557.35|	99.514	0	1122
CL5440.Contig1_All	SRR944623.69130.2	78.599	4.46e-38	158	gi|19699038|gb|AY081975.1|	98.467	2.54e-124	459
CL6583.Contig2_All	SRR944623.111894.2	80.936	2.99e-56	220	gi|470484216|ref|NR_076636.1|	93.194	0	1886
Unigene11162_All	SRR944623.137186.2	85.149	3.86e-51	202	gi|470477714|ref|NR_076404.1|	98.737	0	845
Unigene11312_All	SRR944623.293244.2	77.301	5.53e-18	91.6	gi|1102506259|gb|CP017979.1|	100	1.12e-157	569
Unigene12362_All	SRR944623.235832.2	89.412	4.02e-55	215	gi|780956586|gb|KM096223.1|	100	0	721
Unigene15396_All	SRR944623.244546.2	81.071	2.52e-53	211	gi|1061589067|gb|CP013393.1|	93.865	0	1938
Unigene15442_All	SRR944623.259745.2	75.943	6.92e-20	99	gi|470484216|ref|NR_076636.1|	98.074	0	1085
Unigene16021_All	SRR944623.235832.2	90.244	2.83e-55	215	gi|653600738|gb|KJ740219.1|	99.283	3.22e-138	505
Unigene16084_All	SRR944623.147855.2	90.749	1.9e-80	300	gi|831192838|gb|CP011503.1|	98.033	0	1059
Unigene17275_All	SRR944623.93712.2	77.606	3.08e-35	148	gi|1043539142|gb|KX094393.1|	100	1.9e-150	545
Unigene18455_All	SRR944623.295480.2	91.228	4.13e-14	78.7	gi|1079707686|gb|KU981119.1|	100	1.47e-151	549
Unigene19485_All	SRR944623.235832.2	86.592	5.04e-49	195	gi|357972523|gb|JN251157.1|	91.755	8.88e-144	523
Unigene19646_All	SRR944623.34494.2	88.727	4.89e-91	335	gi|374269513|emb|HE616234.1|	90.967	0	845
Unigene19647_All	SRR944623.121027.2	90	1.57e-71	270	gi|209865519|gb|FJ269077.1|	95.487	0	1123
Unigene19648_All	SRR944623.121027.2	90	1.57e-71	270	gi|255739929|gb|FJ612292.1|	93.01	0	1020
Unigene19649_All	SRR944623.206681.2	88.764	1.69e-56	219	gi|564996348|gb|KC745394.1|	100	7.21e-110	411
Unigene19650_All	SRR944623.34494.2	88.727	4.16e-91	335	gi|374269513|emb|HE616234.1|	92.407	0	767
Unigene19782_All	SRR944623.211910.2	80	5.42e-39	161	gi|831192838|gb|CP011503.1|	93	5.2e-161	580
Unigene259_All	SRR944623.48525.2	85.926	6.97e-77	289	gi|1078695957|gb|CP017578.1|	93.939	0	1692
Unigene6607_All	SRR944623.261262.2	93.909	1.14e-77	294	gi|18032252|gb|AF248477.1|	85.22	0	3705
Unigene8104_All	SRR944623.292043.2	81.879	1.55e-61	239	gi|743685209|gb|CP010409.1|	94.357	0	3683
Unigene8901_All	SRR944623.235832.2	88.166	3.9e-50	198	gi|646281696|gb|KJ607914.1|	99.734	0	689
Unigene9125_All	SRR944623.206681.2	90.431	4.69e-73	276	gi|460910092|gb|KC541531.1|	92.667	0	1288
Unigene9978_All	SRR944623.178099.2	84.146	4.84e-37	154	gi|1092256889|gb|CP017640.1|	89.189	9.88e-69	274

## Sheet: Table S5
Table S5 Sequence annotation of transcripts similar to citrus gene
ID	query coverage(%)	significant alignments	identity(%)	alignment length	evalue	bit score	positives(%)
CL2550.Contig2_All	99	XP_006485457.1	100	107	1.15e-75	236	100
CL2801.Contig3_All	95	OXK53524.1	100	103	2.94e-63	201	100
CL3015.Contig1_All	82	XP_006450392.1	91.473	129	2.91e-61	194	91.47
CL3356.Contig1_All	89	XP_006450832.1	63.158	133	1.36e-51	174	78.95
CL3356.Contig2_All	95	KDO80105.1	75.893	112	8.1e-48	160	83.04
CL3356.Contig3_All	78	XP_006495232.1	100	268	2.04e-178	504	100
CL3581.Contig1_All	81	XP_006435642.1	98.71	465	0	934	99.35
CL3581.Contig2_All	92	ESR42383.1	100	165	2.58e-115	344	100
CL4724.Contig1_All	96	XP_006471013.1	98.551	69	1.54e-42	144	98.55
CL4724.Contig2_All	57	XP_006471012.1	98.611	144	1.13e-98	293	99.31
CL4801.Contig1_All	77	XP_006477858.1	97.183	213	3.5e-145	414	97.65
CL5067.Contig1_All	86	XP_006432524.1	97.927	386	0	757	98.45
CL5067.Contig2_All	99	XP_006433602.1	100	82	1.18e-51	175	100
CL5352.Contig2_All	94	ESR60832.1	98.193	166	1.98e-112	336	99.4
CL5519.Contig1_All	93	KDO83426.1	99.625	267	0	553	99.63
CL5519.Contig2_All	82	KDO83426.1	99.642	279	0	577	99.64
CL5606.Contig1_All	32	XP_006479153.1	98.438	64	7.09e-19	88.2	100
CL5620.Contig1_All	98	XP_013615473.1	95.946	74	4.34e-34	122	98.65
CL5620.Contig2_All	98	CAN72376.1	100	69	3.05e-31	122	100
CL5918.Contig1_All	97	GAY53716.1	100	612	0	1257	100
CL5918.Contig2_All	91	GAY53716.1	100	612	0	1257	100
CL6101.Contig1_All	69	XP_006467438.1	99.104	335	0	647	100
CL6833.Contig2_All	91	XP_006431349.1	98.934	469	0	793	99.15
Unigene15962_All	88	XP_006484981.1	94.203	207	3.66e-142	405	97.1
Unigene16020_All	53	GAY43852.1	99	100	7.44e-43	147	100
Unigene16172_All	73	XP_006435640.1	98.832	428	0	859	99.53
Unigene16173_All	98	AFV93500.1	100	67	1.01e-41	144	100
Unigene16174_All	72	GAY43910.1	97.253	182	1.3e-129	373	98.9
Unigene16183_All	76	XP_006429369.1	99.552	446	0	761	99.55
Unigene16200_All	99	KDO79353.1	97.794	136	3.04e-93	278	98.53
Unigene16204_All	61	KDO48960.1	98.658	149	2.48e-103	305	98.66
Unigene16205_All	50	ESR38064.1	71.698	106	2.06e-21	93.6	71.7
Unigene16227_All	98	ESR59262.1	95.522	67	4.9e-38	133	97.01
Unigene16230_All	62	NP_001276070.1	100	135	6.41e-53	177	100
Unigene16232_All	99	KDO82959.1	97.619	84	1.83e-52	167	98.81
Unigene16250_All	99	GAY55757.1	100	92	4.79e-60	195	100
Unigene16252_All	98	XP_006450832.1	100	231	5.44e-152	432	100
Unigene16254_All	92	ASA69255.1	99.396	331	0	687	99.7
Unigene16269_All	99	XP_006440801.1	100	99	1.32e-65	211	100
Unigene16294_All	64	KDO79705.1	99.083	109	5.03e-73	231	100
Unigene16301_All	76	GAY66574.1	99.103	223	1.56e-145	416	99.55
Unigene16310_All	82	GAY46096.1	88.525	61	1.29e-30	114	96.72
Unigene16314_All	70	XP_006437022.1	99.614	259	2.05e-151	436	100
Unigene16357_All	99	XP_006422895.1	99.379	161	7.12e-101	308	99.38
Unigene16385_All	82	GAY48877.1	100	132	2.42e-91	277	100
Unigene16388_All	99	KDO73742.1	97.59	83	5.59e-51	175	98.8
Unigene16395_All	79	KDO36651.1	100	94	7.34e-49	162	100
Unigene16399_All	71	XP_006439216.1	100	100	2.01e-67	214	100
Unigene16405_All	78	AFQ33614.1	100	93	2.54e-59	201	100
Unigene16407_All	92	KDO50840.1	100	70	5.24e-44	145	100
Unigene16413_All	99	XP_006474362.1	100	106	2.02e-70	224	100
Unigene16415_All	63	PAL70927.1	98.276	58	1.4e-34	126	98.28
Unigene16417_All	83	XP_006452443.1	98.592	71	3.56e-41	140	98.59
Unigene16419_All	67	XP_006448737.1	100	69	6.99e-43	147	100
Unigene16420_All	99	KDO55789.1	97.297	111	3.15e-74	229	99.1
Unigene16421_All	88	GAY41321.1	100	61	2.18e-20	89	100
Unigene16422_All	98	PPS04817.1	96.296	81	3.22e-53	169	98.77
Unigene16425_All	99	ESR42647.1	99.597	248	9.09e-137	397	99.6
Unigene16428_All	94	XP_006487045.1	98.947	95	4.96e-62	197	100
Unigene16430_All	99	GAY45998.1	95	100	1.89e-60	192	96
Unigene16433_All	90	PAL78692.1	97.368	114	2.7e-57	183	99.12
Unigene16437_All	98	KDO39659.1	100	99	4.21e-64	201	100
Unigene16440_All	99	GAY50209.1	98.621	145	5.79e-87	265	98.62
Unigene16446_All	98	KDO84951.1	97.674	86	3.09e-55	178	97.67
Unigene16449_All	99	KDO70118.1	100	106	5.92e-35	134	100
Unigene16452_All	99	KDO67226.1	98.462	130	5.36e-89	265	99.23
Unigene16458_All	99	XP_006440277.1	100	73	3.9e-44	151	100
Unigene16461_All	84	KDO70081.1	99.115	113	9.53e-67	210	99.12
Unigene16463_All	99	XP_006479977.1	99.526	211	5.32e-151	436	100
Unigene16464_All	90	KDO73389.1	99.281	139	7.7e-89	273	100
Unigene16466_All	98	KDO54545.1	98.93	187	5.28e-133	389	100
Unigene16468_All	99	KDO41221.1	100	178	8.61e-121	376	100
Unigene16469_All	99	KDO52369.1	98.333	120	2.23e-78	246	99.17
Unigene16471_All	59	XP_006436186.1	100	60	2.73e-32	121	100
Unigene16480_All	86	XP_006438029.1	98.969	97	5.48e-49	160	98.97
Unigene16483_All	82	PKI35019.1	100	71	1.98e-45	150	100
Unigene16486_All	99	KDO54722.1	98.592	213	9.53e-153	439	99.53
Unigene16489_All	58	XP_006491817.1	100	70	5.64e-44	153	100
Unigene16494_All	99	XP_006481140.2	99.01	101	4.34e-65	205	99.01
Unigene16496_All	99	GAY45814.1	99.048	105	1.73e-63	214	99.05
Unigene16497_All	99	XP_024953235.1	100	126	3.88e-82	253	100
Unigene16501_All	70	CAE46896.1	100	149	7.19e-105	308	100
Unigene16503_All	98	ESR63162.1	97.248	109	5.57e-43	149	98.17
Unigene16504_All	73	KDO78689.1	100	65	2.71e-35	135	100
Unigene16505_All	79	XP_024033278.1	100	183	7.92e-30	119	100
Unigene16506_All	51	CAA04664.1	100	82	1.69e-52	178	100
Unigene16507_All	78	KDO74166.1	100	90	3.71e-35	130	100
Unigene16509_All	98	GAY54751.1	97.917	96	3.29e-40	141	100
Unigene16510_All	99	KDO55789.1	95.062	81	1.03e-34	127	97.53
Unigene16514_All	97	Q03683.1	96.809	94	1.43e-57	183	98.94
Unigene16516_All	90	XP_006422961.1	100	226	2.91e-160	463	100
Unigene16517_All	99	XP_006432439.1	100	194	8.62e-124	365	100
Unigene16519_All	99	KDO73787.1	100	94	3.78e-61	204	100
Unigene16520_All	18	KDO41966.1	100	18	0.56	38.5	100
Unigene16521_All	96	KDO52969.1	92.958	71	4.65e-31	119	94.37
Unigene16527_All	73	XP_024948701.1	98.667	75	1.46e-47	166	100
Unigene16529_All	100	XP_006451072.1	100	74	1.95e-45	155	100
Unigene16534_All	99	GAY38344.1	99.359	156	4.03e-99	306	99.36
Unigene16538_All	58	KDO67224.1	98.701	77	2.81e-45	156	98.7
Unigene16543_All	99	KDO57641.1	98.958	96	1.1e-64	202	100
Unigene16545_All	99	XP_006445585.1	100	212	2.84e-153	441	100
Unigene16550_All	85	KDO46278.1	99.107	224	1.07e-161	457	99.55
Unigene16554_All	99	KDO37535.1	100	152	3.18e-108	316	100
Unigene16562_All	99	KDO59967.1	99.329	149	2.1e-101	297	99.33
Unigene16566_All	99	KDO38627.1	100	72	2.34e-31	114	100
Unigene16569_All	68	KDO74746.1	95.89	73	2.92e-39	143	100
Unigene16581_All	76	XP_006440958.1	100	64	9.95e-37	131	100
Unigene16583_All	79	KDO54263.1	100	91	3.42e-43	154	100
Unigene16604_All	98	BAS30562.1	92.308	91	7.89e-52	173	94.51
Unigene16605_All	99	KDO70103.1	100	67	1.02e-37	137	100
Unigene16607_All	70	XP_006480315.1	97.183	71	5.09e-11	67.8	100
Unigene16620_All	98	XP_006489249.1	95.699	93	1.02e-59	191	100
Unigene16623_All	95	KDO77470.1	100	67	1.98e-42	143	100
Unigene16645_All	93	KDO63411.1	98.319	119	2.27e-50	172	98.32
Unigene16648_All	73	XP_006475009.1	100	59	6.82e-30	119	100
Unigene16652_All	99	ESR56439.1	95.556	90	1.05e-56	179	95.56
Unigene16653_All	54	XP_006433432.1	100	127	3.25e-58	189	100
Unigene16667_All	99	GAY50010.1	98.837	86	7.57e-52	175	98.84
Unigene16670_All	99	KDO76254.1	97.222	72	1.59e-45	160	98.61
Unigene16672_All	70	XP_006439717.1	100	88	2.87e-52	175	100
Unigene16677_All	80	XP_006438715.1	98.496	133	3.68e-69	219	99.25
Unigene16690_All	99	XP_006429830.1	100	89	4.87e-31	115	100
Unigene16694_All	76	GAY51824.1	99.306	144	7.62e-85	259	100
Unigene16698_All	98	XP_006474138.1	98.667	75	6.56e-44	154	98.67
Unigene16700_All	94	KDO68086.1	100	159	3.08e-97	290	100
Unigene16728_All	84	XP_006470712.1	98.291	117	2.18e-75	228	99.15
Unigene16750_All	99	KDO36280.1	98.54	137	6.77e-98	289	98.54
Unigene16760_All	99	KDO48675.1	99.27	137	4.37e-94	279	99.27
Unigene16766_All	66	XP_006433519.2	100	66	5.63e-41	142	100
Unigene16776_All	66	XP_006430080.1	100	55	2.15e-31	118	100
Unigene16788_All	96	XP_006421426.1	100	164	3.86e-79	245	100
Unigene16792_All	69	ABA42952.1	100	103	4.98e-70	217	100
Unigene16794_All	90	XP_006437664.1	99.583	240	1.37e-167	482	100
Unigene16796_All	98	PAL73624.1	96.694	121	7.71e-83	247	97.52
Unigene16816_All	76	XP_006475658.1	100	162	1.97e-112	327	100
Unigene16823_All	74	XP_006424826.1	96.575	146	6.58e-96	284	96.58
Unigene16826_All	99	XP_006434350.2	96.629	178	2.52e-102	302	97.19
Unigene16828_All	88	OXK53524.1	100	80	2.03e-47	159	100
Unigene16833_All	55	KDO57643.1	100	56	4.85e-18	82	100
Unigene16840_All	68	XP_006468453.1	100	167	9.53e-119	345	100
Unigene16841_All	98	KDO83949.1	100	86	1.67e-50	164	100
Unigene16842_All	99	GAY39638.1	99.153	118	4.67e-72	227	99.15
Unigene16844_All	76	XP_006431210.1	99.015	203	3.26e-102	313	99.01
Unigene16845_All	95	KDO77820.1	98.901	273	0	564	100
Unigene16846_All	77	ABL67653.1	99.065	107	7.74e-71	216	100
Unigene16847_All	88	XP_006442409.1	96.703	91	2.74e-44	148	100
Unigene16854_All	79	ESR46335.1	98.174	219	5.29e-117	349	98.63
Unigene16856_All	95	XP_024038993.1	98.571	70	6.22e-37	128	100
Unigene16869_All	99	KDO50537.1	98.718	156	2.35e-81	247	100
Unigene16870_All	19	KDO81694.1	96	25	1.37e-06	53.9	96
Unigene16883_All	99	KDO50457.1	97.619	84	1.98e-52	171	100
Unigene16884_All	91	XP_015388168.1	97.917	96	6.35e-48	162	97.92
Unigene16887_All	99	ESR57945.1	98.658	149	2e-75	246	99.33
Unigene16888_All	89	XP_006424968.1	99.387	163	3.4e-98	290	100
Unigene16893_All	98	XP_006494571.1	96.552	174	4.68e-76	236	99.43
Unigene16897_All	99	XP_006439586.1	97.101	69	1.55e-39	138	98.55
Unigene16898_All	99	ESR52347.1	99.451	182	4.91e-129	377	100
Unigene16899_All	80	KDO55793.1	99.083	109	1.38e-51	172	99.08
Unigene16900_All	79	XP_006435666.1	97.436	117	4.05e-56	189	98.29
Unigene16916_All	97	XP_006467420.1	99.163	239	4.18e-172	484	99.16
Unigene16926_All	92	KDO64212.1	98.63	146	6.89e-96	294	99.32
Unigene16928_All	85	KDO56797.1	99.324	296	1.17e-180	522	99.32
Unigene16934_All	81	ESR36183.1	94.853	136	2.97e-64	202	96.32
Unigene16935_All	85	XP_006452449.1	100	145	2.43e-84	265	100
Unigene16941_All	99	GAY60322.1	100	103	4.64e-56	191	100
Unigene16942_All	67	XP_006492338.1	100	55	1.3e-22	91.3	100
Unigene16943_All	53	KDO68093.1	100	61	3.68e-35	129	100
Unigene16944_All	77	KDO66640.1	100	66	7.87e-35	132	100
Unigene16946_All	85	KDO39409.1	99.219	128	8.42e-88	267	99.22
Unigene16955_All	99	XP_006429376.1	99.371	159	8.83e-111	323	99.37
Unigene16956_All	99	XP_006467367.2	98.23	226	9.8e-134	388	99.56
Unigene16959_All	99	ESR42537.1	92.969	128	1.34e-81	246	96.09
Unigene16968_All	99	KDO75519.1	99.482	193	1.88e-136	398	99.48
Unigene16969_All	81	KDO69180.1	100	142	1.88e-81	263	100
Unigene16972_All	86	GAY63953.1	99.278	277	0	539	99.28
Unigene16974_All	88	XP_006427398.2	98.494	332	0	635	99.7
Unigene16977_All	88	XP_006428460.1	100	124	7.21e-63	202	100
Unigene16980_All	52	XP_006484225.1	100	76	2.17e-47	157	100
Unigene16984_All	96	GAY55210.1	97.154	246	5.4e-157	457	98.78
Unigene16986_All	99	KDO79217.1	97.872	141	2.02e-94	286	98.58
Unigene16987_All	90	XP_006486645.1	92.8	125	9.33e-78	241	95.2
Unigene17000_All	35	KDO79675.1	100	56	5.82e-31	121	100
Unigene17020_All	98	XP_006447331.1	96.875	96	2.03e-43	148	98.96
Unigene17030_All	99	XP_006466183.1	100	179	4.13e-117	344	100
Unigene17031_All	99	XP_006435913.1	99.517	207	1.95e-150	426	100
Unigene17048_All	98	KDO80790.1	100	81	1.68e-47	169	100
Unigene17050_All	100	KDO37481.1	97.802	91	1.52e-38	138	98.9
Unigene17054_All	99	KDO53964.1	98.246	114	7.69e-73	236	98.25
Unigene17062_All	97	ESR46367.1	94.444	162	7.54e-106	309	95.06
Unigene17082_All	81	ESR62312.1	98.413	126	3.45e-73	233	99.21
Unigene17084_All	71	GAY52464.1	98.387	62	4.85e-35	131	98.39
Unigene17090_All	99	GAY40756.1	98.319	119	3.79e-78	241	99.16
Unigene17091_All	97	GAY40756.1	98.485	66	5.57e-41	144	98.48
Unigene17096_All	81	XP_006439727.1	100	81	1.49e-52	168	100
Unigene17117_All	99	AAD12055.1	90.404	198	8.28e-93	286	93.94
Unigene17123_All	83	KDO42097.1	100	217	2.06e-155	447	100
Unigene17125_All	100	KDO52501.1	98.361	122	1.92e-82	252	99.18
Unigene17126_All	99	ESR56530.1	97.685	216	2.91e-134	391	99.07
Unigene17127_All	71	PWA27064.1	95.833	120	3.36e-78	239	99.17
Unigene17130_All	75	XP_015386710.1	97.436	156	2.17e-107	315	98.72
Unigene17133_All	99	XP_006487078.1	98.864	88	2.35e-56	185	98.86
Unigene17136_All	56	KDO77700.1	100	92	2.94e-46	160	100
Unigene17141_All	99	XP_006491393.1	97.273	220	8.64e-126	379	97.27
Unigene17146_All	73	KDO68825.1	98.131	214	3.3e-129	383	99.07
Unigene17155_All	65	XP_006489659.1	98.4	125	6.3e-84	253	99.2
Unigene17165_All	76	XP_006438454.1	100	150	1.35e-102	301	100
Unigene17166_All	93	XP_006465710.1	98.431	255	8.2e-170	479	98.82
Unigene17169_All	76	XP_006435883.1	98.824	170	1.85e-121	350	99.41
Unigene17185_All	94	XP_006442220.1	99.543	219	1.39e-149	424	99.54
Unigene17198_All	89	XP_006423182.1	99.267	409	0	838	99.76
Unigene17199_All	56	XP_006446137.1	100	101	5.23e-51	168	100
Unigene17202_All	75	KDO60186.1	100	171	5.79e-90	282	100
Unigene17203_All	99	KDO60187.1	100	74	5.87e-39	143	100
Unigene17204_All	92	XP_006473758.1	99.423	520	0	951	100
Unigene17207_All	92	GAY32866.1	100	348	0	654	100
Unigene17209_All	73	KDO67785.1	98.122	213	1.11e-150	429	99.06
Unigene17211_All	62	BAF80474.1	99.242	132	3.11e-54	179	100
Unigene17215_All	82	NP_001276072.1	100	186	3.3e-121	351	100
Unigene17216_All	74	XP_006432213.1	97.59	166	5.1e-96	286	98.8
Unigene17218_All	72	XP_006434027.1	98.582	141	3.45e-99	293	100
Unigene17222_All	75	XP_006425038.1	98.795	83	1.94e-43	146	98.8
Unigene17223_All	68	GAY32957.1	99.582	239	1.35e-173	492	99.58
Unigene17227_All	79	XP_006445578.1	98.755	241	5.64e-162	463	98.76
Unigene17231_All	68	XP_006472233.1	98.182	165	4.02e-113	330	98.79
Unigene17236_All	85	KDO83905.1	99.16	119	1.44e-80	242	100
Unigene17238_All	80	XP_024955603.1	99.425	174	7.59e-62	208	99.43
Unigene17242_All	62	XP_006485768.1	98.611	144	2.33e-94	294	99.31
Unigene17247_All	64	ESR36369.1	98.425	127	2.15e-68	214	100
Unigene17253_All	81	XP_006453187.1	98.745	239	1.47e-139	402	99.58
Unigene17255_All	62	NP_001275807.1	100	148	3e-56	185	100
Unigene17259_All	55	XP_006448954.1	100	107	4.77e-68	213	100
Unigene17260_All	70	KDO81906.1	98.049	205	3.56e-134	388	99.02
Unigene17264_All	54	KDO86646.1	91.304	69	2.11e-33	132	94.2
Unigene17265_All	77	XP_006426162.1	98.606	287	0	560	99.3
Unigene17271_All	91	XP_006494085.1	100	280	8.11e-180	547	100
Unigene17272_All	79	XP_006447949.1	99.541	218	1.12e-132	383	100
Unigene17273_All	62	XP_006465620.1	100	125	3.11e-70	219	100
Unigene17279_All	82	XP_006444874.1	98.45	387	0	665	99.48
Unigene17282_All	62	XP_006419836.1	100	236	1.05e-170	484	100
Unigene17284_All	62	GAY61207.1	97.561	123	1.33e-80	245	98.37
Unigene17285_All	92	AKR05585.1	99.744	390	0	753	100
Unigene17294_All	92	XP_006450615.1	99.582	239	2.73e-124	367	100
Unigene17304_All	68	XP_006444494.1	99.231	130	1.41e-89	267	100
Unigene17312_All	80	ESR37915.1	97.318	261	6.16e-164	467	98.08
Unigene17314_All	92	GAY37663.1	100	204	3.11e-139	403	100
Unigene17319_All	95	XP_006435261.1	98.471	327	0	609	98.47
Unigene17323_All	40	XP_006479985.1	100	96	1.12e-48	164	100
Unigene17330_All	81	GAY49209.1	91.064	235	2.36e-71	229	94.89
Unigene17332_All	59	GAY42837.1	99.346	153	1.05e-76	239	99.35
Unigene17333_All	87	XP_006480841.1	98.986	296	0	569	98.99
Unigene17336_All	88	KDO48421.1	100	85	8.87e-53	174	100
Unigene17340_All	79	XP_006465923.1	99.048	210	2.61e-135	389	99.52
Unigene17341_All	60	XP_006444716.1	99.355	155	1.48e-78	243	99.35
Unigene17345_All	67	XP_006474761.1	99.367	158	1.34e-108	318	99.37
Unigene17350_All	93	KDO80091.1	98.742	159	1.8e-96	308	98.74
Unigene17355_All	67	XP_006474476.1	98.374	123	2.73e-55	180	99.19
Unigene17356_All	77	XP_006431742.1	100	258	1.82e-174	493	100
Unigene17357_All	67	XP_006490118.1	99.219	128	2.55e-75	234	99.22
Unigene17366_All	79	XP_006464706.1	98.545	275	0	565	99.64
Unigene17385_All	66	XP_006484003.1	98.953	191	6.32e-60	198	98.95
Unigene17389_All	98	GAY45807.1	98.635	293	0	569	99.32
Unigene17390_All	80	KDO86605.1	99.399	333	0	676	99.7
Unigene17394_All	87	XP_006478134.1	100	232	1.1e-167	472	100
Unigene17395_All	81	XP_006434195.1	99.644	281	6.37e-146	422	99.64
Unigene17402_All	84	AFD62760.1	99.519	208	9.4e-136	389	100
Unigene17409_All	69	XP_006478135.1	99.541	218	2.82e-157	447	100
Unigene17419_All	79	XP_006431349.1	99.157	356	0	650	99.44
Unigene17421_All	59	XP_006477999.1	99.2	125	1.71e-73	228	100
Unigene17426_All	82	KDO79409.1	99.102	334	0	641	99.4
Unigene17490_All	52	XP_024047179.1	96.078	51	9.1e-24	95.9	98.04
Unigene17501_All	99	ESR57458.1	100	75	1.2e-47	159	100
Unigene17526_All	87	GAY44675.1	100	71	7.69e-41	144	100
Unigene17528_All	90	XP_006451072.1	100	133	6.16e-93	279	100
Unigene17532_All	88	KDO73256.1	98.387	124	4.6e-85	259	99.19
Unigene17546_All	92	ESR62650.1	96.923	130	1.02e-82	256	96.92
Unigene17567_All	79	GAY45151.1	79.71	69	1.7e-32	117	86.96
Unigene17568_All	82	KDO54133.1	100	62	3.02e-37	134	100
Unigene17570_All	99	CAL25346.1	98.795	83	9.82e-52	168	98.8
Unigene17573_All	84	GAY42154.1	100	64	3.65e-36	127	100
Unigene17575_All	85	XP_006429720.1	95.213	188	1.55e-111	326	96.28
Unigene17583_All	99	KDO78270.1	97.403	77	7.78e-35	130	100
Unigene17587_All	99	KDO41221.1	99.065	214	1.89e-143	437	100
Unigene17590_All	91	XP_006434302.1	99.213	127	5.07e-55	179	100
Unigene17594_All	74	POE92751.1	74.747	99	2.4e-26	104	82.83
Unigene17597_All	88	XP_006440488.1	98.462	325	0	630	99.38
Unigene17608_All	93	XP_024035763.1	100	123	3.7e-83	253	100
Unigene17610_All	99	BAD07276.1	100	77	3.69e-49	166	100
Unigene17615_All	75	KDO84408.1	100	59	4.9e-22	93.2	100
Unigene17618_All	99	XP_006433894.1	100	76	3.92e-45	153	100
Unigene17622_All	57	XP_024047678.1	100	41	3.26e-19	82.4	100
Unigene17629_All	99	GAY33213.1	100	78	6.66e-49	168	100
Unigene17630_All	98	ESR47874.1	100	94	1.25e-45	162	100
Unigene17638_All	75	XP_006444481.1	100	105	5.63e-70	216	100
Unigene17644_All	100	XP_024950951.1	98.969	97	3.38e-63	203	98.97
Unigene17645_All	65	AEK78282.1	75	92	8.21e-30	116	89.13
Unigene17647_All	79	XP_006445748.1	100	53	6.72e-30	109	100
Unigene17648_All	99	KDO64919.1	99.01	101	4.94e-62	204	99.01
Unigene17651_All	99	XP_006426266.1	100	149	2.51e-76	233	100
Unigene17654_All	90	XP_006428828.1	100	88	5.2e-23	94	100
Unigene17661_All	55	XP_006470085.1	100	69	1.3e-27	105	100
Unigene17663_All	68	XP_006449818.1	100	63	3.7e-34	128	100
Unigene17664_All	93	ESR58344.1	98.675	151	1.55e-103	307	99.34
Unigene17665_All	75	XP_006480461.1	100	154	7.57e-89	267	100
Unigene17666_All	87	KDO74789.1	100	110	2.54e-62	205	100
Unigene17669_All	98	GAY33018.1	100	85	5.04e-55	179	100
Unigene17671_All	98	KDO63587.1	100	84	3.24e-50	168	100
Unigene17673_All	99	KDO72902.1	100	110	9.46e-66	209	100
Unigene17676_All	98	ABY86651.1	100	87	1.54e-53	181	100
Unigene17677_All	77	KDO71966.1	98.413	63	1.03e-33	122	98.41
Unigene17681_All	92	XP_006432439.1	100	171	5.5e-117	347	100
Unigene17682_All	99	XP_006440958.1	98.485	66	2.18e-37	132	100
Unigene17687_All	98	AEN82034.1	92.381	105	2.61e-69	214	97.14
Unigene17689_All	71	GAY39263.1	100	91	4.54e-34	125	100
Unigene17693_All	99	KDO58261.1	98.99	99	1.1e-43	147	98.99
Unigene17696_All	92	XP_006422961.1	100	126	5.97e-84	263	100
Unigene17697_All	98	KDO85911.1	95.652	92	9.72e-57	187	95.65
Unigene17700_All	92	YP_009230779.1	64.072	167	1.2e-41	159	94.01
Unigene17701_All	81	YP_009409678.1	64.773	176	7.99e-36	144	89.77
Unigene17706_All	99	KDO65350.1	100	109	3.97e-76	232	100
Unigene17708_All	98	GAY33315.1	100	71	1.35e-43	146	100
Unigene17711_All	67	XP_006439654.1	99.138	116	5.02e-42	148	100
Unigene17712_All	72	KDO42003.1	98.701	77	2.39e-42	150	98.7
Unigene17714_All	100	XP_024041117.1	100	303	0	525	100
Unigene17715_All	96	ESR49549.1	100	166	6.51e-118	343	100
Unigene17719_All	78	GAY44483.1	100	84	5.19e-40	149	100
Unigene17720_All	99	ABH07506.1	100	100	4.01e-51	168	100
Unigene17724_All	99	KDO54118.1	98.742	159	2.22e-110	326	100
Unigene17725_All	99	GAY47815.1	97.403	77	1.88e-49	166	97.4
Unigene17729_All	98	XP_006450521.1	100	83	1.5e-50	173	100
Unigene17733_All	99	XP_006439009.1	100	92	5.74e-59	186	100
Unigene17736_All	83	XP_006422975.1	100	136	1.55e-62	212	100
Unigene17749_All	99	XP_006467037.1	100	101	1.05e-68	213	100
Unigene17750_All	96	ESR59625.1	97.345	113	4.74e-63	199	99.12
Unigene17758_All	98	XP_006446115.1	100	129	1.04e-80	256	100
Unigene17763_All	99	KDO54405.1	100	85	9.57e-55	186	100
Unigene17764_All	99	ESR46274.1	100	86	9.21e-57	185	100
Unigene17765_All	98	KDO64917.1	97.143	70	4.39e-41	150	97.14
Unigene17766_All	77	GAY52391.1	98.742	159	9.15e-111	327	99.37
Unigene17767_All	89	XP_006441992.2	100	72	4.78e-42	148	100
Unigene17768_All	97	XP_006473108.1	100	122	1.19e-79	243	100
Unigene17770_All	60	XP_006427491.1	100	56	6.6e-31	115	100
Unigene17771_All	100	KDO49377.1	99.145	117	1.01e-74	234	100
Unigene17775_All	73	XP_006466183.1	97.826	92	3.07e-57	189	98.91
Unigene17778_All	93	XP_024045288.1	100	75	1.95e-47	157	100
Unigene17782_All	99	XP_006476227.1	98.718	78	9.11e-48	157	100
Unigene17784_All	92	XP_006478090.1	100	161	5.82e-114	337	100
Unigene17786_All	73	XP_006443782.1	95.312	64	4.52e-35	129	96.88
Unigene17792_All	98	PKI46594.1	98.507	67	1.22e-39	137	100
Unigene17793_All	94	XP_006422536.1	100	87	1.47e-36	134	100
Unigene17794_All	99	KDO82427.1	100	194	3.32e-102	309	100
Unigene17795_All	84	KDO37977.1	100	76	6.19e-47	161	100
Unigene17797_All	98	ESR52347.1	97.183	71	1.25e-39	143	98.59
Unigene17798_All	90	XP_024044583.1	95.413	109	4.84e-70	218	98.17
Unigene17799_All	43	GAY44443.1	97.059	34	5.81e-13	68.2	100
Unigene17801_All	99	KDO54407.1	100	134	3.26e-95	288	100
Unigene17804_All	99	XP_006491377.1	99.194	124	1.16e-81	259	99.19
Unigene17806_All	99	XP_006493994.1	99.083	218	4.92e-155	451	100
Unigene17810_All	61	XP_006419687.1	100	112	2.78e-62	198	100
Unigene17812_All	98	XP_006481164.1	100	87	6.39e-42	145	100
Unigene17815_All	98	GAY65370.1	98.901	91	9.07e-61	194	100
Unigene17820_All	63	XP_015387543.1	100	47	3.64e-05	50.1	100
Unigene17822_All	99	XP_006449467.1	100	140	5.25e-76	241	100
Unigene17823_All	88	GAY51680.1	100	165	1.03e-92	276	100
Unigene17825_All	99	GAY49880.1	97.945	146	1.38e-99	296	100
Unigene17827_All	98	XP_006476962.1	100	68	6.21e-42	149	100
Unigene17838_All	93	KDO39406.1	100	142	1.31e-53	182	100
Unigene17840_All	86	XP_006434017.1	100	81	8.06e-36	132	100
Unigene17844_All	100	KDO81019.1	100	117	6.68e-80	244	100
Unigene17851_All	82	XP_006449729.1	98.413	63	1.19e-18	87.4	98.41
Unigene17854_All	99	KDO72901.1	100	146	2.47e-47	164	100
Unigene17855_All	78	XP_006451269.1	100	58	7.5e-34	124	100
Unigene17856_All	98	GAY64062.1	100	86	9.81e-38	137	100
Unigene17859_All	73	XP_006483500.1	94.737	95	5.3e-56	187	94.74
Unigene17862_All	90	XP_006450936.1	98.095	105	7.15e-69	211	99.05
Unigene17864_All	99	KDO82702.1	97.849	93	6.92e-59	185	100
Unigene17865_All	51	PON95950.1	73.469	49	1.12e-12	68.2	81.63
Unigene17870_All	80	KDO66585.1	100	91	2.31e-50	170	100
Unigene17877_All	92	XP_006448207.1	100	73	4.06e-21	91.7	100
Unigene17878_All	99	XP_006464218.1	100	84	4.61e-57	182	100
Unigene17895_All	98	GAY61697.1	98.75	80	3.01e-48	164	100
Unigene17896_All	94	GAY39263.1	100	93	6.78e-50	164	100
Unigene17897_All	99	XP_006493306.1	99.057	106	8.84e-70	228	100
Unigene17899_All	99	GAY64961.1	100	120	2.2e-72	226	100
Unigene17902_All	73	GAY53672.1	100	113	5.81e-73	238	100
Unigene17907_All	99	ESR49157.1	97.403	77	5.86e-29	111	97.4
Unigene17908_All	98	XP_006473709.1	100	90	1e-57	186	100
Unigene17912_All	99	KDO41221.1	100	144	3.87e-90	293	100
Unigene17913_All	80	XP_006444877.1	98.305	59	1.34e-31	123	100
Unigene17915_All	98	XP_006467757.1	100	82	2.58e-34	123	100
Unigene17921_All	78	XP_006419742.1	100	68	1.28e-20	90.5	100
Unigene17927_All	99	KDO70002.1	100	84	1.41e-54	176	100
Unigene17928_All	94	XP_024039025.1	100	75	5.04e-48	163	100
Unigene17936_All	98	GAY64054.1	97.674	86	4.27e-17	79	100
Unigene17940_All	99	XP_024948715.1	98.98	98	9.72e-63	204	100
Unigene17941_All	99	ESR33175.1	100	108	1.06e-56	186	100
Unigene17945_All	98	GAY59746.1	100	97	9.04e-59	197	100
Unigene17948_All	92	XP_024957097.1	92.391	92	1.31e-51	172	96.74
Unigene17951_All	91	KDO56129.1	100	142	1.09e-92	287	100
Unigene17955_All	94	XP_006470693.1	98.75	80	1.14e-18	88.6	98.75
Unigene17959_All	89	KDO58965.1	100	127	6.32e-84	254	100
Unigene17963_All	99	XP_006482011.1	96.053	76	1.31e-44	149	98.68
Unigene17965_All	99	KDO60739.1	100	72	5.43e-44	152	100
Unigene17966_All	99	KDO55675.1	100	73	3.24e-30	117	100
Unigene17975_All	100	KDO54263.1	88.636	132	1.03e-59	197	94.7
Unigene17977_All	55	ACU20887.1	98.246	57	3.81e-33	120	100
Unigene17982_All	98	AHL43878.1	98.701	77	3.41e-07	55.8	98.7
Unigene17987_All	98	XP_006492091.1	100	68	1.31e-38	144	100
Unigene17989_All	99	AAY82899.1	100	83	3.86e-54	175	100
Unigene17990_All	99	XP_024037942.1	100	85	7.82e-55	178	100
Unigene17992_All	99	XP_006425044.1	98.745	239	7.8e-126	376	99.58
Unigene17994_All	98	XP_024047455.1	98.78	82	2.64e-47	155	98.78
Unigene17997_All	84	XP_024947899.1	100	121	1.77e-85	256	100
Unigene17998_All	79	GAY51795.1	98.667	75	2.07e-35	128	100
Unigene18008_All	88	ESR45254.1	99.412	170	1.2e-108	321	100
Unigene18013_All	99	XP_006487299.2	100	83	1.44e-49	175	100
Unigene18015_All	99	XP_006423599.1	100	153	4.92e-110	333	100
Unigene18019_All	99	PKI66773.1	100	83	1.43e-52	171	100
Unigene18022_All	99	KDO44717.1	100	89	6.35e-57	184	100
Unigene18025_All	98	KDO45752.1	100	89	1.59e-54	181	100
Unigene18027_All	99	KDO83538.1	100	87	7.71e-57	185	100
Unigene18029_All	89	XP_006444305.1	100	68	4.09e-28	108	100
Unigene18033_All	99	GAY35053.1	93.939	66	8.33e-37	131	96.97
Unigene18045_All	99	XP_006435770.1	99.138	116	1.74e-59	192	100
Unigene18051_All	76	ESR35542.1	94.118	68	1.38e-36	134	94.12
Unigene18052_All	100	XP_006419657.1	94.805	77	3.06e-26	103	97.4
Unigene18059_All	90	KDO35918.1	100	144	7.13e-77	235	100
Unigene18062_All	99	GAY42602.1	97.006	167	1.49e-111	330	98.2
Unigene18064_All	69	KDO79039.1	98.305	59	5.93e-30	117	98.31
Unigene18069_All	99	GAY49471.1	99.291	141	3.12e-95	288	100
Unigene18072_All	99	KDO40415.1	100	93	2.63e-60	193	100
Unigene18073_All	99	XP_006492104.1	100	68	1.31e-39	144	100
Unigene18074_All	89	GAY32570.1	91.912	136	4.46e-62	204	91.91
Unigene18078_All	68	XP_006451428.1	100	62	3.66e-35	130	100
Unigene18085_All	85	XP_006476478.1	98.99	99	2.74e-43	151	100
Unigene18086_All	85	ESR49457.1	100	122	1.76e-81	245	100
Unigene18091_All	77	KDO80227.1	98.361	61	1.13e-35	129	100
Unigene18096_All	99	KDO68741.1	99.324	148	9.81e-104	309	99.32
Unigene18099_All	86	XP_006492896.1	100	190	1.68e-133	388	100
Unigene18100_All	63	ESR42273.1	100	59	6.75e-35	122	100
Unigene18106_All	99	ESR39729.1	100	74	4.4e-44	153	100
Unigene18109_All	99	GAY44483.1	100	109	7.45e-67	221	100
Unigene18110_All	95	KDO85047.1	100	108	1.55e-56	194	100
Unigene18111_All	99	XP_006429136.1	97.802	91	4.24e-59	186	98.9
Unigene18114_All	99	GAY64550.1	100	67	4.21e-40	143	100
Unigene18118_All	84	KDO67977.1	97.087	103	1.34e-25	109	98.06
Unigene18120_All	98	KDO64078.1	97.917	96	1.43e-58	184	97.92
Unigene18121_All	99	XP_006442091.2	100	83	9.23e-52	174	100
Unigene18123_All	99	GAY38921.1	98.958	96	9.75e-59	192	100
Unigene18124_All	44	KDO36694.1	100	30	7.38e-11	65.5	100
Unigene18128_All	94	GAY59313.1	100	70	2.41e-31	120	100
Unigene18135_All	99	XP_006434259.1	100	102	1.38e-44	162	100
Unigene18136_All	99	XP_006440170.1	100	109	2.36e-73	227	100
Unigene18140_All	98	GAY42034.1	98.485	66	4.31e-36	132	98.48
Unigene18145_All	81	XP_006450912.1	98.795	83	8.06e-40	142	100
Unigene18146_All	98	NP_001275838.1	100	72	8.33e-42	150	100
Unigene18156_All	82	XP_024040430.1	98.305	118	2.01e-76	237	99.15
Unigene18157_All	45	XP_006440382.1	100	34	1.92e-13	73.6	100
Unigene18160_All	92	KDO64552.1	100	78	3.13e-48	164	100
Unigene18163_All	100	ABE67980.1	100	102	1.24e-69	216	100
Unigene18166_All	100	ESR41853.1	96.203	79	7.4e-46	157	96.2
Unigene18168_All	99	PNT34062.1	94.118	68	3.21e-38	142	100
Unigene18169_All	84	GAY47947.1	96.471	85	3.94e-51	169	97.65
Unigene18175_All	98	XP_006469431.1	97.938	97	5.91e-62	209	100
Unigene18176_All	88	XP_006446485.1	89.773	88	1.34e-49	162	95.45
Unigene18180_All	99	KDO47420.1	100	113	3.82e-72	229	100
Unigene18182_All	100	XP_024950036.1	100	83	1.16e-40	142	100
Unigene18195_All	84	XP_006431011.1	100	117	1.76e-81	245	100
Unigene18208_All	99	KDO43876.1	100	67	1.12e-38	142	100
Unigene18209_All	99	XP_006473242.1	100	117	2.2e-79	244	100
Unigene18212_All	72	XP_015387543.1	96.226	106	2.46e-42	159	97.17
Unigene18213_All	98	KDO53255.1	98.551	69	8.83e-40	140	100
Unigene18214_All	98	ESR50313.1	100	76	7.79e-46	153	100
Unigene18215_All	99	XP_006444972.1	97.872	94	7.63e-55	182	98.94
Unigene18216_All	75	KDO39713.1	96.774	62	5.94e-34	127	98.39
Unigene18226_All	96	XP_021692873.1	90.141	71	2.41e-29	113	97.18
Unigene18228_All	99	KDO44774.1	100	67	1.12e-41	146	100
Unigene18230_All	99	XP_024951659.1	100	160	2.12e-108	332	100
Unigene18233_All	61	PIA43895.1	60.784	102	2.3e-26	108	72.55
Unigene18234_All	98	XP_006439354.1	100	73	4.65e-44	159	100
Unigene18235_All	88	XP_006448207.1	100	122	1.44e-85	258	100
Unigene18242_All	99	ESR60161.1	100	85	5.09e-55	181	100
Unigene18245_All	98	XP_006421261.1	100	91	4.64e-60	191	100
Unigene18246_All	90	XP_006423205.1	100	91	5.53e-60	190	100
Unigene18253_All	100	AEY83985.1	94.872	78	1.16e-44	150	96.15
Unigene18254_All	99	XP_006465326.1	97.143	105	5.26e-47	162	100
Unigene18259_All	99	KDO83762.1	98.667	75	4.09e-46	166	100
Unigene18261_All	98	XP_006444706.1	94.203	69	1.97e-24	104	94.2
Unigene18264_All	99	GAY55282.1	97.087	103	2.41e-70	216	98.06
Unigene18265_All	99	ESR46035.1	100	107	1.29e-68	228	100
Unigene18268_All	98	XP_006421115.1	100	80	3.37e-52	173	100
Unigene18273_All	98	GAY41715.1	98.947	95	5.7e-59	196	98.95
Unigene18275_All	93	XP_006440937.1	99.123	114	2.16e-48	170	99.12
Unigene18278_All	99	AFY06657.1	100	100	7.15e-53	182	100
Unigene18280_All	86	XP_006421710.1	100	58	1.01e-20	89.7	100
Unigene18281_All	59	GAY59342.1	100	54	2.55e-28	115	100
Unigene18284_All	74	KDO83382.1	99.099	111	1.95e-35	131	100
Unigene18288_All	98	XP_006434045.1	100	83	3.48e-41	140	100
Unigene18295_All	92	XP_006445475.1	100	107	1.26e-71	219	100
Unigene18300_All	99	KDO69954.1	100	69	1.24e-40	147	100
Unigene18301_All	57	XP_006491637.1	99.029	103	9.02e-33	124	99.03
Unigene18302_All	84	KDO82423.1	98.837	86	1.43e-54	176	100
Unigene18307_All	76	XP_006451930.1	100	97	7.8e-54	176	100
Unigene18314_All	100	ESR41739.1	100	76	3.48e-45	152	100
Unigene18315_All	98	ESR56588.1	100	71	1.72e-41	147	100
Unigene18317_All	75	XP_006429095.1	100	77	2.77e-45	155	100
Unigene18318_All	72	GAY36983.1	98.246	57	4.26e-31	121	98.25
Unigene18322_All	97	XP_006448177.1	98.98	98	9.2e-49	168	98.98
Unigene18323_All	77	XP_006464969.1	100	167	1.27e-117	342	100
Unigene18326_All	97	GAY39186.1	100	81	1.68e-20	90.1	100
Unigene18336_All	98	XP_006474559.1	98.507	67	1.32e-30	121	98.51
Unigene18340_All	99	KDO53157.1	100	68	5.78e-40	148	100
Unigene18347_All	97	XP_006491831.1	97.222	72	1.62e-45	151	100
Unigene18353_All	98	KDO40415.1	98.75	80	5.7e-51	169	100
Unigene18359_All	98	XP_006450269.1	98.734	79	2.65e-27	108	98.73
Unigene18362_All	99	XP_006482174.1	100	73	4.47e-38	131	100
Unigene18365_All	99	KDO70430.1	100	99	1.76e-45	157	100
Unigene18367_All	85	XP_006447673.1	100	92	6.69e-61	198	100
Unigene18375_All	100	GAY33029.1	100	75	4.37e-41	152	100
Unigene18379_All	99	ESR40987.1	100	66	1.92e-37	137	100
Unigene18381_All	99	XP_006488339.1	100	72	2.11e-45	154	100
Unigene18387_All	82	ESR64083.1	97.143	70	6.16e-23	95.5	97.14
Unigene18389_All	99	XP_006470346.1	99.13	115	9.33e-60	197	100
Unigene18392_All	99	KDO74234.1	100	106	1.29e-70	225	100
Unigene18396_All	98	KDO63592.1	100	91	2.06e-61	197	100
Unigene18399_All	93	XP_024950036.1	99.057	106	5.39e-73	226	99.06
Unigene18401_All	99	KDO41930.1	98.78	82	9.26e-35	133	98.78
Unigene18402_All	98	KDO36647.1	100	69	2.39e-38	141	100
Unigene18403_All	100	BAS30556.1	100	93	7.71e-61	193	100
Unigene18411_All	99	GAY50212.1	100	94	1.24e-54	190	100
Unigene18417_All	82	XP_006484603.1	100	90	3.13e-52	179	100
Unigene18420_All	99	XP_006478291.1	100	106	3.66e-63	197	100
Unigene18422_All	90	KDO68740.1	100	84	9.88e-53	174	100
Unigene18428_All	87	ESR47940.1	100	77	1.39e-46	159	100
Unigene18430_All	100	XP_006452819.1	98.611	72	1.35e-41	147	100
Unigene18433_All	61	KDO36467.1	100	64	2.97e-19	85.5	100
Unigene18450_All	71	XP_006471389.1	100	52	2.78e-29	107	100
Unigene18452_All	100	XP_006481969.1	100	71	2.26e-41	149	100
Unigene18464_All	100	XP_024953750.1	100	83	4.88e-50	173	100
Unigene18467_All	100	GAY34706.1	98.901	91	8.75e-59	187	98.9
Unigene18468_All	98	KDO70432.1	100	80	1.85e-22	95.5	100
Unigene18476_All	99	XP_006472827.1	100	77	2e-44	160	100
Unigene18478_All	99	KDO48102.1	100	115	1.61e-77	236	100
Unigene18479_All	98	ABK95497.1	91.045	67	2.81e-37	131	98.51
Unigene18484_All	94	XP_006469193.1	100	108	5.84e-75	227	100
Unigene18485_All	100	XP_006427398.2	98.246	114	4.55e-72	243	99.12
Unigene18486_All	77	XP_006481908.1	100	59	5.79e-31	117	100
Unigene18491_All	97	XP_006491393.1	97.674	86	2.99e-50	176	97.67
Unigene18494_All	99	KDO66778.1	98.095	105	3.85e-57	192	98.1
Unigene18495_All	68	KDO58151.1	100	99	6.91e-63	198	100
Unigene18501_All	99	KDO51988.1	100	83	5.81e-52	171	100
Unigene18506_All	99	KDO73787.1	100	102	4.35e-54	186	100
Unigene18507_All	98	GAY54177.1	100	85	3.09e-56	181	100
Unigene18508_All	96	ALI96231.1	99.02	102	3.71e-56	181	100
Unigene18515_All	99	XP_006441833.1	100	76	2.94e-32	125	100
Unigene18517_All	98	XP_006425738.1	99.206	126	6.35e-66	212	100
Unigene18522_All	99	XP_006437482.1	100	66	1.07e-37	140	100
Unigene18525_All	82	BAS30562.1	100	69	6.58e-41	145	100
Unigene18531_All	99	XP_006437671.1	99.107	112	1.92e-71	220	99.11
Unigene18533_All	95	XP_006465817.1	98	100	1.7e-42	152	99
Unigene18534_All	100	GAY36936.1	100	76	2.88e-37	134	100
Unigene18536_All	99	XP_006433904.1	100	159	1.32e-113	335	100
Unigene18539_All	78	XP_006481527.1	100	65	1.69e-23	97.4	100
Unigene18542_All	98	KDO39265.1	100	80	5.69e-50	166	100
Unigene18546_All	99	XP_006450435.1	100	68	2.23e-35	135	100
Unigene18549_All	61	XP_006438141.1	98.718	78	3.45e-35	130	100
Unigene18552_All	99	ESR34046.1	100	70	1.01e-39	142	100
Unigene18556_All	99	XP_006445968.1	100	83	7.2e-50	177	100
Unigene18558_All	98	XP_006426043.1	100	66	2.31e-36	138	100
Unigene18560_All	98	BAH56893.1	98.667	75	6.21e-47	160	100
Unigene18562_All	88	GAY52390.1	92.647	68	4.8e-36	134	92.65
Unigene18568_All	99	KDO86000.1	100	106	9.13e-71	218	100
Unigene18573_All	99	XP_006448508.1	100	67	1.32e-40	139	100
Unigene18575_All	99	KDO45252.1	100	92	5.22e-60	194	100
Unigene18579_All	82	KDO84996.1	98.913	92	1.39e-57	192	98.91
Unigene18586_All	98	GAY33027.1	100	84	3.36e-45	164	100
Unigene18587_All	99	ESR50516.1	99.213	127	6.42e-85	258	99.21
Unigene18593_All	90	XP_006443726.1	100	76	9.96e-49	161	100
Unigene18597_All	99	XP_006466070.1	100	81	5.53e-51	169	100
Unigene18599_All	99	KDO48581.1	100	70	1.98e-40	149	100
Unigene18604_All	98	XP_006489928.1	100	70	1.85e-38	144	100
Unigene18609_All	68	GAY54422.1	100	68	3.37e-11	68.2	100
Unigene18611_All	99	KDO51125.1	100	77	8.02e-49	159	100
Unigene18612_All	98	KDO49855.1	100	76	7.31e-47	161	100
Unigene18622_All	99	GAY56626.1	100	87	6.4e-51	180	100
Unigene18625_All	98	XP_006444466.1	100	78	1.42e-49	164	100
Unigene18626_All	99	XP_006445447.1	97.5	120	9.22e-76	242	97.5
Unigene18630_All	98	GAY43245.1	100	77	3.93e-48	160	100
Unigene18635_All	94	KDO42680.1	98.165	109	4.62e-66	204	99.08
Unigene18638_All	100	KDO47935.1	100	84	2.36e-54	179	100
Unigene18642_All	99	KDO59402.1	98.765	81	1.04e-32	125	100
Unigene18643_All	86	XP_006425532.1	98.551	69	1.15e-30	115	98.55
Unigene18644_All	99	XP_006443927.1	98.925	93	3.04e-49	167	98.92
Unigene18645_All	98	KDO64109.1	98.667	75	7.16e-45	156	100
Unigene18647_All	99	KDO67983.1	100	91	7.17e-44	155	100
Unigene18648_All		GAY38363.1	100	64	7.02e-38	132	100
Unigene18651_All		XP_022715087.1	97.059	102	4.47e-46	155	100
Unigene18658_All		KDO36536.1	98.63	73	3.25e-42	146	100
Unigene18667_All		GAY50851.1	95.402	87	1.01e-52	176	97.7
Unigene18669_All		XP_006473976.1	100	130	2.1e-86	269	100
Unigene18671_All		KDO54466.1	100	41	1.59e-22	95.5	100
Unigene18672_All		KDO83819.1	99.091	110	1.47e-75	233	99.09
Unigene18684_All		XP_024039019.1	100	66	2e-35	135	100
Unigene18686_All		XP_006444870.1	100	60	2.16e-37	132	100
Unigene18697_All		KDO63598.1	100	69	2.34e-41	145	100
Unigene18702_All		XP_006481016.1	100	86	1.63e-41	146	100
Unigene18706_All		ESR56532.1	100	69	3.02e-39	139	100
Unigene18707_All		XP_006486761.1	100	109	8.88e-69	224	100
Unigene18713_All		PPD90760.1	96.341	82	2.77e-52	173	97.56
Unigene18721_All		KDO70251.1	97.087	103	1.39e-63	206	98.06
Unigene18723_All		KDO86590.1	100	73	1.72e-42	151	100
Unigene18726_All		XP_006452869.1	100	70	8.79e-44	149	100
Unigene18728_All		KDO42260.1	100	72	1.17e-41	142	100
Unigene18735_All		XP_006489495.1	100	92	8.96e-62	196	100
Unigene18741_All		KDO69384.1	99.01	101	4.94e-69	218	99.01
Unigene18743_All		XP_006477948.1	100	106	4.44e-69	224	100
Unigene18748_All		XP_024046369.1	100	67	2.22e-38	139	100
Unigene18749_All		GAY53862.1	100	69	7.59e-37	139	100
Unigene18761_All		XP_024950614.1	99.107	112	2.17e-71	227	99.11
Unigene18763_All		KDO80426.1	98.592	71	2.01e-41	146	98.59
Unigene18774_All		KDO60354.1	100	78	1.6e-25	108	100
Unigene18775_All		GAY46792.1	99.18	122	5.36e-22	100	100
Unigene18780_All		ESR57772.1	100	72	9.44e-41	150	100
Unigene18787_All		XP_006469063.1	98.63	73	1.44e-41	148	100
Unigene18788_All		XP_006474477.1	100	63	3.56e-38	136	100
Unigene18791_All		ESR32972.1	96.341	82	3.17e-51	167	100
Unigene18799_All		ESR36154.1	100	78	3.22e-49	166	100
Unigene18804_All		KDO54313.1	100	67	3.32e-41	144	100
Unigene18806_All		XP_024035716.1	100	70	2.1e-46	163	100
Unigene18809_All		GAY52857.1	100	92	2.14e-59	189	100
Unigene18813_All		KDO72069.1	100	73	3.58e-46	158	100
Unigene18815_All		KDO59402.1	100	61	2.03e-32	125	100
Unigene18816_All		ESR54787.1	100	79	1.76e-49	163	100
Unigene18819_All		KDO41035.1	100	122	5.87e-85	253	100
Unigene18823_All		KDO76503.1	100	67	7.59e-37	133	100
Unigene18832_All		KDO69756.1	100	67	1.01e-26	107	100
Unigene18833_All		XP_006421775.1	100	65	4.7e-38	134	100
Unigene18840_All		GAY57688.1	100	70	3.24e-33	129	100
Unigene18844_All		ESR42766.1	100	94	3.29e-37	135	100
Unigene18846_All		XP_006482461.1	98.734	79	4.33e-31	122	98.73
Unigene18847_All		KDO66640.1	98.592	71	5.36e-41	147	98.59
Unigene18853_All		GAY32910.1	100	94	2.34e-51	180	100
Unigene18854_All		GAY54276.1	100	68	2.41e-38	143	100
Unigene18856_All		KDO64717.1	98.75	80	1.9e-48	158	98.75
Unigene18857_All		XP_006489328.1	100	86	1.06e-51	178	100
Unigene18863_All		KDO42002.1	100	79	5.45e-51	173	100
Unigene18867_All		XP_015389582.1	100	73	2.52e-36	130	100
Unigene18874_All		KDO83761.1	100	155	1.37e-92	299	100
Unigene18878_All		KDO80228.1	98.667	75	1.59e-44	150	100
Unigene18883_All		KDO60353.1	98.529	68	2.27e-40	140	100
Unigene18898_All		XP_006469891.1	100	86	3.33e-50	171	100
Unigene18910_All		KDO36026.1	98	100	7.99e-60	195	98
Unigene18914_All		XP_006450237.1	93.103	58	3.54e-28	114	94.83
Unigene18925_All		KDO63269.1	98.529	68	5.87e-22	94	100
Unigene18929_All		KDO52375.1	100	63	3.28e-26	105	100
Unigene18932_All		GAY40824.1	98.592	71	3.64e-42	148	100
Unigene18934_All		KDO42751.1	96.25	80	4.39e-45	157	96.25
Unigene18936_All		GAY56906.1	100	88	2.92e-56	191	100
Unigene18938_All		XP_006440672.1	95.652	69	2.44e-40	149	97.1
Unigene18939_All		KDO66371.1	98.63	73	3.24e-45	159	98.63
Unigene18943_All		XP_024957610.1	100	68	2.91e-41	152	100
Unigene18955_All		XP_006472088.1	100	84	4.9e-50	166	100
Unigene18960_All		KDO64424.1	100	77	2.77e-46	157	100
Unigene18961_All		KDO50798.1	100	68	5.28e-15	76.3	100
Unigene18962_All		ESR55020.1	100	104	5.41e-65	220	100
Unigene18965_All		XP_006491243.1	98.901	91	5.19e-61	201	98.9
Unigene18971_All		KDO73064.1	100	81	2.22e-51	171	100
Unigene18980_All		XP_006492228.1	97.531	81	5.82e-50	166	98.77
Unigene18989_All		ESR33537.1	100	74	5.61e-46	153	100
Unigene18994_All		GAY47141.1	97.297	74	5.26e-21	94.7	98.65
Unigene18995_All		KDO64556.1	100	56	6.7e-19	87.4	100
Unigene19003_All		XP_006452867.1	97.015	67	3.3e-39	137	98.51
Unigene19007_All		PAL69510.1	98.529	68	7.14e-43	145	100
Unigene19014_All		GAY45697.1	100	99	7.12e-52	176	100
Unigene19017_All		ESR54377.1	100	72	1.04e-43	149	100
Unigene19023_All		XP_024948716.1	95.946	74	3.05e-33	129	98.65
Unigene19025_All		KDO53659.1	97.778	90	4.06e-56	183	98.89
Unigene19026_All		GAY34111.1	98.551	69	3.15e-40	147	100
Unigene19031_All		XP_006446123.1	100	71	4.09e-45	152	100
Unigene19033_All		KDO56777.1	100	74	1.68e-30	116	100
Unigene19037_All		XP_006447331.1	100	79	1.07e-49	164	100
Unigene19039_All		XP_006466510.1	100	26	4.12e-07	55.5	100
Unigene19040_All		XP_006472298.1	100	64	2.32e-34	129	100
Unigene19043_All		XP_006494398.1	100	58	7e-23	95.9	100
Unigene19045_All		KDO78136.1	98.958	96	4.22e-61	197	100
Unigene19048_All		KDO73849.1	92.708	96	1.65e-30	117	92.71
Unigene19051_All		GAY52431.1	100	69	9.34e-41	146	100
Unigene19052_All		XP_006434589.1	100	92	7.07e-61	189	100
Unigene19069_All		KDO64109.1	98.361	61	3.83e-35	130	98.36
Unigene19081_All		XP_006429064.1	98.701	77	9.7e-47	158	98.7
Unigene19084_All		KDO41632.1	100	67	7.61e-37	136	100
Unigene19094_All		KDO70702.1	100	90	1.73e-55	191	100
Unigene19098_All		XP_006489328.1	98.75	80	3.16e-45	160	100
Unigene19101_All		XP_006482298.1	100	64	8.97e-39	134	100
Unigene19106_All		XP_006425132.1	100	72	6.91e-44	150	100
Unigene19111_All		XP_006425787.1	100	70	1.37e-38	135	100
Unigene19115_All		XP_006441992.2	100	45	1.35e-19	89.4	100
Unigene19116_All		ESR35982.1	100	102	4.62e-67	207	100
Unigene19117_All		XP_006431165.1	98.507	67	2.54e-40	149	98.51
Unigene19123_All		GAY62292.1	100	81	1.78e-48	165	100
Unigene19137_All		XP_006429019.1	100	69	4.58e-42	145	100
Unigene19150_All		KDO82808.1	100	70	7.3e-42	146	100
Unigene19160_All		XP_006437341.1	100	70	2.19e-42	148	100
Unigene19165_All		KDO45209.1	100	67	5.77e-41	139	100
Unigene19186_All		XP_006489932.1	98.571	70	8.29e-42	153	98.57
Unigene19192_All		KDO49289.1	100	67	5.45e-41	146	100
Unigene19198_All		XP_006493450.1	100	93	4.45e-45	159	100
Unigene19204_All		ESR45289.1	100	70	3.53e-42	149	100
Unigene19221_All		XP_024039454.1	95.89	73	4.85e-42	144	98.63
Unigene19229_All		KDO72335.1	100	79	7.34e-45	158	100
Unigene19240_All		XP_024045948.1	100	60	1.19e-21	95.9	100
Unigene19242_All		XP_006465434.1	100	68	2.52e-40	146	100
Unigene19243_All		KDO85803.1	100	67	2.32e-28	114	100
Unigene19249_All		KDO49213.1	100	73	6.2e-20	91.7	100
Unigene19253_All		XP_006420621.1	100	59	2.33e-17	81.6	100
Unigene19256_All		GAY34798.1	98.701	77	1.47e-43	159	98.7
Unigene19265_All		KDO54918.1	100	67	9.22e-23	99.4	100
Unigene19266_All		KDO82472.1	100	78	6.2e-39	145	100
Unigene19284_All		XP_006425923.1	100	67	1.17e-39	139	100
Unigene19299_All		KDO53239.1	100	93	3.59e-62	202	100
Unigene19300_All		XP_024036718.1	100	72	9.06e-43	152	100
Unigene19302_All		KDO62190.1	100	76	7.42e-32	124	100
Unigene19303_All		KDO81516.1	100	68	1.15e-39	143	100
Unigene19313_All		GAY40613.1	100	80	8.9e-34	129	100
Unigene19317_All		XP_024957083.1	100	64	4.01e-28	110	100
Unigene19322_All		KDO85017.1	100	78	8.37e-48	166	100
Unigene19328_All		XP_006470159.1	98.571	70	2.44e-40	145	98.57
Unigene19341_All		KDO86953.1	100	68	1.63e-38	144	100
Unigene19346_All		XP_024045184.1	98.901	91	2.99e-55	189	98.9
Unigene19358_All		KDO83414.1	100	92	1.78e-58	201	100
Unigene19360_All		KDO42750.1	100	72	1.51e-43	152	100
Unigene19375_All		GAY35692.1	98.551	69	4.15e-41	140	100
Unigene19380_All		XP_006445886.1	100	82	5.98e-50	176	100
Unigene19382_All		XP_006472801.1	100	76	1.42e-47	164	100
Unigene19386_All		KDO59581.1	100	67	4.18e-39	140	100
Unigene19397_All		XP_006487349.1	100	71	1.96e-37	141	100
Unigene19402_All		XP_006477867.1	100	66	8.83e-34	129	100
Unigene19403_All		KDO54494.1	100	70	4.98e-40	147	100
Unigene19414_All		KDO64184.1	100	68	4.6e-39	140	100
Unigene19416_All		KDO86477.1	100	71	3.7e-38	143	100
Unigene19418_All		XP_006451954.1	98.63	73	4.14e-43	149	98.63
Unigene19426_All		KDO70101.1	98.592	71	5.41e-43	151	100
Unigene19434_All		GAY48550.1	100	70	1.75e-36	132	100
Unigene19442_All		GAY43478.1	98.571	70	6.63e-29	117	98.57
Unigene19449_All		GAY65375.1	100	70	9.5e-42	145	100

## Sheet: Table S6
Table S6 Annotation of putative genes coding for cell wall-modifying enzymes in Radopholus similis.
query id	subject ids	%identity	evalue	bit score	NR annotation
CL1922.Contig5_All	gi|653095168|ref|WP_027345383.1|	54.15	2.48e-75	264	1,3-beta-glucanase [Hamadaea tsunoensis]
CL2596.Contig2_All	gi|167370011|gb|ABZ78968.1|	66.261	2.5e-143	427	xylanase [Radopholus similis]
CL2596.Contig3_All	gi|167370011|gb|ABZ78968.1|	66.261	7.28e-143	427	xylanase [Radopholus similis]
CL2596.Contig4_All	gi|167370011|gb|ABZ78968.1|	65.95	4.83e-131	386	xylanase [Radopholus similis]
CL3020.Contig1_All	gi|157411571|gb|ABV54447.1|	75.824	2.89e-29	119	GHF5 endo-1,4-beta-glucanase precursor [Radopholus similis]
CL3020.Contig2_All	gi|157411573|gb|ABV54448.1|	93.878	0	579	GHF5 endo-1,4-beta-glucanase precursor [Radopholus similis]
CL3020.Contig3_All	gi|157411573|gb|ABV54448.1|	92.359	0	578	GHF5 endo-1,4-beta-glucanase precursor [Radopholus similis]
CL3020.Contig4_All	gi|157411573|gb|ABV54448.1|	95.349	0	594	GHF5 endo-1,4-beta-glucanase precursor [Radopholus similis]
CL3020.Contig5_All	gi|157411573|gb|ABV54448.1|	95.349	0	594	GHF5 endo-1,4-beta-glucanase precursor [Radopholus similis]
CL3020.Contig6_All	gi|157411573|gb|ABV54448.1|	94.702	0	596	GHF5 endo-1,4-beta-glucanase precursor [Radopholus similis]
CL3020.Contig7_All	gi|157411573|gb|ABV54448.1|	99	0	610	GHF5 endo-1,4-beta-glucanase precursor [Radopholus similis]
CL4013.Contig1_All	gi|167370011|gb|ABZ78968.1|	89.153	0	684	xylanase [Radopholus similis]
CL4013.Contig2_All	gi|167370011|gb|ABZ78968.1|	98.942	0	761	xylanase [Radopholus similis]
CL4013.Contig3_All	gi|167370011|gb|ABZ78968.1|	74.667	0	562	xylanase [Radopholus similis]
CL4167.Contig2_All	gi|745368781|emb|CDM79917.1|	49.02	7.84e-90	286	beta,1-4 endoglucanase-1 precursor [Pratylenchus vulnus]
CL4263.Contig1_All	gi|170791254|gb|ACB38289.1|	99.505	0	543	beta-1,4-endoglucanase-1 precursor [Radopholus similis]
CL4263.Contig2_All	gi|170791254|gb|ACB38289.1|	80.247	2.13e-83	261	beta-1,4-endoglucanase-1 precursor [Radopholus similis]
CL4657.Contig2_All	gi|164414992|gb|ABY52965.1|	48.684	3.06e-85	283	GHF5 endoglucanase [Ditylenchus africanus]
CL4667.Contig1_All	gi|653093731|ref|WP_027343957.1|	33.772	4.88e-22	103	abinan endo-1,5-alpha-L-arabinosidase [Hamadaea tsunoensis]
CL541.Contig1_All	gi|302375274|gb|ADL29728.1|	54.074	7.3e-38	147	expansin [Heterodera glycines]
CL541.Contig2_All	gi|302375274|gb|ADL29728.1|	53.333	1.74e-38	149	expansin [Heterodera glycines]
CL658.Contig1_All	gi|157411575|gb|ABV54449.1|	77.778	7.62e-162	465	GHF5 endo-1,4-beta-glucanase precursor [Radopholus similis]
CL658.Contig10_All	gi|157411575|gb|ABV54449.1|	73.978	3.25e-112	339	GHF5 endo-1,4-beta-glucanase precursor [Radopholus similis]
CL658.Contig2_All	gi|157411575|gb|ABV54449.1|	77.6	1.76e-111	338	GHF5 endo-1,4-beta-glucanase precursor [Radopholus similis]
CL658.Contig3_All	gi|157411575|gb|ABV54449.1|	79.13	1.8e-170	497	GHF5 endo-1,4-beta-glucanase precursor [Radopholus similis]
CL658.Contig4_All	gi|157411575|gb|ABV54449.1|	93.787	0	588	GHF5 endo-1,4-beta-glucanase precursor [Radopholus similis]
CL658.Contig5_All	gi|157411575|gb|ABV54449.1|	76.471	2.46e-160	472	GHF5 endo-1,4-beta-glucanase precursor [Radopholus similis]
CL658.Contig6_All	gi|157411575|gb|ABV54449.1|	77.6	7.45e-108	338	GHF5 endo-1,4-beta-glucanase precursor [Radopholus similis]
CL658.Contig7_All	gi|157411575|gb|ABV54449.1|	73.978	3.72e-108	339	GHF5 endo-1,4-beta-glucanase precursor [Radopholus similis]
CL658.Contig8_All	gi|157411575|gb|ABV54449.1|	81.763	5.33e-177	504	GHF5 endo-1,4-beta-glucanase precursor [Radopholus similis]
CL658.Contig9_All	gi|157411575|gb|ABV54449.1|	76.687	2.34e-158	456	GHF5 endo-1,4-beta-glucanase precursor [Radopholus similis]
CL703.Contig1_All	gi|305861226|gb|ADM72857.1|	90.397	0	571	GHF5 beta-1,4-endoglucanase [Rotylenchulus reniformis]
CL703.Contig10_All	gi|305861226|gb|ADM72857.1|	89.935	0	580	GHF5 beta-1,4-endoglucanase [Rotylenchulus reniformis]
CL703.Contig11_All	gi|305861226|gb|ADM72857.1|	87.755	4.99e-79	258	GHF5 beta-1,4-endoglucanase [Rotylenchulus reniformis]
CL703.Contig12_All	gi|305861226|gb|ADM72857.1|	86.275	2.05e-81	265	GHF5 beta-1,4-endoglucanase [Rotylenchulus reniformis]
CL703.Contig13_All	gi|305861226|gb|ADM72857.1|	89.011	1.67e-62	162	GHF5 beta-1,4-endoglucanase [Rotylenchulus reniformis]
CL703.Contig14_All	gi|305861226|gb|ADM72857.1|	90.206	2.66e-150	369	GHF5 beta-1,4-endoglucanase [Rotylenchulus reniformis]
CL703.Contig15_All	gi|305861226|gb|ADM72857.1|	89.011	1.78e-60	162	GHF5 beta-1,4-endoglucanase [Rotylenchulus reniformis]
CL703.Contig16_All	gi|305861226|gb|ADM72857.1|	91.87	9.66e-162	478	GHF5 beta-1,4-endoglucanase [Rotylenchulus reniformis]
CL703.Contig17_All	gi|305861226|gb|ADM72857.1|	90.728	0	574	GHF5 beta-1,4-endoglucanase [Rotylenchulus reniformis]
CL703.Contig18_All	gi|305861226|gb|ADM72857.1|	90.206	1.37e-155	369	GHF5 beta-1,4-endoglucanase [Rotylenchulus reniformis]
CL703.Contig19_All	gi|305861226|gb|ADM72857.1|	81.25	3.28e-57	107	GHF5 beta-1,4-endoglucanase [Rotylenchulus reniformis]
CL703.Contig2_All	gi|305861226|gb|ADM72857.1|	90.206	5.19e-154	369	GHF5 beta-1,4-endoglucanase [Rotylenchulus reniformis]
CL703.Contig20_All	gi|305861226|gb|ADM72857.1|	96.154	4.82e-55	107	GHF5 beta-1,4-endoglucanase [Rotylenchulus reniformis]
CL703.Contig21_All	gi|305861226|gb|ADM72857.1|	91.463	3.87e-160	474	GHF5 beta-1,4-endoglucanase [Rotylenchulus reniformis]
CL703.Contig22_All	gi|305861226|gb|ADM72857.1|	88.596	1.56e-61	210	GHF5 beta-1,4-endoglucanase [Rotylenchulus reniformis]
CL703.Contig23_All	gi|305861226|gb|ADM72857.1|	90.206	3.08e-148	369	GHF5 beta-1,4-endoglucanase [Rotylenchulus reniformis]
CL703.Contig3_All	gi|305861226|gb|ADM72857.1|	91.463	2.59e-162	474	GHF5 beta-1,4-endoglucanase [Rotylenchulus reniformis]
CL703.Contig4_All	gi|305861226|gb|ADM72857.1|	90.206	1.77e-155	369	GHF5 beta-1,4-endoglucanase [Rotylenchulus reniformis]
CL703.Contig5_All	gi|305861226|gb|ADM72857.1|	91.463	5.09e-162	473	GHF5 beta-1,4-endoglucanase [Rotylenchulus reniformis]
CL703.Contig6_All	gi|305861226|gb|ADM72857.1|	89.61	0	576	GHF5 beta-1,4-endoglucanase [Rotylenchulus reniformis]
CL703.Contig7_All	gi|305861226|gb|ADM72857.1|	81.25	9.17e-57	107	GHF5 beta-1,4-endoglucanase [Rotylenchulus reniformis]
CL703.Contig8_All	gi|305861226|gb|ADM72857.1|	90.206	1.11e-153	369	GHF5 beta-1,4-endoglucanase [Rotylenchulus reniformis]
CL703.Contig9_All	gi|305861226|gb|ADM72857.1|	90.741	1.15e-59	204	GHF5 beta-1,4-endoglucanase [Rotylenchulus reniformis]
Unigene10880_All	gi|658306015|gb|AID59201.1|	50.826	2.46e-66	218	pectate lyase [Meloidogyne graminicola]
Unigene11615_All	gi|1070514919|ref|WP_069760757.1|	52.361	1.05e-76	244	pectate lyase [Streptomyces sp. LUP47b]
Unigene16232_All	gi|567892389|ref|XP_006438715.1|	97.619	3.17e-51	169	hypothetical protein CICLE_v10032548mg [Citrus clementina]
Unigene16355_All	gi|403346046|gb|EJY72407.1|	47.619	4.98e-07	54.7	Glycoside hydrolase family 16 (macronuclear) [Oxytricha trifallax]
Unigene16677_All	gi|567892389|ref|XP_006438715.1|	98.496	2.53e-69	219	hypothetical protein CICLE_v10032548mg [Citrus clementina]
Unigene16802_All	gi|37674756|gb|AAQ97032.1|	42.437	2.07e-40	152	pectate lyase 2 [Meloidogyne incognita]
Unigene16871_All	gi|745368806|emb|CDM79921.1|	59.091	3.6e-69	219	endoglucanase-5 precursor, partial [Pratylenchus vulnus]
Unigene17031_All	gi|567886782|ref|XP_006435913.1|	99.517	1.35e-150	426	hypothetical protein CICLE_v10032524mg [Citrus clementina]
Unigene1721_All	gi|157411571|gb|ABV54447.1|	82.512	3.15e-146	435	GHF5 endo-1,4-beta-glucanase precursor [Radopholus similis]
Unigene1735_All	gi|1040715082|emb|SBT89585.1|	55.621	2.45e-49	175	Pectate lyase [Streptomyces sp. DI166]
Unigene17576_All	gi|305861226|gb|ADM72857.1|	51.899	1.94e-55	189	GHF5 beta-1,4-endoglucanase [Rotylenchulus reniformis]
Unigene18317_All	gi|567873011|ref|XP_006429095.1|	100	1.91e-45	155	hypothetical protein CICLE_v10012518mg [Citrus clementina]
Unigene18381_All	gi|568870291|ref|XP_006488339.1|	100	1.46e-45	154	PREDICTED: expansin-A4 [Citrus sinensis]
Unigene18823_All	gi|641857758|gb|KDO76503.1|	100	5.23e-37	133	hypothetical protein CISIN_1g0134022mg [Citrus sinensis]
Unigene18868_All	gi|1099521548|emb|SFP03227.1|	48.571	1.3e-10	63.9	Glycosyl hydrolases family 16 [Pseudarcicella hirudinis]
Unigene19369_All	gi|354549437|gb|AER27775.1|	46.341	4.75e-17	80.5	beta-1,4-endoglucanase, partial [Pratylenchus pratensis]
Unigene20577_All	gi|1055781703|ref|WP_067379547.1|	52	5.83e-16	79.7	1,3-beta-glucanase [Streptomyces olivochromogenes]
Unigene215_All	gi|302375274|gb|ADL29728.1|	53.333	8.13e-37	140	expansin [Heterodera glycines]
Unigene221_All	gi|502616233|ref|WP_012853142.1|	48.734	1.82e-96	303	glycoside hydrolase family 43 [Thermomonospora curvata DSM 43183]
Unigene2443_All	gi|167370011|gb|ABZ78968.1|	58.719	2.8e-110	333	xylanase [Radopholus similis]
Unigene3259_All	gi|908290718|gb|KND36961.1|	41.797	1.15e-43	161	pectate lyase [Streptomyces acidiscabies]
Unigene3332_All	gi|358251834|gb|AEU04794.1|	74.219	5.1e-62	206	expansin B3, partial [Globodera pallida]
Unigene3663_All	gi|167370011|gb|ABZ78968.1|	73.077	3.29e-17	84.7	xylanase [Radopholus similis]
Unigene4409_All	gi|745368781|emb|CDM79917.1|	48.503	2.99e-94	298	beta,1-4 endoglucanase-1 precursor [Pratylenchus vulnus]
Unigene4755_All	gi|170791254|gb|ACB38289.1|	62.963	7.81e-09	59.7	beta-1,4-endoglucanase-1 precursor [Radopholus similis]
Unigene5141_All	gi|1059558207|emb|SCL52736.1|	45.638	3.23e-26	111	Beta-glucanase, GH16 family [Micromonospora eburnea]
Unigene5172_All	gi|822123751|gb|KLD77750.1|	66.346	5.81e-42	149	arabinogalactan endo-1,4-beta-galactosidase [Xanthomonas hyacinthi DSM 19077]
Unigene5598_All	gi|971169396|gb|ALV07139.1|	66.77	3.78e-155	449	arabinogalactan endo-1,4-beta-galactosidase [Roseateles depolymerans]
Unigene6705_All	gi|302375274|gb|ADL29728.1|	54.074	6.92e-39	148	expansin [Heterodera glycines]
Unigene6812_All	gi|157411569|gb|ABV54446.1|	99.561	0	751	GHF5 endo-1,4-beta-glucanase precursor [Radopholus similis]
Unigene7199_All	gi|170791254|gb|ACB38289.1|	100	8.4e-13	72	beta-1,4-endoglucanase-1 precursor [Radopholus similis]
Unigene8005_All	gi|302375274|gb|ADL29728.1|	55.224	1.79e-40	154	expansin [Heterodera glycines]

## Sheet: Table S7
Table S7 Annotation of putative antioxidant gene in Radopholus similis.
query id	significant alignments	% identity	evalue	bit score
CL1857.Contig1_All	gi|308493505|ref|XP_003108942.1|	39.196	4.78e-47	172
CL1857.Contig2_All	gi|32564637|ref|NP_494882.2|	42.236	1.63e-38	141
CL1895.Contig1_All	gi|675882420|ref|XP_009026712.1|	44.828	5.06e-19	63.2
CL1895.Contig2_All	gi|395539556|ref|XP_003771734.1|	38.235	1.2e-28	102
CL1895.Contig3_All	gi|541044050|gb|ERG83001.1|	37.5	1.57e-42	159
CL2604.Contig1_All	gi|1170109|sp|P46436.3|GST1_ASCSU	58.947	1.87e-28	114
CL2604.Contig2_All	gi|753170842|gb|AJH66211.1|	45.545	1.97e-48	180
CL2604.Contig3_All	gi|753170842|gb|AJH66211.1|	45.545	1.89e-48	180
CL2604.Contig4_All	gi|753170842|gb|AJH66211.1|	45.545	1.85e-48	180
CL2604.Contig5_All	gi|753170842|gb|AJH66211.1|	45.545	2.9e-48	180
CL2744.Contig2_All	gi|748387658|gb|KIH60339.1|	36.872	2.35e-30	120
CL2744.Contig3_All	gi|748387658|gb|KIH60339.1|	33.673	4.07e-27	109
CL2960.Contig1_All	gi|260835224|ref|XP_002612609.1|	56.494	1.03e-127	379
CL2960.Contig2_All	gi|260835224|ref|XP_002612609.1|	53.165	2.26e-119	358
CL3031.Contig1_All	gi|126009882|gb|ABN64198.1|	52.941	5.8e-65	211
CL3031.Contig2_All	gi|126009882|gb|ABN64198.1|	52.709	4.06e-65	214
CL3031.Contig3_All	gi|126009882|gb|ABN64198.1|	52.709	9.14e-66	215
CL3031.Contig4_All	gi|321471701|gb|EFX82673.1|	56.522	3.78e-08	59.7
CL3931.Contig1_All	gi|734560732|gb|KHN86922.1|	49.758	5.95e-52	185
CL3931.Contig2_All	gi|734560732|gb|KHN86922.1|	49.66	1.1e-38	121
CL3931.Contig3_All	gi|734560732|gb|KHN86922.1|	51.542	3.09e-61	211
CL3931.Contig4_All	gi|734560732|gb|KHN86922.1|	52.41	2.9e-46	146
CL4375.Contig1_All	gi|126009882|gb|ABN64198.1|	57.391	1.4e-32	134
CL4375.Contig2_All	gi|126009882|gb|ABN64198.1|	52.5	1.03e-61	211
CL5772.Contig1_All	gi|17533779|ref|NP_496861.1|	35.714	6.83e-30	120
CL5772.Contig2_All	gi|17533779|ref|NP_496861.1|	33.929	2.48e-28	117
CL6185.Contig1_All	gi|126009882|gb|ABN64198.1|	47.541	6.96e-09	61.2
Unigene15281_All	gi|341896718|gb|EGT52653.1|	48.428	2.2e-44	160
Unigene17353_All	gi|126009882|gb|ABN64198.1|	55.208	8.78e-26	104
Unigene19491_All	gi|1005939664|ref|XP_015784318.1|	99.537	6.57e-157	444
Unigene21348_All	gi|808127639|ref|XP_012166749.1|	43.478	2.69e-26	107
Unigene21683_All	gi|1019366700|ref|NP_001310021.1|	100	8.14e-47	156
Unigene2309_All	gi|126009882|gb|ABN64198.1|	47.887	1.71e-11	65.9
Unigene3692_All	gi|1101393694|dbj|GAU88188.1|	31.313	4.58e-08	60.5
Unigene416_All	gi|816887987|gb|AKF02778.1|	100	1.17e-128	374
Unigene4294_All	gi|126009882|gb|ABN64198.1|	49.754	7.86e-59	205
Unigene4345_All	gi|126009882|gb|ABN64198.1|	61.039	5.43e-22	99
Unigene4668_All	gi|126009882|gb|ABN64198.1|	49.756	1.96e-65	211
Unigene7127_All	gi|734556221|gb|KHN83119.1|	55.122	3.06e-74	238
Unigene7383_All	gi|1101560710|ref|XP_018946361.1|	25.521	7.65e-10	66.2
Unigene7641_All	gi|126009882|gb|ABN64198.1|	50.345	3.88e-43	150
Unigene9579_All	gi|126009882|gb|ABN64198.1|	53.202	3.56e-57	191
Unigene15962_All	gi|568863062|ref|XP_006484981.1|	94.203	2.53e-142	405
Unigene17185_All	gi|567899464|ref|XP_006442220.1|	99.543	9.59e-150	424
Unigene17209_All	gi|641848909|gb|KDO67785.1|	98.122	7.65e-151	429
Unigene17283_All	gi|567903570|ref|XP_006444273.1|	96.244	1.28e-149	424
Unigene17618_All	gi|567882671|ref|XP_006433894.1|	100	2.7e-45	153
CL921.Contig1_All	gi|224492514|emb|CAR97795.1|	71.765	8.54e-86	262
CL921.Contig2_All	gi|167726114|emb|CAO78623.1|	73.224	6.2e-95	288
CL921.Contig3_All	gi|406047260|gb|AFS33106.1|	75	1.35e-117	345
CL5209.Contig1_All	gi|33340236|gb|AAQ14591.1|	92.754	6.94e-74	225
CL5209.Contig2_All	gi|33340236|gb|AAQ14591.1|	98.026	4.19e-91	270
CL5734.Contig1_All	gi|1048075094|gb|ANW72267.1|	98.113	2.67e-79	220
CL5734.Contig2_All	gi|1048075094|gb|ANW72267.1|	97.268	4.16e-106	330
CL5734.Contig3_All	gi|1048075094|gb|ANW72267.1|	96.899	1.03e-81	228
CL5734.Contig4_All	gi|1048075094|gb|ANW72267.1|	98.261	5.5e-74	228
CL5734.Contig5_All	gi|1048075094|gb|ANW72267.1|	98.361	5.22e-51	126
Unigene1010_All	gi|1101389107|dbj|GAU91516.1|	39.13	0.000454	45.8
Unigene3254_All	gi|1048075094|gb|ANW72267.1|	38.202	4.57e-06	52.8
Unigene3392_All	gi|1048075094|gb|ANW72267.1|	61.184	1.05e-56	189
Unigene3418_All	gi|478248152|gb|AGI95994.1|	70.323	9.83e-74	229
Unigene9307_All	gi|732897044|gb|KHJ97249.1|	61.111	1.89e-70	226
Unigene16314_All	gi|985458191|ref|XP_015387775.1|	99.228	4.75e-151	435
Unigene17062_All	gi|568835500|ref|XP_006471807.1|	95.122	1.58e-78	238
Unigene17154_All	gi|403372125|gb|EJY85955.1|	64.925	3.41e-55	179
Unigene18298_All	gi|283101130|gb|ADB10839.1|	96.364	1.83e-111	325
Unigene18312_All	gi|568869583|ref|XP_006488000.1|	98.795	3.58e-53	174
Unigene18581_All	gi|568869583|ref|XP_006488000.1|	91.667	1.03e-12	69.3
Unigene19146_All	gi|730911047|gb|AIZ49392.1|	96.296	4.77e-08	53.5
Unigene20186_All	gi|1005967496|ref|XP_015791617.1|	100	6.18e-17	79.3
Unigene20187_All	gi|1005967496|ref|XP_015791617.1|	100	4.79e-71	217
Unigene20262_All	gi|1013938847|gb|KYQ92537.1|	53.073	4.66e-61	197
Unigene21920_All	gi|831477522|ref|XP_012714162.1|	93.939	2.09e-10	62.8
Unigene22236_All	gi|302420287|ref|XP_003007974.1|	100	1.01e-39	136
Unigene4495_All	gi|5457310|emb|CAB48391.1|	83.333	2.99e-119	353
CL5717.Contig2_All	gi|270271349|gb|ACZ67203.1|	83.249	6.21e-118	350
CL5717.Contig1_All	gi|270271349|gb|ACZ67203.1|	86	5.32e-90	279
Unigene20946_All	gi|1005953446|ref|XP_015785118.1|	98.473	0	533
Unigene18149_All	gi|68479826|ref|XP_716082.1|	100	5.41e-100	294
Unigene17223_All	gi|568855988|ref|XP_006481573.1|	99.163	5.56e-173	490
Unigene18726_All	gi|567921726|ref|XP_006452869.1|	100	6.06e-44	149
Unigene16816_All	gi|568843528|ref|XP_006475658.1|	100	1.35e-112	327
Unigene17990_All	gi|567875451|ref|XP_006430315.1|	100	5.39e-55	178
Unigene18486_All	gi|568856681|ref|XP_006481908.1|	100	3.99e-31	117
CL4519.Contig1_All	gi|612340466|gb|AHW98769.1|	81.781	9.82e-146	433
CL4519.Contig2_All	gi|386784144|gb|AFJ15101.1|	66.949	6.4e-52	174
CL4519.Contig3_All	gi|386784144|gb|AFJ15101.1|	67.299	2.95e-107	319
CL6101.Contig1_All	gi|568826153|ref|XP_006467438.1|	99.104	0	647
CL6434.Contig1_All	gi|145514730|ref|XP_001443270.1|	51.648	1.6e-58	190
Unigene16501_All	gi|34786892|emb|CAE46896.1|	100	4.96e-105	308
Unigene17883_All	gi|641848538|gb|KDO67415.1|	98.889	6.49e-59	189
Unigene18397_All	gi|568879464|ref|XP_006492678.1|	98.99	2.17e-59	194
Unigene18748_All	gi|568879464|ref|XP_006492678.1|	100	1.74e-38	138
Unigene18932_All	gi|568852357|ref|XP_006479844.1|	97.183	1.85e-41	146
Unigene20476_All	gi|734630547|ref|XP_010743618.1|	88.172	2.04e-118	346
Unigene21996_All	gi|1005968501|ref|XP_015792036.1|	100	8.88e-19	85.5
Unigene22108_All	gi|657599955|ref|XP_008304813.1|	83.784	3.14e-38	134
Unigene22266_All	gi|169403976|ref|NP_001007282.2|	85.526	3.95e-40	139
Unigene309_All	gi|915279483|ref|XP_013304758.1|	62.57	5.23e-79	248
Unigene7416_All	gi|145475157|ref|XP_001423601.1|	57.018	7.65e-38	135
Unigene8149_All	gi|21739127|emb|CAD38524.1|	72.785	4.12e-80	249
Unigene8198_All	gi|748203146|gb|AJE31857.1|	68.571	1.11e-111	332

## Sheet: Table S8
Table S8 Radopholus similis transcripts involved in the RNAi pathway, compared with those in other nematodes.
*Data of other nematodes were taken from Cotton et al., 2014.
C. elegans	A. suum	B. malayi	B. xylophilus	M. hapla	M. incognita	G. pallida	R. similis
Small RNA biosynthetic proteins
drh-3	Y	Y	Y	Y	Y	Y
drsh-1	Y	Y	Y	Y	Y	Y	Y
xpo-1	Y	Y	Y	Y	Y	Y	Y
xpo-2	Y	Y	Y	Y	Y	Y	Y
dcr-1	Y	Y	Y		Y	Y	Y
drh-1	Y	Y	Y	Y	Y		Y
pash-1		Y	Y	Y	Y	Y	Y
rde-4		Y	Y
xpo-3	Y	Y
dsRNA uptake and spreading
Amplification
smg-2	Y	Y	Y	Y	Y	Y	Y
smg-6	Y	Y	Y	Y	Y	Y	Y
ego-1	Y	Y	Y	Y	Y	Y	Y
rrf-3	Y	Y	Y
rrf-1	Y		Y
smg-5
rsd-2
Spreading
rsd-3	Y	Y		Y	Y	Y	Y
sid-1
rsd-6			Y
sid-2
Argonautes
alg-1	Y	Y	Y	Y	Y	Y	Y
R06C7.1	Y	Y	Y	Y	Y	Y	Y
C04F12.1	Y	Y		Y	Y
F58G1.1	Y	Y		Y	Y	Y	Y
alg-4	Y				Y
rde-1			Y
C16C10.3						Y	Y
ppw-1
csr-1			Y				Y
ppw-2							Y
sago-1
T22B3.2			Y
T22H9.3					Y	Y	Y
alg-2	Y		Y	Y	Y
ergo-1
prg-1							Y
F55A12.1	Y					Y
T23D8.7			Y
nrde-3
sago-2
T23B3.2
Y49F6A.1			Y			Y	Y
ZK1248.7	Y		Y			Y	Y
prg-2
Other RISC components
tsn-1	Y	Y	Y	Y	Y	Y	Y
ain-1	Y	Y	Y	Y	Y
vig-1	Y	Y	Y
ain-2		Y
RNAi inhibitors
eri-1	Y	Y		Y	Y	Y	Y
xrn-2	Y	Y	Y	Y	Y	Y	Y
adr-2	Y		Y	Y
xrn-1	Y	Y
adr-1	Y	Y
lin-15b
eri-5
eri-6/7							Y
eri-3
Nuclear RNAi effectors
mut-7	Y	Y	Y	Y			Y
cid-1	Y	Y	Y	Y	Y	Y	Y
ekl-1		Y	Y	Y	Y		Y
gfl-1	Y	Y	Y		Y	Y	Y
mes-2	Y	Y	Y		Y	Y	Y
ekl-4	Y	Y	Y	Y	Y	Y	Y
mes-6	Y	Y	Y	Y			Y
rha-1	Y	Y	Y	Y	Y	Y	Y
ekl-6		Y	Y				Y
zfp-1	Y	Y		Y
mut-2							Y
ekl-5
mes-3
mut-16
rde-2
