# Supplementary material for: Life-stage specific transcriptomes of a migratory endoparasitic plant nematode, Radopholus similis elucidate a different parasitic and life strategy of plant parasitic nematodes
Source: Sci Rep. 2019 Apr 18;9:6277. doi: 10.1038/s41598-019-42724-7 (PMC6472380; doi:10.1038/s41598-019-42724-7)
Supplement: Supplementary file 3 — Supplementary Dataset 1 [file 41598_2019_42724_MOESM3_ESM.xlsx]

## Sheet: cat_orthology_method
SequenceID	Query-Length	Query-Pfam domains	Subject gi	Subject-Length	Subject-Pfam domains	Organism	CAZy Families	Domain Consistant	Length Consistant	Subject EC	Subject GenBankID	Subject UniProtID
CL1006.Contig1_All 547 1317 Hypothetical protein CBG09503 [Caenorhabditis briggsae]	257	adh_short|adh_short_C2	EAA62552.1	1087	Glyco_hydro_92|adh_short_C2	Aspergillus nidulans FGSC A4	GH92	NO	NO		Q5B238
CL1006.Contig2_All 636 1406 Hypothetical protein CBG09503 [Caenorhabditis briggsae]	257	adh_short|adh_short_C2	EAA62552.1	1087	Glyco_hydro_92|adh_short_C2	Aspergillus nidulans FGSC A4	GH92	NO	NO		Q5B238
CL1006.Contig3_All 621 1475 Hypothetical protein CBG09503 [Caenorhabditis briggsae]	285	adh_short_C2|adh_short	EAA62552.1	1087	Glyco_hydro_92|adh_short_C2	Aspergillus nidulans FGSC A4	GH92	NO	NO		Q5B238
CL1006.Contig4_All 106 960 minus strand Hypothetical protein CBG09503 [Caenorhabditis briggsae]	285	adh_short_C2|adh_short	EAA62552.1	1087	Glyco_hydro_92|adh_short_C2	Aspergillus nidulans FGSC A4	GH92	NO	NO		Q5B238
CL1014.Contig10_All 1558 4593 minus strand CBR-AJM-1 protein [Loa loa]	1012	n/a	CCH59308.1	1007	Glyco_transf_15	Tetrapisispora blattae CBS 6284 type strain:CBS 6284	GT15	n/a	YES
CL1014.Contig2_All 1462 5559 minus strand Protein AJM-1, isoform d [Caenorhabditis elegans] >gi|351018326|emb|CCD62272.1| Protein AJM-1, isoform d [Caenorhabditis elegans]	1366	n/a	CCH59308.1	1007	Glyco_transf_15	Tetrapisispora blattae CBS 6284 type strain:CBS 6284	GT15	n/a	NO
CL1014.Contig3_All 1558 4593 minus strand CBR-AJM-1 protein [Loa loa]	1012	n/a	CCH59308.1	1007	Glyco_transf_15	Tetrapisispora blattae CBS 6284 type strain:CBS 6284	GT15	n/a	YES
CL1014.Contig4_All 1558 4593 minus strand CBR-AJM-1 protein [Loa loa]	1012	n/a	CCH59308.1	1007	Glyco_transf_15	Tetrapisispora blattae CBS 6284 type strain:CBS 6284	GT15	n/a	YES
CL1014.Contig6_All 1748 4783 minus strand CBR-AJM-1 protein [Loa loa]	1012	n/a	CCH59308.1	1007	Glyco_transf_15	Tetrapisispora blattae CBS 6284 type strain:CBS 6284	GT15	n/a	YES
CL1014.Contig8_All 1652 5749 minus strand Protein AJM-1, isoform d [Caenorhabditis elegans] >gi|351018326|emb|CCD62272.1| Protein AJM-1, isoform d [Caenorhabditis elegans]	1366	n/a	CCH59308.1	1007	Glyco_transf_15	Tetrapisispora blattae CBS 6284 type strain:CBS 6284	GT15	n/a	NO
CL1016.Contig3_All 272 1159 minus strand STE/STE7/MEK4 protein kinase [Loa loa] >gi|307764478|gb|EFO23712.1| STE/STE7/MEK4 protein kinase [Loa loa]	296	Pkinase_Tyr|Pkinase	CAM03105.1	541	Pkinase|CBM_6	Saccharopolyspora erythraea NRRL 2338	CBM6	NO	NO		A4FGD0
CL1017.Contig1_All 916 1629 hypothetical protein [Paramecium tetraurelia strain d4-2] >gi|124401425|emb|CAK66904.1| unnamed protein product [Paramecium tetraurelia]	238	Pkinase|Pkinase_Tyr	CBZ54290.1	729	Pkinase	Neospora caninum Liverpool	CBM20	NO	NO
CL1017.Contig2_All 755 1477 hypothetical protein BRAFLDRAFT_110776 [Branchiostoma floridae] >gi|229280146|gb|EEN50919.1| hypothetical protein BRAFLDRAFT_110776 [Branchiostoma floridae]	241	Pkinase|Pkinase_Tyr	ACU38029.1	506	Pkinase|CBM_2	Actinosynnema mirum DSM 43827	CBM2	NO	NO		C6WHB0
CL1017.Contig3_All 1347 2060 hypothetical protein [Paramecium tetraurelia strain d4-2] >gi|124401425|emb|CAK66904.1| unnamed protein product [Paramecium tetraurelia]	238	Pkinase|Pkinase_Tyr	CBZ54290.1	729	Pkinase	Neospora caninum Liverpool	CBM20	NO	NO
CL1022.Contig5_All 631 1200 minus strand hypothetical protein LOAG_01769 [Loa loa] >gi|307767484|gb|EFO26718.1| hypothetical protein LOAG_01769 [Loa loa]	190	n/a	ABC67744.1	661	Nucleotid_trans	Dictyostelium discoideum AX3	GT77	n/a	NO	2.4.1.37	Q54RP0
CL1022.Contig6_All 631 1200 minus strand hypothetical protein LOAG_01769 [Loa loa] >gi|307767484|gb|EFO26718.1| hypothetical protein LOAG_01769 [Loa loa]	190	n/a	ABC67744.1	661	Nucleotid_trans	Dictyostelium discoideum AX3	GT77	n/a	NO	2.4.1.37	Q54RP0
CL1022.Contig7_All 631 1200 minus strand hypothetical protein LOAG_01769 [Loa loa] >gi|307767484|gb|EFO26718.1| hypothetical protein LOAG_01769 [Loa loa]	190	n/a	ABC67744.1	661	Nucleotid_trans	Dictyostelium discoideum AX3	GT77	n/a	NO	2.4.1.37	Q54RP0
CL103.Contig1_All 4548 5576 chitin synthase [Meloidogyne artiellia]	343	n/a	AAQ62694.1	1571	Chitin_synth_2	Tribolium castaneum	GT2	n/a	NO	2.4.1.16	Q6WD22
CL103.Contig1_All 4548 5576 chitin synthase [Meloidogyne artiellia]	343	n/a	AAQ62693.1	1571	Chitin_synth_2	Tribolium castaneum	GT2	n/a	NO		Q6WD23
CL103.Contig1_All 4548 5576 chitin synthase [Meloidogyne artiellia]	343	n/a	AAQ55059.1	1571	Chitin_synth_2	Tribolium castaneum	GT2	n/a	NO		Q6WD23
CL103.Contig1_All 4548 5576 chitin synthase [Meloidogyne artiellia]	343	n/a	AAQ55060.1	1571	Chitin_synth_2	Tribolium castaneum	GT2	n/a	NO	2.4.1.16	Q6WD22
CL103.Contig10_All 262 5343 chitin synthase [Meloidogyne artiellia]	1694	Glyco_tranf_2_3	AAQ62694.1	1571	Chitin_synth_2	Tribolium castaneum	GT2	NO	YES	2.4.1.16	Q6WD22
CL103.Contig10_All 262 5343 chitin synthase [Meloidogyne artiellia]	1694	Glyco_tranf_2_3	AAQ55060.1	1571	Chitin_synth_2	Tribolium castaneum	GT2	NO	YES	2.4.1.16	Q6WD22
CL103.Contig11_All 262 5439 chitin synthase [Meloidogyne artiellia]	1726	Glyco_tranf_2_3	AAQ62694.1	1571	Chitin_synth_2	Tribolium castaneum	GT2	NO	YES	2.4.1.16	Q6WD22
CL103.Contig11_All 262 5439 chitin synthase [Meloidogyne artiellia]	1726	Glyco_tranf_2_3	AAQ55060.1	1571	Chitin_synth_2	Tribolium castaneum	GT2	NO	YES	2.4.1.16	Q6WD22
CL103.Contig12_All 262 5343 chitin synthase [Meloidogyne artiellia]	1694	Glyco_tranf_2_3	AAQ62694.1	1571	Chitin_synth_2	Tribolium castaneum	GT2	NO	YES	2.4.1.16	Q6WD22
CL103.Contig12_All 262 5343 chitin synthase [Meloidogyne artiellia]	1694	Glyco_tranf_2_3	AAQ55060.1	1571	Chitin_synth_2	Tribolium castaneum	GT2	NO	YES	2.4.1.16	Q6WD22
CL103.Contig13_All 4644 5672 chitin synthase [Meloidogyne artiellia]	343	n/a	AAQ62694.1	1571	Chitin_synth_2	Tribolium castaneum	GT2	n/a	NO	2.4.1.16	Q6WD22
CL103.Contig13_All 4644 5672 chitin synthase [Meloidogyne artiellia]	343	n/a	AAQ62693.1	1571	Chitin_synth_2	Tribolium castaneum	GT2	n/a	NO		Q6WD23
CL103.Contig13_All 4644 5672 chitin synthase [Meloidogyne artiellia]	343	n/a	AAQ55059.1	1571	Chitin_synth_2	Tribolium castaneum	GT2	n/a	NO		Q6WD23
CL103.Contig13_All 4644 5672 chitin synthase [Meloidogyne artiellia]	343	n/a	AAQ55060.1	1571	Chitin_synth_2	Tribolium castaneum	GT2	n/a	NO	2.4.1.16	Q6WD22
CL103.Contig14_All 262 5397 chitin synthase [Meloidogyne artiellia]	1712	Glyco_tranf_2_3	AAQ62694.1	1571	Chitin_synth_2	Tribolium castaneum	GT2	NO	YES	2.4.1.16	Q6WD22
CL103.Contig14_All 262 5397 chitin synthase [Meloidogyne artiellia]	1712	Glyco_tranf_2_3	AAQ55060.1	1571	Chitin_synth_2	Tribolium castaneum	GT2	NO	YES	2.4.1.16	Q6WD22
CL103.Contig15_All 3320 5473 chitin synthase [Meloidogyne artiellia]	718	n/a	AAQ62694.1	1571	Chitin_synth_2	Tribolium castaneum	GT2	n/a	NO	2.4.1.16	Q6WD22
CL103.Contig15_All 3320 5473 chitin synthase [Meloidogyne artiellia]	718	n/a	AAQ55060.1	1571	Chitin_synth_2	Tribolium castaneum	GT2	n/a	NO	2.4.1.16	Q6WD22
CL103.Contig16_All 262 5439 chitin synthase [Meloidogyne artiellia]	1726	Glyco_tranf_2_3	AAQ62694.1	1571	Chitin_synth_2	Tribolium castaneum	GT2	NO	YES	2.4.1.16	Q6WD22
CL103.Contig16_All 262 5439 chitin synthase [Meloidogyne artiellia]	1726	Glyco_tranf_2_3	AAQ55060.1	1571	Chitin_synth_2	Tribolium castaneum	GT2	NO	YES	2.4.1.16	Q6WD22
CL103.Contig17_All 4636 5664 chitin synthase [Meloidogyne artiellia]	343	n/a	AAQ62694.1	1571	Chitin_synth_2	Tribolium castaneum	GT2	n/a	NO	2.4.1.16	Q6WD22
CL103.Contig17_All 4636 5664 chitin synthase [Meloidogyne artiellia]	343	n/a	AAQ62693.1	1571	Chitin_synth_2	Tribolium castaneum	GT2	n/a	NO		Q6WD23
CL103.Contig17_All 4636 5664 chitin synthase [Meloidogyne artiellia]	343	n/a	AAQ55059.1	1571	Chitin_synth_2	Tribolium castaneum	GT2	n/a	NO		Q6WD23
CL103.Contig17_All 4636 5664 chitin synthase [Meloidogyne artiellia]	343	n/a	AAQ55060.1	1571	Chitin_synth_2	Tribolium castaneum	GT2	n/a	NO	2.4.1.16	Q6WD22
CL103.Contig18_All 4644 5672 chitin synthase [Meloidogyne artiellia]	343	n/a	AAQ62694.1	1571	Chitin_synth_2	Tribolium castaneum	GT2	n/a	NO	2.4.1.16	Q6WD22
CL103.Contig18_All 4644 5672 chitin synthase [Meloidogyne artiellia]	343	n/a	AAQ62693.1	1571	Chitin_synth_2	Tribolium castaneum	GT2	n/a	NO		Q6WD23
CL103.Contig18_All 4644 5672 chitin synthase [Meloidogyne artiellia]	343	n/a	AAQ55059.1	1571	Chitin_synth_2	Tribolium castaneum	GT2	n/a	NO		Q6WD23
CL103.Contig18_All 4644 5672 chitin synthase [Meloidogyne artiellia]	343	n/a	AAQ55060.1	1571	Chitin_synth_2	Tribolium castaneum	GT2	n/a	NO	2.4.1.16	Q6WD22
CL103.Contig19_All 262 5385 chitin synthase [Meloidogyne artiellia]	1708	Glyco_tranf_2_3	AAQ62694.1	1571	Chitin_synth_2	Tribolium castaneum	GT2	NO	YES	2.4.1.16	Q6WD22
CL103.Contig19_All 262 5385 chitin synthase [Meloidogyne artiellia]	1708	Glyco_tranf_2_3	AAQ55060.1	1571	Chitin_synth_2	Tribolium castaneum	GT2	NO	YES	2.4.1.16	Q6WD22
CL103.Contig2_All 262 5385 chitin synthase [Meloidogyne artiellia]	1708	Glyco_tranf_2_3	AAQ62694.1	1571	Chitin_synth_2	Tribolium castaneum	GT2	NO	YES	2.4.1.16	Q6WD22
CL103.Contig2_All 262 5385 chitin synthase [Meloidogyne artiellia]	1708	Glyco_tranf_2_3	AAQ55060.1	1571	Chitin_synth_2	Tribolium castaneum	GT2	NO	YES	2.4.1.16	Q6WD22
CL103.Contig20_All 3320 5431 chitin synthase [Meloidogyne artiellia]	704	n/a	AAQ62694.1	1571	Chitin_synth_2	Tribolium castaneum	GT2	n/a	NO	2.4.1.16	Q6WD22
CL103.Contig20_All 3320 5431 chitin synthase [Meloidogyne artiellia]	704	n/a	AAQ55060.1	1571	Chitin_synth_2	Tribolium castaneum	GT2	n/a	NO	2.4.1.16	Q6WD22
CL103.Contig21_All 4590 5618 chitin synthase [Meloidogyne artiellia]	343	n/a	AAQ62694.1	1571	Chitin_synth_2	Tribolium castaneum	GT2	n/a	NO	2.4.1.16	Q6WD22
CL103.Contig21_All 4590 5618 chitin synthase [Meloidogyne artiellia]	343	n/a	AAQ62693.1	1571	Chitin_synth_2	Tribolium castaneum	GT2	n/a	NO		Q6WD23
CL103.Contig21_All 4590 5618 chitin synthase [Meloidogyne artiellia]	343	n/a	AAQ55059.1	1571	Chitin_synth_2	Tribolium castaneum	GT2	n/a	NO		Q6WD23
CL103.Contig21_All 4590 5618 chitin synthase [Meloidogyne artiellia]	343	n/a	AAQ55060.1	1571	Chitin_synth_2	Tribolium castaneum	GT2	n/a	NO	2.4.1.16	Q6WD22
CL103.Contig22_All 262 5397 chitin synthase [Meloidogyne artiellia]	1712	Glyco_tranf_2_3	AAQ62694.1	1571	Chitin_synth_2	Tribolium castaneum	GT2	NO	YES	2.4.1.16	Q6WD22
CL103.Contig22_All 262 5397 chitin synthase [Meloidogyne artiellia]	1712	Glyco_tranf_2_3	AAQ55060.1	1571	Chitin_synth_2	Tribolium castaneum	GT2	NO	YES	2.4.1.16	Q6WD22
CL103.Contig23_All 4602 5630 chitin synthase [Meloidogyne artiellia]	343	n/a	AAQ62694.1	1571	Chitin_synth_2	Tribolium castaneum	GT2	n/a	NO	2.4.1.16	Q6WD22
CL103.Contig23_All 4602 5630 chitin synthase [Meloidogyne artiellia]	343	n/a	AAQ62693.1	1571	Chitin_synth_2	Tribolium castaneum	GT2	n/a	NO		Q6WD23
CL103.Contig23_All 4602 5630 chitin synthase [Meloidogyne artiellia]	343	n/a	AAQ55059.1	1571	Chitin_synth_2	Tribolium castaneum	GT2	n/a	NO		Q6WD23
CL103.Contig23_All 4602 5630 chitin synthase [Meloidogyne artiellia]	343	n/a	AAQ55060.1	1571	Chitin_synth_2	Tribolium castaneum	GT2	n/a	NO	2.4.1.16	Q6WD22
CL103.Contig24_All 4636 5664 chitin synthase [Meloidogyne artiellia]	343	n/a	AAQ62694.1	1571	Chitin_synth_2	Tribolium castaneum	GT2	n/a	NO	2.4.1.16	Q6WD22
CL103.Contig24_All 4636 5664 chitin synthase [Meloidogyne artiellia]	343	n/a	AAQ62693.1	1571	Chitin_synth_2	Tribolium castaneum	GT2	n/a	NO		Q6WD23
CL103.Contig24_All 4636 5664 chitin synthase [Meloidogyne artiellia]	343	n/a	AAQ55059.1	1571	Chitin_synth_2	Tribolium castaneum	GT2	n/a	NO		Q6WD23
CL103.Contig24_All 4636 5664 chitin synthase [Meloidogyne artiellia]	343	n/a	AAQ55060.1	1571	Chitin_synth_2	Tribolium castaneum	GT2	n/a	NO	2.4.1.16	Q6WD22
CL103.Contig3_All 4590 5618 chitin synthase [Meloidogyne artiellia]	343	n/a	AAQ62694.1	1571	Chitin_synth_2	Tribolium castaneum	GT2	n/a	NO	2.4.1.16	Q6WD22
CL103.Contig3_All 4590 5618 chitin synthase [Meloidogyne artiellia]	343	n/a	AAQ62693.1	1571	Chitin_synth_2	Tribolium castaneum	GT2	n/a	NO		Q6WD23
CL103.Contig3_All 4590 5618 chitin synthase [Meloidogyne artiellia]	343	n/a	AAQ55059.1	1571	Chitin_synth_2	Tribolium castaneum	GT2	n/a	NO		Q6WD23
CL103.Contig3_All 4590 5618 chitin synthase [Meloidogyne artiellia]	343	n/a	AAQ55060.1	1571	Chitin_synth_2	Tribolium castaneum	GT2	n/a	NO	2.4.1.16	Q6WD22
CL103.Contig4_All 4602 5630 chitin synthase [Meloidogyne artiellia]	343	n/a	AAQ62694.1	1571	Chitin_synth_2	Tribolium castaneum	GT2	n/a	NO	2.4.1.16	Q6WD22
CL103.Contig4_All 4602 5630 chitin synthase [Meloidogyne artiellia]	343	n/a	AAQ62693.1	1571	Chitin_synth_2	Tribolium castaneum	GT2	n/a	NO		Q6WD23
CL103.Contig4_All 4602 5630 chitin synthase [Meloidogyne artiellia]	343	n/a	AAQ55059.1	1571	Chitin_synth_2	Tribolium castaneum	GT2	n/a	NO		Q6WD23
CL103.Contig4_All 4602 5630 chitin synthase [Meloidogyne artiellia]	343	n/a	AAQ55060.1	1571	Chitin_synth_2	Tribolium castaneum	GT2	n/a	NO	2.4.1.16	Q6WD22
CL103.Contig5_All 3320 5473 chitin synthase [Meloidogyne artiellia]	718	n/a	AAQ62694.1	1571	Chitin_synth_2	Tribolium castaneum	GT2	n/a	NO	2.4.1.16	Q6WD22
CL103.Contig5_All 3320 5473 chitin synthase [Meloidogyne artiellia]	718	n/a	AAQ55060.1	1571	Chitin_synth_2	Tribolium castaneum	GT2	n/a	NO	2.4.1.16	Q6WD22
CL103.Contig6_All 4548 5576 chitin synthase [Meloidogyne artiellia]	343	n/a	AAQ62694.1	1571	Chitin_synth_2	Tribolium castaneum	GT2	n/a	NO	2.4.1.16	Q6WD22
CL103.Contig6_All 4548 5576 chitin synthase [Meloidogyne artiellia]	343	n/a	AAQ62693.1	1571	Chitin_synth_2	Tribolium castaneum	GT2	n/a	NO		Q6WD23
CL103.Contig6_All 4548 5576 chitin synthase [Meloidogyne artiellia]	343	n/a	AAQ55059.1	1571	Chitin_synth_2	Tribolium castaneum	GT2	n/a	NO		Q6WD23
CL103.Contig6_All 4548 5576 chitin synthase [Meloidogyne artiellia]	343	n/a	AAQ55060.1	1571	Chitin_synth_2	Tribolium castaneum	GT2	n/a	NO	2.4.1.16	Q6WD22
CL103.Contig7_All 3320 5431 chitin synthase [Meloidogyne artiellia]	704	n/a	AAQ62694.1	1571	Chitin_synth_2	Tribolium castaneum	GT2	n/a	NO	2.4.1.16	Q6WD22
CL103.Contig7_All 3320 5431 chitin synthase [Meloidogyne artiellia]	704	n/a	AAQ55060.1	1571	Chitin_synth_2	Tribolium castaneum	GT2	n/a	NO	2.4.1.16	Q6WD22
CL103.Contig8_All 4732 4977 chitin synthase [Meloidogyne artiellia]	82	n/a	AAQ62694.1	1571	Chitin_synth_2	Tribolium castaneum	GT2	n/a	NO	2.4.1.16	Q6WD22
CL103.Contig8_All 4732 4977 chitin synthase [Meloidogyne artiellia]	82	n/a	AAQ62693.1	1571	Chitin_synth_2	Tribolium castaneum	GT2	n/a	NO		Q6WD23
CL103.Contig8_All 4732 4977 chitin synthase [Meloidogyne artiellia]	82	n/a	AAQ55059.1	1571	Chitin_synth_2	Tribolium castaneum	GT2	n/a	NO		Q6WD23
CL103.Contig8_All 4732 4977 chitin synthase [Meloidogyne artiellia]	82	n/a	AAQ55060.1	1571	Chitin_synth_2	Tribolium castaneum	GT2	n/a	NO	2.4.1.16	Q6WD22
CL103.Contig9_All 4690 4935 chitin synthase [Meloidogyne artiellia]	82	n/a	AAQ62694.1	1571	Chitin_synth_2	Tribolium castaneum	GT2	n/a	NO	2.4.1.16	Q6WD22
CL103.Contig9_All 4690 4935 chitin synthase [Meloidogyne artiellia]	82	n/a	AAQ62693.1	1571	Chitin_synth_2	Tribolium castaneum	GT2	n/a	NO		Q6WD23
CL103.Contig9_All 4690 4935 chitin synthase [Meloidogyne artiellia]	82	n/a	AAQ55059.1	1571	Chitin_synth_2	Tribolium castaneum	GT2	n/a	NO		Q6WD23
CL103.Contig9_All 4690 4935 chitin synthase [Meloidogyne artiellia]	82	n/a	AAQ55060.1	1571	Chitin_synth_2	Tribolium castaneum	GT2	n/a	NO	2.4.1.16	Q6WD22
CL1035.Contig1_All 58 1197 minus strand dual specificity mitogen-activated protein kinase kinase 5 [Danio rerio] >gi|161612158|gb|AAI55613.1| Zgc:172137 protein [Danio rerio]	380	Pkinase|Pkinase_Tyr	CAM03105.1	541	Pkinase|CBM_6	Saccharopolyspora erythraea NRRL 2338	CBM6	NO	NO		A4FGD0
CL1035.Contig2_All 58 1197 minus strand dual specificity mitogen-activated protein kinase kinase 5 [Danio rerio] >gi|161612158|gb|AAI55613.1| Zgc:172137 protein [Danio rerio]	380	Pkinase|Pkinase_Tyr	CAM03105.1	541	Pkinase|CBM_6	Saccharopolyspora erythraea NRRL 2338	CBM6	NO	NO		A4FGD0
CL1035.Contig3_All 58 1197 minus strand dual specificity mitogen-activated protein kinase kinase 5 [Danio rerio] >gi|161612158|gb|AAI55613.1| Zgc:172137 protein [Danio rerio]	380	Pkinase|Pkinase_Tyr	CAM03105.1	541	Pkinase|CBM_6	Saccharopolyspora erythraea NRRL 2338	CBM6	NO	NO		A4FGD0
CL1035.Contig4_All 58 1197 minus strand dual specificity mitogen-activated protein kinase kinase 5 [Danio rerio] >gi|161612158|gb|AAI55613.1| Zgc:172137 protein [Danio rerio]	380	Pkinase|Pkinase_Tyr	CAM03105.1	541	Pkinase|CBM_6	Saccharopolyspora erythraea NRRL 2338	CBM6	NO	NO		A4FGD0
CL1035.Contig5_All 182 1435 minus strand dual specificity mitogen-activated protein kinase kinase 5 [Danio rerio] >gi|161612158|gb|AAI55613.1| Zgc:172137 protein [Danio rerio]	418	Pkinase|Pkinase_Tyr	CAM03105.1	541	Pkinase|CBM_6	Saccharopolyspora erythraea NRRL 2338	CBM6	NO	NO		A4FGD0
CL1035.Contig6_All 182 1435 minus strand dual specificity mitogen-activated protein kinase kinase 5 [Danio rerio] >gi|161612158|gb|AAI55613.1| Zgc:172137 protein [Danio rerio]	418	Pkinase|Pkinase_Tyr	CAM03105.1	541	Pkinase|CBM_6	Saccharopolyspora erythraea NRRL 2338	CBM6	NO	NO		A4FGD0
CL1035.Contig7_All 199 1452 dual specificity mitogen-activated protein kinase kinase 5 [Danio rerio] >gi|161612158|gb|AAI55613.1| Zgc:172137 protein [Danio rerio]	418	Pkinase|Pkinase_Tyr	CAM03105.1	541	Pkinase|CBM_6	Saccharopolyspora erythraea NRRL 2338	CBM6	NO	NO		A4FGD0
CL1035.Contig8_All 182 1435 dual specificity mitogen-activated protein kinase kinase 5 [Danio rerio] >gi|161612158|gb|AAI55613.1| Zgc:172137 protein [Danio rerio]	418	Pkinase|Pkinase_Tyr	CAM03105.1	541	Pkinase|CBM_6	Saccharopolyspora erythraea NRRL 2338	CBM6	NO	NO		A4FGD0
CL1040.Contig1_All 23 1534 minus strand hypothetical protein CAEBREN_08382 [Caenorhabditis brenneri]	504	DEAD|Helicase_C	CAL53384.1	1058	DEAD|Helicase_C|LpxC	Ostreococcus tauri OTTH0595	CE11	NO	NO		Q017M7
CL1040.Contig10_All 25 1536 minus strand hypothetical protein CAEBREN_08382 [Caenorhabditis brenneri]	504	DEAD|Helicase_C	CAL53384.1	1058	DEAD|Helicase_C|LpxC	Ostreococcus tauri OTTH0595	CE11	NO	NO		Q017M7
CL1040.Contig11_All 25 1536 minus strand hypothetical protein CAEBREN_08382 [Caenorhabditis brenneri]	504	DEAD|Helicase_C	CAL53384.1	1058	DEAD|Helicase_C|LpxC	Ostreococcus tauri OTTH0595	CE11	NO	NO		Q017M7
CL1040.Contig12_All 25 1536 minus strand hypothetical protein CAEBREN_08382 [Caenorhabditis brenneri]	504	DEAD|Helicase_C	CAL53384.1	1058	DEAD|Helicase_C|LpxC	Ostreococcus tauri OTTH0595	CE11	NO	NO		Q017M7
CL1040.Contig13_All 46 1557 minus strand hypothetical protein CAEBREN_08382 [Caenorhabditis brenneri]	504	DEAD|Helicase_C	CAL53384.1	1058	DEAD|Helicase_C|LpxC	Ostreococcus tauri OTTH0595	CE11	NO	NO		Q017M7
CL1040.Contig14_All 25 1536 minus strand hypothetical protein CAEBREN_08382 [Caenorhabditis brenneri]	504	DEAD|Helicase_C	CAL53384.1	1058	DEAD|Helicase_C|LpxC	Ostreococcus tauri OTTH0595	CE11	NO	NO		Q017M7
CL1040.Contig15_All 46 1557 minus strand hypothetical protein CAEBREN_08382 [Caenorhabditis brenneri]	504	DEAD|Helicase_C	CAL53384.1	1058	DEAD|Helicase_C|LpxC	Ostreococcus tauri OTTH0595	CE11	NO	NO		Q017M7
CL1040.Contig16_All 46 1557 minus strand hypothetical protein CAEBREN_08382 [Caenorhabditis brenneri]	504	DEAD|Helicase_C	CAL53384.1	1058	DEAD|Helicase_C|LpxC	Ostreococcus tauri OTTH0595	CE11	NO	NO		Q017M7
CL1040.Contig17_All 46 1557 minus strand hypothetical protein CAEBREN_08382 [Caenorhabditis brenneri]	504	DEAD|Helicase_C	CAL53384.1	1058	DEAD|Helicase_C|LpxC	Ostreococcus tauri OTTH0595	CE11	NO	NO		Q017M7
CL1040.Contig18_All 46 1557 minus strand hypothetical protein CAEBREN_08382 [Caenorhabditis brenneri]	504	DEAD|Helicase_C	CAL53384.1	1058	DEAD|Helicase_C|LpxC	Ostreococcus tauri OTTH0595	CE11	NO	NO		Q017M7
CL1040.Contig19_All 46 1557 minus strand hypothetical protein CAEBREN_08382 [Caenorhabditis brenneri]	504	DEAD|Helicase_C	CAL53384.1	1058	DEAD|Helicase_C|LpxC	Ostreococcus tauri OTTH0595	CE11	NO	NO		Q017M7
CL1040.Contig2_All 23 1534 minus strand hypothetical protein CAEBREN_08382 [Caenorhabditis brenneri]	504	DEAD|Helicase_C	CAL53384.1	1058	DEAD|Helicase_C|LpxC	Ostreococcus tauri OTTH0595	CE11	NO	NO		Q017M7
CL1040.Contig20_All 25 1536 minus strand hypothetical protein CAEBREN_08382 [Caenorhabditis brenneri]	504	DEAD|Helicase_C	CAL53384.1	1058	DEAD|Helicase_C|LpxC	Ostreococcus tauri OTTH0595	CE11	NO	NO		Q017M7
CL1040.Contig21_All 25 1536 minus strand hypothetical protein CAEBREN_08382 [Caenorhabditis brenneri]	504	DEAD|Helicase_C	CAL53384.1	1058	DEAD|Helicase_C|LpxC	Ostreococcus tauri OTTH0595	CE11	NO	NO		Q017M7
CL1040.Contig3_All 23 1534 minus strand hypothetical protein CAEBREN_08382 [Caenorhabditis brenneri]	504	DEAD|Helicase_C	CAL53384.1	1058	DEAD|Helicase_C|LpxC	Ostreococcus tauri OTTH0595	CE11	NO	NO		Q017M7
CL1040.Contig4_All 23 1534 minus strand hypothetical protein CAEBREN_08382 [Caenorhabditis brenneri]	504	DEAD|Helicase_C	CAL53384.1	1058	DEAD|Helicase_C|LpxC	Ostreococcus tauri OTTH0595	CE11	NO	NO		Q017M7
CL1040.Contig5_All 46 1557 minus strand hypothetical protein CAEBREN_08382 [Caenorhabditis brenneri]	504	DEAD|Helicase_C	CAL53384.1	1058	DEAD|Helicase_C|LpxC	Ostreococcus tauri OTTH0595	CE11	NO	NO		Q017M7
CL1040.Contig6_All 70 1581 minus strand hypothetical protein CAEBREN_08382 [Caenorhabditis brenneri]	504	DEAD|Helicase_C	CAL53384.1	1058	DEAD|Helicase_C|LpxC	Ostreococcus tauri OTTH0595	CE11	NO	NO		Q017M7
CL1040.Contig7_All 70 1581 minus strand hypothetical protein CAEBREN_08382 [Caenorhabditis brenneri]	504	DEAD|Helicase_C	CAL53384.1	1058	DEAD|Helicase_C|LpxC	Ostreococcus tauri OTTH0595	CE11	NO	NO		Q017M7
CL1040.Contig8_All 25 1536 minus strand hypothetical protein CAEBREN_08382 [Caenorhabditis brenneri]	504	DEAD|Helicase_C	CAL53384.1	1058	DEAD|Helicase_C|LpxC	Ostreococcus tauri OTTH0595	CE11	NO	NO		Q017M7
CL1040.Contig9_All 636 1613 oxidoreductase [Loa loa] >gi|307758481|gb|EFO17715.1| oxidoreductase [Loa loa]	326	adh_short	EAA59449.1	980	Glyco_hydro_18|adh_short	Aspergillus nidulans FGSC A4	GH18	NO	NO		Q5B652
CL1041.Contig1_All 535 1497 Protein PKG-2, isoform c [Caenorhabditis elegans] >gi|351049927|emb|CCD63997.1| Protein PKG-2, isoform c [Caenorhabditis elegans]	321	Pkinase_Tyr	CBZ54290.1	729	Pkinase	Neospora caninum Liverpool	CBM20	NO	NO
CL1041.Contig2_All 43 2268 minus strand hypothetical protein CRE_19463 [Caenorhabditis remanei] >gi|308250077|gb|EFO94029.1| hypothetical protein CRE_19463 [Caenorhabditis remanei]	742	cNMP_binding|Pkinase|Pkinase_Tyr	CBZ54290.1	729	Pkinase	Neospora caninum Liverpool	CBM20	NO	YES
CL1041.Contig3_All 57 1838 minus strand hypothetical protein CRE_19463 [Caenorhabditis remanei] >gi|308250077|gb|EFO94029.1| hypothetical protein CRE_19463 [Caenorhabditis remanei]	594	Pkinase|Pkinase_Tyr	CBZ54290.1	729	Pkinase	Neospora caninum Liverpool	CBM20	NO	YES
CL1045.Contig12_All 1354 3090 minus strand Protein LET-805, isoform b [Caenorhabditis elegans] >gi|5002308|gb|AAD37410.1|AF148953_1 myotactin form B [Caenorhabditis elegans] >gi|351064106|emb|CCD72391.1| Protein LET-805, isoform b [Caenorhabditis elegans]	579	fn3|fn3	BAM67138.1	1175	Glyco_hydro_18	Paenibacillus sp. FPU-7	CBM12|CBM5|GH18	NO	NO
CL1045.Contig13_All 1354 3090 minus strand Protein LET-805, isoform b [Caenorhabditis elegans] >gi|5002308|gb|AAD37410.1|AF148953_1 myotactin form B [Caenorhabditis elegans] >gi|351064106|emb|CCD72391.1| Protein LET-805, isoform b [Caenorhabditis elegans]	579	fn3|fn3	BAM67138.1	1175	Glyco_hydro_18	Paenibacillus sp. FPU-7	CBM12|CBM5|GH18	NO	NO
CL1045.Contig18_All 1323 3059 minus strand Protein LET-805, isoform b [Caenorhabditis elegans] >gi|5002308|gb|AAD37410.1|AF148953_1 myotactin form B [Caenorhabditis elegans] >gi|351064106|emb|CCD72391.1| Protein LET-805, isoform b [Caenorhabditis elegans]	579	fn3|fn3	BAM67138.1	1175	Glyco_hydro_18	Paenibacillus sp. FPU-7	CBM12|CBM5|GH18	NO	NO
CL1045.Contig2_All 1030 2766 Protein LET-805, isoform b [Caenorhabditis elegans] >gi|5002308|gb|AAD37410.1|AF148953_1 myotactin form B [Caenorhabditis elegans] >gi|351064106|emb|CCD72391.1| Protein LET-805, isoform b [Caenorhabditis elegans]	579	fn3|fn3	BAM67138.1	1175	Glyco_hydro_18	Paenibacillus sp. FPU-7	CBM12|CBM5|GH18	NO	NO
CL1053.Contig1_All 310 1554 minus strand Vasa [Oncorhynchus mykiss] >gi|6521014|dbj|BAA88059.1| Vasa [Oncorhynchus mykiss]	415	DEAD|Helicase_C	CAL53384.1	1058	DEAD|Helicase_C|LpxC	Ostreococcus tauri OTTH0595	CE11	NO	NO		Q017M7
CL1053.Contig2_All 310 1551 minus strand Vasa [Oncorhynchus mykiss] >gi|6521014|dbj|BAA88059.1| Vasa [Oncorhynchus mykiss]	414	DEAD|Helicase_C	CAL53384.1	1058	DEAD|Helicase_C|LpxC	Ostreococcus tauri OTTH0595	CE11	NO	NO		Q017M7
CL1053.Contig3_All 145 1443 minus strand vasa-like protein [Hydractinia echinata]	433	DEAD|Helicase_C	CAL53384.1	1058	DEAD|Helicase_C|LpxC	Ostreococcus tauri OTTH0595	CE11	NO	NO		Q017M7
CL1053.Contig5_All 286 810 minus strand Vasa [Oncorhynchus mykiss] >gi|6521014|dbj|BAA88059.1| Vasa [Oncorhynchus mykiss]	175	DEAD	CAL53384.1	1058	DEAD|Helicase_C|LpxC	Ostreococcus tauri OTTH0595	CE11	NO	NO		Q017M7
CL1053.Contig6_All 245 1522 Vasa [Oncorhynchus mykiss] >gi|6521014|dbj|BAA88059.1| Vasa [Oncorhynchus mykiss]	426	DEAD|Helicase_C	CAL53384.1	1058	DEAD|Helicase_C|LpxC	Ostreococcus tauri OTTH0595	CE11	NO	NO		Q017M7
CL1053.Contig7_All 156 1520 minus strand vasa-like protein [Hydractinia echinata]	455	DEAD|Helicase_C	CAL53384.1	1058	DEAD|Helicase_C|LpxC	Ostreococcus tauri OTTH0595	CE11	NO	NO		Q017M7
CL1068.Contig1_All 179 1834 CBN-FMO-4 protein [Caenorhabditis brenneri]	552	Pyr_redox_2|Pyr_redox_3	NP_051574.1	847	Abhydrolase_3|Pyr_redox_3	Deinococcus radiodurans R1	CE10	NO	NO		Q9RZT0
CL1068.Contig2_All 139 1794 minus strand CBN-FMO-4 protein [Caenorhabditis brenneri]	552	Pyr_redox_2|Pyr_redox_3	NP_051574.1	847	Abhydrolase_3|Pyr_redox_3	Deinococcus radiodurans R1	CE10	NO	NO		Q9RZT0
CL1068.Contig3_All 179 1834 CBN-FMO-4 protein [Caenorhabditis brenneri]	552	Pyr_redox_2|Pyr_redox_3	NP_051574.1	847	Abhydrolase_3|Pyr_redox_3	Deinococcus radiodurans R1	CE10	NO	NO		Q9RZT0
CL1075.Contig1_All 155 1693 minus strand hypothetical protein LOAG_00943 [Loa loa] >gi|307768311|gb|EFO27545.1| hypothetical protein LOAG_00943 [Loa loa]	513	Glyco_transf_25	ADY43624.1	552	Glyco_transf_25	Ascaris suum	GT25	YES	YES
CL1075.Contig2_All 155 742 minus strand hypothetical protein LOAG_00943 [Loa loa] >gi|307768311|gb|EFO27545.1| hypothetical protein LOAG_00943 [Loa loa]	196	n/a	ADY43624.1	552	Glyco_transf_25	Ascaris suum	GT25	n/a	NO
CL1075.Contig3_All 155 1693 minus strand hypothetical protein LOAG_00943 [Loa loa] >gi|307768311|gb|EFO27545.1| hypothetical protein LOAG_00943 [Loa loa]	513	Glyco_transf_25	ADY43624.1	552	Glyco_transf_25	Ascaris suum	GT25	YES	YES
CL1075.Contig4_All 155 742 minus strand hypothetical protein LOAG_00943 [Loa loa] >gi|307768311|gb|EFO27545.1| hypothetical protein LOAG_00943 [Loa loa]	196	n/a	ADY43624.1	552	Glyco_transf_25	Ascaris suum	GT25	n/a	NO
CL1075.Contig5_All 83 949 minus strand NAK/MPSK protein kinase [Loa loa]	289	Pkinase_Tyr	ACY19019.1	1026	Pkinase	Haliangium ochraceum DSM 14365	CBM48	NO	NO		D0LRM7
CL1079.Contig1_All 2583 3914 minus strand hypothetical protein CAEBREN_17239 [Caenorhabditis brenneri]	444	Adenylsucc_synt	CAN80640.1	1376	Exostosin|Adenylsucc_synt	Vitis vinifera	GT47	NO	NO		A5B050
CL1079.Contig6_All 2636 3967 minus strand hypothetical protein CAEBREN_17239 [Caenorhabditis brenneri]	444	Adenylsucc_synt	CAN80640.1	1376	Exostosin|Adenylsucc_synt	Vitis vinifera	GT47	NO	NO		A5B050
CL1079.Contig7_All 6 1217 glutamate-ammonia ligase [Acanthamoeba castellanii str. Neff] >gi|440804407|gb|ELR25284.1| glutamate-ammonia ligase [Acanthamoeba castellanii str. Neff]	404	Gln-synt_C	ADX07321.1	1703	DNA_pol_E_B|Gln-synt_C	Flammulina velutipes KACC 42777	GH5	NO	NO
CL1079.Contig8_All 10 1221 glutamate-ammonia ligase [Acanthamoeba castellanii str. Neff] >gi|440804407|gb|ELR25284.1| glutamate-ammonia ligase [Acanthamoeba castellanii str. Neff]	404	Gln-synt_C	ADX07321.1	1703	DNA_pol_E_B|Gln-synt_C	Flammulina velutipes KACC 42777	GH5	NO	NO
CL1082.Contig2_All 753 3950 Protein kinase domain containing protein [Brugia malayi] >gi|158596075|gb|EDP34480.1| Protein kinase domain containing protein [Brugia malayi]	1066	Ank_2|Ank_2|Ank_2|Ank_2|Ank_5|Ank_4|Ank_2|Ank_4|Ank_2	XP_362336.1	1732	Osmo_MPGsynth|Ank_2|Ank_2	Magnaporthe grisea 70-15	GT55	NO	NO
CL1082.Contig3_All 119 1066 Protein kinase domain containing protein [Brugia malayi] >gi|158596075|gb|EDP34480.1| Protein kinase domain containing protein [Brugia malayi]	316	Pkinase|Pkinase_Tyr	CBZ54290.1	729	Pkinase	Neospora caninum Liverpool	CBM20	NO	NO
CL1082.Contig4_All 830 3526 minus strand hypothetical protein WUBG_02603, partial [Wuchereria bancrofti]	899	Ank_4|Ank_2|Ank_4|Ank_2	XP_362336.1	1732	Osmo_MPGsynth|Ank_2|Ank_2	Magnaporthe grisea 70-15	GT55	NO	NO
CL1082.Contig5_All 881 5089 Protein kinase domain containing protein [Brugia malayi] >gi|158596075|gb|EDP34480.1| Protein kinase domain containing protein [Brugia malayi]	1403	Pkinase|Pkinase_Tyr|Ank_2|Ank_2|Ank_2|Ank_2|Ank_5|Ank_4|Ank_2|Ank_4|Ank_2	CBZ54290.1	729	Pkinase	Neospora caninum Liverpool	CBM20	NO	NO
CL111.Contig1_All 277 1794 GK18312 [Drosophila willistoni] >gi|194162579|gb|EDW77480.1| GK18312 [Drosophila willistoni]	506	DEAD|Helicase_C	CAL53384.1	1058	DEAD|Helicase_C|LpxC	Ostreococcus tauri OTTH0595	CE11	NO	NO		Q017M7
CL111.Contig2_All 289 1731 GK18312 [Drosophila willistoni] >gi|194162579|gb|EDW77480.1| GK18312 [Drosophila willistoni]	481	DEAD|Helicase_C	CAL53384.1	1058	DEAD|Helicase_C|LpxC	Ostreococcus tauri OTTH0595	CE11	NO	NO		Q017M7
CL111.Contig3_All 289 1731 GK18312 [Drosophila willistoni] >gi|194162579|gb|EDW77480.1| GK18312 [Drosophila willistoni]	481	DEAD|Helicase_C	CAL53384.1	1058	DEAD|Helicase_C|LpxC	Ostreococcus tauri OTTH0595	CE11	NO	NO		Q017M7
CL111.Contig4_All 282 1724 GK18312 [Drosophila willistoni] >gi|194162579|gb|EDW77480.1| GK18312 [Drosophila willistoni]	481	DEAD|Helicase_C	CAL53384.1	1058	DEAD|Helicase_C|LpxC	Ostreococcus tauri OTTH0595	CE11	NO	NO		Q017M7
CL111.Contig5_All 289 1731 GK18312 [Drosophila willistoni] >gi|194162579|gb|EDW77480.1| GK18312 [Drosophila willistoni]	481	DEAD|Helicase_C	CAL53384.1	1058	DEAD|Helicase_C|LpxC	Ostreococcus tauri OTTH0595	CE11	NO	NO		Q017M7
CL111.Contig6_All 289 1731 GK18312 [Drosophila willistoni] >gi|194162579|gb|EDW77480.1| GK18312 [Drosophila willistoni]	481	DEAD|Helicase_C	CAL53384.1	1058	DEAD|Helicase_C|LpxC	Ostreococcus tauri OTTH0595	CE11	NO	NO		Q017M7
CL1112.Contig10_All 80 967 minus strand collagen alpha-2(IX) chain [Loa loa]	296	n/a	AGH56775.1	NA	n/a	Cellulophaga phage phiST	PL1	n/a	n/a
CL1112.Contig11_All 80 967 minus strand collagen alpha-2(IX) chain [Loa loa]	296	n/a	AGH56775.1	NA	n/a	Cellulophaga phage phiST	PL1	n/a	n/a
CL1112.Contig12_All 225 1349 minus strand Protein COL-128 [Caenorhabditis elegans] >gi|3875795|emb|CAA97787.1| Protein COL-128 [Caenorhabditis elegans]	375	n/a	AGH56775.1	NA	n/a	Cellulophaga phage phiST	PL1	n/a	n/a
CL1112.Contig6_All 80 967 minus strand collagen alpha-2(IX) chain [Loa loa]	296	n/a	AGH56775.1	NA	n/a	Cellulophaga phage phiST	PL1	n/a	n/a
CL1112.Contig7_All 80 967 minus strand collagen alpha-2(IX) chain [Loa loa]	296	n/a	AGH56775.1	NA	n/a	Cellulophaga phage phiST	PL1	n/a	n/a
CL112.Contig1_All 154 1164 hypothetical protein LOAG_09025 [Loa loa] >gi|307760235|gb|EFO19469.1| hypothetical protein LOAG_09025 [Loa loa]	337	3Beta_HSD|RmlD_sub_bind|Epimerase	AEI52222.1	738	RmlD_sub_bind	Runella slithyformis DSM 19594	GH1	NO	NO
CL112.Contig10_All 154 1119 hypothetical protein LOAG_09025 [Loa loa] >gi|307760235|gb|EFO19469.1| hypothetical protein LOAG_09025 [Loa loa]	322	3Beta_HSD|RmlD_sub_bind|Epimerase	AEI52222.1	738	RmlD_sub_bind	Runella slithyformis DSM 19594	GH1	NO	NO
CL112.Contig5_All 154 1164 hypothetical protein LOAG_09025 [Loa loa] >gi|307760235|gb|EFO19469.1| hypothetical protein LOAG_09025 [Loa loa]	337	3Beta_HSD|RmlD_sub_bind|Epimerase	AEI52222.1	738	RmlD_sub_bind	Runella slithyformis DSM 19594	GH1	NO	NO
CL112.Contig7_All 154 1119 hypothetical protein LOAG_09025 [Loa loa] >gi|307760235|gb|EFO19469.1| hypothetical protein LOAG_09025 [Loa loa]	322	3Beta_HSD|RmlD_sub_bind|Epimerase	AEI52222.1	738	RmlD_sub_bind	Runella slithyformis DSM 19594	GH1	NO	NO
CL112.Contig8_All 94 1059 hypothetical protein LOAG_09025 [Loa loa] >gi|307760235|gb|EFO19469.1| hypothetical protein LOAG_09025 [Loa loa]	322	3Beta_HSD|RmlD_sub_bind|Epimerase	AEI52222.1	738	RmlD_sub_bind	Runella slithyformis DSM 19594	GH1	NO	NO
CL112.Contig9_All 149 1159 hypothetical protein LOAG_09025 [Loa loa] >gi|307760235|gb|EFO19469.1| hypothetical protein LOAG_09025 [Loa loa]	337	3Beta_HSD|RmlD_sub_bind|Epimerase	AEI52222.1	738	RmlD_sub_bind	Runella slithyformis DSM 19594	GH1	NO	NO
CL1125.Contig1_All 51 620 minus strand fucosyl transferase [Loa loa] >gi|393908049|gb|EJD74884.1| fucosyl transferase, variant [Loa loa]	190	Glyco_transf_10	ADY41231.1	229	Glyco_transf_10	Ascaris suum	GT10	YES	YES
CL1125.Contig1_All 51 620 minus strand fucosyl transferase [Loa loa] >gi|393908049|gb|EJD74884.1| fucosyl transferase, variant [Loa loa]	190	Glyco_transf_10	ADY44280.1	354	Glyco_transf_10	Ascaris suum	GT10	YES	NO
CL1125.Contig2_All 248 1216 minus strand fucosyl transferase [Loa loa] >gi|393908049|gb|EJD74884.1| fucosyl transferase, variant [Loa loa]	323	Glyco_transf_10	ADY44280.1	354	Glyco_transf_10	Ascaris suum	GT10	YES	YES
CL1135.Contig1_All 141 1901 DEAD box polypeptide 27 [Loa loa]	587	DEAD|Helicase_C	CAL53384.1	1058	DEAD|Helicase_C|LpxC	Ostreococcus tauri OTTH0595	CE11	NO	NO		Q017M7
CL1135.Contig2_All 141 1565 DEAD box polypeptide 27 [Loa loa]	475	DEAD|Helicase_C	CAL53384.1	1058	DEAD|Helicase_C|LpxC	Ostreococcus tauri OTTH0595	CE11	NO	NO		Q017M7
CL1138.Contig1_All 2 1627 plasmid Maintenance protein containing protein [Loa loa] >gi|307768576|gb|EFO27810.1| plasmid Maintenance protein containing protein [Loa loa]	542	Glyco_transf_22	ADY42401.1	569	Glyco_transf_22	Ascaris suum	GT22	YES	YES
CL1138.Contig2_All 2 337 plasmid Maintenance protein containing protein [Loa loa] >gi|307768576|gb|EFO27810.1| plasmid Maintenance protein containing protein [Loa loa]	112	Glyco_transf_22	ADY42401.1	569	Glyco_transf_22	Ascaris suum	GT22	YES	NO
CL1138.Contig3_All 1 603 plasmid Maintenance protein containing protein [Loa loa] >gi|307768576|gb|EFO27810.1| plasmid Maintenance protein containing protein [Loa loa]	201	Glyco_transf_22	ADY42401.1	569	Glyco_transf_22	Ascaris suum	GT22	YES	NO
CL1138.Contig4_All 1 336 plasmid Maintenance protein containing protein [Loa loa] >gi|307768576|gb|EFO27810.1| plasmid Maintenance protein containing protein [Loa loa]	112	Glyco_transf_22	ADY42401.1	569	Glyco_transf_22	Ascaris suum	GT22	YES	NO
CL1138.Contig6_All 2 355 Plasmid Maintenance Protein containing protein [Brugia malayi] >gi|158600661|gb|EDP37783.1| Plasmid Maintenance Protein containing protein [Brugia malayi]	118	Glyco_transf_22	ADY42401.1	569	Glyco_transf_22	Ascaris suum	GT22	YES	NO
CL1138.Contig7_All 2 919 Plasmid Maintenance Protein containing protein [Brugia malayi] >gi|158600661|gb|EDP37783.1| Plasmid Maintenance Protein containing protein [Brugia malayi]	306	Glyco_transf_22	ADY42401.1	569	Glyco_transf_22	Ascaris suum	GT22	YES	NO
CL1146.Contig18_All 520 3951 minus strand Leucine Rich Repeat family protein [Brugia malayi] >gi|158593991|gb|EDP32582.1| Leucine Rich Repeat family protein [Brugia malayi]	1144	LRR_8	AFK42489.1	602	Malectin_like	Medicago truncatula	CBM57	NO	NO
CL1146.Contig21_All 463 3894 minus strand Leucine Rich Repeat family protein [Brugia malayi] >gi|158593991|gb|EDP32582.1| Leucine Rich Repeat family protein [Brugia malayi]	1144	LRR_8	AFK42489.1	602	Malectin_like	Medicago truncatula	CBM57	NO	NO
CL1146.Contig28_All 1232 3820 minus strand Leucine Rich Repeat family protein [Brugia malayi] >gi|158593991|gb|EDP32582.1| Leucine Rich Repeat family protein [Brugia malayi]	863	LRR_8	AFK42489.1	602	Malectin_like	Medicago truncatula	CBM57	NO	NO
CL1146.Contig31_All 221 3847 minus strand leucine Rich Repeat family protein [Loa loa] >gi|307766469|gb|EFO25703.1| leucine Rich Repeat family protein [Loa loa]	1209	LRR_8	AFK42489.1	602	Malectin_like	Medicago truncatula	CBM57	NO	NO
CL1146.Contig35_All 1128 3716 Leucine Rich Repeat family protein [Brugia malayi] >gi|158593991|gb|EDP32582.1| Leucine Rich Repeat family protein [Brugia malayi]	863	LRR_8	AFK42489.1	602	Malectin_like	Medicago truncatula	CBM57	NO	NO
CL1146.Contig42_All 416 3847 Leucine Rich Repeat family protein [Brugia malayi] >gi|158593991|gb|EDP32582.1| Leucine Rich Repeat family protein [Brugia malayi]	1144	LRR_8	AFK42489.1	602	Malectin_like	Medicago truncatula	CBM57	NO	NO
CL1146.Contig49_All 416 3886 Leucine Rich Repeat family protein [Brugia malayi] >gi|158593991|gb|EDP32582.1| Leucine Rich Repeat family protein [Brugia malayi]	1157	LRR_8	AFK42489.1	602	Malectin_like	Medicago truncatula	CBM57	NO	NO
CL1146.Contig52_All 221 3808 minus strand leucine Rich Repeat family protein [Loa loa] >gi|307766469|gb|EFO25703.1| leucine Rich Repeat family protein [Loa loa]	1196	LRR_8	AFK42489.1	602	Malectin_like	Medicago truncatula	CBM57	NO	NO
CL1157.Contig1_All 1062 6254 C. briggsae CBR-KIN-4 protein [Caenorhabditis briggsae]	1731	DUF1908|DUF1908|Pkinase|Pkinase_Tyr	CAJ63931.1	634	Pkinase	Frankia alni ACN14a	CBM13	NO	NO		Q0RF20
CL1157.Contig10_All 1705 6897 C. briggsae CBR-KIN-4 protein [Caenorhabditis briggsae]	1731	DUF1908|DUF1908|Pkinase|Pkinase_Tyr	CAJ63931.1	634	Pkinase	Frankia alni ACN14a	CBM13	NO	NO		Q0RF20
CL1157.Contig11_All 2450 7642 C. briggsae CBR-KIN-4 protein [Caenorhabditis briggsae]	1731	DUF1908|DUF1908|Pkinase|Pkinase_Tyr	CAJ63931.1	634	Pkinase	Frankia alni ACN14a	CBM13	NO	NO		Q0RF20
CL1157.Contig12_All 2606 7798 C. briggsae CBR-KIN-4 protein [Caenorhabditis briggsae]	1731	DUF1908|DUF1908|Pkinase|Pkinase_Tyr	CAJ63931.1	634	Pkinase	Frankia alni ACN14a	CBM13	NO	NO		Q0RF20
CL1157.Contig2_All 1116 6308 C. briggsae CBR-KIN-4 protein [Caenorhabditis briggsae]	1731	DUF1908|DUF1908|Pkinase|Pkinase_Tyr	CAJ63931.1	634	Pkinase	Frankia alni ACN14a	CBM13	NO	NO		Q0RF20
CL1157.Contig3_All 1657 6849 C. briggsae CBR-KIN-4 protein [Caenorhabditis briggsae]	1731	DUF1908|DUF1908|Pkinase|Pkinase_Tyr	CAJ63931.1	634	Pkinase	Frankia alni ACN14a	CBM13	NO	NO		Q0RF20
CL1157.Contig4_All 1164 6356 C. briggsae CBR-KIN-4 protein [Caenorhabditis briggsae]	1731	DUF1908|DUF1908|Pkinase|Pkinase_Tyr	CAJ63931.1	634	Pkinase	Frankia alni ACN14a	CBM13	NO	NO		Q0RF20
CL1157.Contig5_All 2654 7846 C. briggsae CBR-KIN-4 protein [Caenorhabditis briggsae]	1731	DUF1908|DUF1908|Pkinase|Pkinase_Tyr	CAJ63931.1	634	Pkinase	Frankia alni ACN14a	CBM13	NO	NO		Q0RF20
CL1157.Contig6_All 1807 6999 C. briggsae CBR-KIN-4 protein [Caenorhabditis briggsae]	1731	DUF1908|DUF1908|Pkinase|Pkinase_Tyr	CAJ63931.1	634	Pkinase	Frankia alni ACN14a	CBM13	NO	NO		Q0RF20
CL1157.Contig7_All 1921 7113 C. briggsae CBR-KIN-4 protein [Caenorhabditis briggsae]	1731	DUF1908|DUF1908|Pkinase|Pkinase_Tyr	CAJ63931.1	634	Pkinase	Frankia alni ACN14a	CBM13	NO	NO		Q0RF20
CL1157.Contig8_All 1501 6693 C. briggsae CBR-KIN-4 protein [Caenorhabditis briggsae]	1731	DUF1908|DUF1908|Pkinase|Pkinase_Tyr	CAJ63931.1	634	Pkinase	Frankia alni ACN14a	CBM13	NO	NO		Q0RF20
CL1157.Contig9_All 1453 6645 C. briggsae CBR-KIN-4 protein [Caenorhabditis briggsae]	1731	DUF1908|DUF1908|Pkinase|Pkinase_Tyr	CAJ63931.1	634	Pkinase	Frankia alni ACN14a	CBM13	NO	NO		Q0RF20
CL116.Contig2_All 762 2075 minus strand CBR-PCT-1 protein [Loa loa]	438	Pkinase|Pkinase_Tyr	CBX99002.1	785	Pkinase	Leptosphaeria maculans v23.1.3	GH18	NO	NO		E5A5V7
CL1162.Contig2_All 1165 3213 minus strand acetyl-Coenzyme A synthetase 2 [Brugia malayi]	683	DUF3448|AMP-binding|DUF4009	ACX49739.1	2318	Condensation|AMP-binding|AMP-binding_C|Condensation|HxxPF_rpt|AMP-binding|Glyco_hydro_4|Glyco_hydro_4C	uncultured marine bacterium 1n22	GH4	NO	NO		D2DIQ1
CL1162.Contig3_All 1363 3411 minus strand acetyl-Coenzyme A synthetase 2 [Brugia malayi]	683	DUF3448|AMP-binding|DUF4009	ACX49739.1	2318	Condensation|AMP-binding|AMP-binding_C|Condensation|HxxPF_rpt|AMP-binding|Glyco_hydro_4|Glyco_hydro_4C	uncultured marine bacterium 1n22	GH4	NO	NO		D2DIQ1
CL1162.Contig4_All 1035 3083 minus strand acetyl-Coenzyme A synthetase 2 [Brugia malayi]	683	DUF3448|AMP-binding|DUF4009	ACX49739.1	2318	Condensation|AMP-binding|AMP-binding_C|Condensation|HxxPF_rpt|AMP-binding|Glyco_hydro_4|Glyco_hydro_4C	uncultured marine bacterium 1n22	GH4	NO	NO		D2DIQ1
CL1167.Contig1_All 80 1030 PREDICTED: guanine nucleotide-binding protein subunit beta-2-like 1-like [Oryzias latipes]	317	n/a	ABC67744.1	661	Nucleotid_trans	Dictyostelium discoideum AX3	GT77	n/a	NO	2.4.1.37	Q54RP0
CL1167.Contig2_All 103 579 guanine nucleotide-binding protein subunit beta-2-like 1 [Danio rerio] >gi|3023849|sp|O42248.1|GBLP_DANRE RecName: Full=Guanine nucleotide-binding protein subunit beta-2-like 1; AltName: Full=Receptor of activated protein kinase C; Short=RACK >gi|2558964|gb|AAB81617.1| receptor for activated protein kinase C [Danio rerio] >gi|29612651|gb|AAH49459.1| Guanine nucleotide b…	159	n/a	ABC67744.1	661	Nucleotid_trans	Dictyostelium discoideum AX3	GT77	n/a	NO	2.4.1.37	Q54RP0
CL1169.Contig1_All 853 1791 minus strand hypothetical protein LOAG_10719 [Loa loa]	313	Ank_2|Ank_2	XP_362336.1	1732	Osmo_MPGsynth|Ank_2|Ank_2	Magnaporthe grisea 70-15	GT55	NO	NO
CL1169.Contig3_All 856 1464 hypothetical protein LOAG_10719 [Loa loa]	203	Ank_2|Ank_2	XP_362336.1	1732	Osmo_MPGsynth|Ank_2|Ank_2	Magnaporthe grisea 70-15	GT55	NO	NO
CL1178.Contig2_All 397 2028 hypothetical protein LOAG_05452 [Loa loa] >gi|307763801|gb|EFO23035.1| hypothetical protein LOAG_05452 [Loa loa]	544	Sulfatase	CCA60043.1	756	Sulfatase|NPCBM	Streptomyces venezuelae ATCC 10712	CBM51	NO	NO
CL1178.Contig3_All 268 1944 hypothetical protein LOAG_05452 [Loa loa] >gi|307763801|gb|EFO23035.1| hypothetical protein LOAG_05452 [Loa loa]	559	Sulfatase	CCA60043.1	756	Sulfatase|NPCBM	Streptomyces venezuelae ATCC 10712	CBM51	NO	NO
CL118.Contig10_All 329 2449 Protein kinase domain containing protein [Brugia malayi] >gi|158591856|gb|EDP30459.1| Protein kinase domain containing protein [Brugia malayi]	707	Pkinase|Pkinase_Tyr	CBX99002.1	785	Pkinase	Leptosphaeria maculans v23.1.3	GH18	NO	YES		E5A5V7
CL118.Contig12_All 329 2491 minus strand CMGC/CDK/CRK7 protein kinase [Wuchereria bancrofti]	721	Pkinase|Pkinase_Tyr	CBX99002.1	785	Pkinase	Leptosphaeria maculans v23.1.3	GH18	NO	YES		E5A5V7
CL118.Contig13_All 329 2536 minus strand CMGC/CDK/CRK7 protein kinase [Wuchereria bancrofti]	736	Pkinase|Pkinase_Tyr	CBX99002.1	785	Pkinase	Leptosphaeria maculans v23.1.3	GH18	NO	YES		E5A5V7
CL118.Contig15_All 329 2536 minus strand CMGC/CDK/CRK7 protein kinase [Wuchereria bancrofti]	736	Pkinase|Pkinase_Tyr	CBX99002.1	785	Pkinase	Leptosphaeria maculans v23.1.3	GH18	NO	YES		E5A5V7
CL118.Contig17_All 163 2226 Protein kinase domain containing protein [Brugia malayi] >gi|158591856|gb|EDP30459.1| Protein kinase domain containing protein [Brugia malayi]	688	Pkinase|Pkinase_Tyr	CBX99002.1	785	Pkinase	Leptosphaeria maculans v23.1.3	GH18	NO	YES		E5A5V7
CL118.Contig18_All 163 2226 Protein kinase domain containing protein [Brugia malayi] >gi|158591856|gb|EDP30459.1| Protein kinase domain containing protein [Brugia malayi]	688	Pkinase|Pkinase_Tyr	CBX99002.1	785	Pkinase	Leptosphaeria maculans v23.1.3	GH18	NO	YES		E5A5V7
CL118.Contig19_All 163 2226 Protein kinase domain containing protein [Brugia malayi] >gi|158591856|gb|EDP30459.1| Protein kinase domain containing protein [Brugia malayi]	688	Pkinase|Pkinase_Tyr	CBX99002.1	785	Pkinase	Leptosphaeria maculans v23.1.3	GH18	NO	YES		E5A5V7
CL118.Contig21_All 174 929 minus strand hypothetical protein CAPTEDRAFT_116072, partial [Capitella teleta]	252	Pkinase|Pkinase_Tyr	CBX99002.1	785	Pkinase	Leptosphaeria maculans v23.1.3	GH18	NO	NO		E5A5V7
CL118.Contig22_All 174 929 minus strand hypothetical protein CAPTEDRAFT_116072, partial [Capitella teleta]	252	Pkinase|Pkinase_Tyr	CBX99002.1	785	Pkinase	Leptosphaeria maculans v23.1.3	GH18	NO	NO		E5A5V7
CL118.Contig23_All 174 515 minus strand hypothetical protein CAPTEDRAFT_116072, partial [Capitella teleta]	114	Pkinase|Pkinase_Tyr	CBX99002.1	785	Pkinase	Leptosphaeria maculans v23.1.3	GH18	NO	NO		E5A5V7
CL118.Contig24_All 174 887 minus strand Cyclin-dependent kinase 12 OS=Ailuropoda melanoleuca GN=CDK12 PE=3 SV=1	238	Pkinase|Pkinase_Tyr	CBX99002.1	785	Pkinase	Leptosphaeria maculans v23.1.3	GH18	NO	NO		E5A5V7
CL118.Contig25_All 174 929 minus strand hypothetical protein CAPTEDRAFT_116072, partial [Capitella teleta]	252	Pkinase|Pkinase_Tyr	CBX99002.1	785	Pkinase	Leptosphaeria maculans v23.1.3	GH18	NO	NO		E5A5V7
CL118.Contig26_All 174 929 minus strand hypothetical protein CAPTEDRAFT_116072, partial [Capitella teleta]	252	Pkinase|Pkinase_Tyr	CBX99002.1	785	Pkinase	Leptosphaeria maculans v23.1.3	GH18	NO	NO		E5A5V7
CL118.Contig29_All 174 887 minus strand Cyclin-dependent kinase 12 OS=Ailuropoda melanoleuca GN=CDK12 PE=3 SV=1	238	Pkinase|Pkinase_Tyr	CBX99002.1	785	Pkinase	Leptosphaeria maculans v23.1.3	GH18	NO	NO		E5A5V7
CL118.Contig3_All 385 1854 Cyclin-dependent kinase 12 OS=Caenorhabditis elegans GN=cdtl-7 PE=2 SV=4	490	Pkinase|Pkinase_Tyr	CBX99002.1	785	Pkinase	Leptosphaeria maculans v23.1.3	GH18	NO	NO		E5A5V7
CL118.Contig30_All 174 887 minus strand Cyclin-dependent kinase 12 OS=Ailuropoda melanoleuca GN=CDK12 PE=3 SV=1	238	Pkinase|Pkinase_Tyr	CBX99002.1	785	Pkinase	Leptosphaeria maculans v23.1.3	GH18	NO	NO		E5A5V7
CL118.Contig31_All 1890 2330 Protein kinase domain containing protein [Brugia malayi] >gi|158591856|gb|EDP30459.1| Protein kinase domain containing protein [Brugia malayi]	147	n/a	CBX99002.1	785	Pkinase	Leptosphaeria maculans v23.1.3	GH18	n/a	NO		E5A5V7
CL118.Contig32_All 54 731 minus strand hypothetical protein CAPTEDRAFT_116072, partial [Capitella teleta]	226	Pkinase_Tyr|Pkinase	CBX99002.1	785	Pkinase	Leptosphaeria maculans v23.1.3	GH18	NO	NO		E5A5V7
CL118.Contig33_All 385 1854 Cyclin-dependent kinase 12 OS=Caenorhabditis elegans GN=cdtl-7 PE=2 SV=4	490	Pkinase|Pkinase_Tyr	CBX99002.1	785	Pkinase	Leptosphaeria maculans v23.1.3	GH18	NO	NO		E5A5V7
CL118.Contig34_All 1890 2330 Protein kinase domain containing protein [Brugia malayi] >gi|158591856|gb|EDP30459.1| Protein kinase domain containing protein [Brugia malayi]	147	n/a	CBX99002.1	785	Pkinase	Leptosphaeria maculans v23.1.3	GH18	n/a	NO		E5A5V7
CL118.Contig35_All 385 1407 Cyclin-dependent kinase 12 OS=Caenorhabditis elegans GN=cdtl-7 PE=2 SV=4	341	Pkinase|Pkinase_Tyr	CBX99002.1	785	Pkinase	Leptosphaeria maculans v23.1.3	GH18	NO	NO		E5A5V7
CL118.Contig38_All 163 2226 Protein kinase domain containing protein [Brugia malayi] >gi|158591856|gb|EDP30459.1| Protein kinase domain containing protein [Brugia malayi]	688	Pkinase|Pkinase_Tyr	CBX99002.1	785	Pkinase	Leptosphaeria maculans v23.1.3	GH18	NO	YES		E5A5V7
CL118.Contig44_All 1865 2428 minus strand Protein kinase domain containing protein [Brugia malayi] >gi|158591856|gb|EDP30459.1| Protein kinase domain containing protein [Brugia malayi]	188	Pkinase	CBX99002.1	785	Pkinase	Leptosphaeria maculans v23.1.3	GH18	YES	NO		E5A5V7
CL118.Contig46_All 1890 2330 Protein kinase domain containing protein [Brugia malayi] >gi|158591856|gb|EDP30459.1| Protein kinase domain containing protein [Brugia malayi]	147	n/a	CBX99002.1	785	Pkinase	Leptosphaeria maculans v23.1.3	GH18	n/a	NO		E5A5V7
CL118.Contig47_All 385 1719 Cyclin-dependent kinase 12 OS=Caenorhabditis elegans GN=cdtl-7 PE=2 SV=4	445	Pkinase|Pkinase_Tyr	CBX99002.1	785	Pkinase	Leptosphaeria maculans v23.1.3	GH18	NO	NO		E5A5V7
CL118.Contig48_All 163 2391 Protein kinase domain containing protein [Brugia malayi] >gi|158591856|gb|EDP30459.1| Protein kinase domain containing protein [Brugia malayi]	743	Pkinase|Pkinase_Tyr	CBX99002.1	785	Pkinase	Leptosphaeria maculans v23.1.3	GH18	NO	YES		E5A5V7
CL118.Contig49_All 163 2391 Protein kinase domain containing protein [Brugia malayi] >gi|158591856|gb|EDP30459.1| Protein kinase domain containing protein [Brugia malayi]	743	Pkinase|Pkinase_Tyr	CBX99002.1	785	Pkinase	Leptosphaeria maculans v23.1.3	GH18	NO	YES		E5A5V7
CL118.Contig50_All 1890 2330 Protein kinase domain containing protein [Brugia malayi] >gi|158591856|gb|EDP30459.1| Protein kinase domain containing protein [Brugia malayi]	147	n/a	CBX99002.1	785	Pkinase	Leptosphaeria maculans v23.1.3	GH18	n/a	NO		E5A5V7
CL118.Contig52_All 385 1854 Cyclin-dependent kinase 12 OS=Caenorhabditis elegans GN=cdtl-7 PE=2 SV=4	490	Pkinase|Pkinase_Tyr	CBX99002.1	785	Pkinase	Leptosphaeria maculans v23.1.3	GH18	NO	NO		E5A5V7
CL118.Contig53_All 163 2283 Protein kinase domain containing protein [Brugia malayi] >gi|158591856|gb|EDP30459.1| Protein kinase domain containing protein [Brugia malayi]	707	Pkinase|Pkinase_Tyr	CBX99002.1	785	Pkinase	Leptosphaeria maculans v23.1.3	GH18	NO	YES		E5A5V7
CL118.Contig54_All 329 2449 Protein kinase domain containing protein [Brugia malayi] >gi|158591856|gb|EDP30459.1| Protein kinase domain containing protein [Brugia malayi]	707	Pkinase|Pkinase_Tyr	CBX99002.1	785	Pkinase	Leptosphaeria maculans v23.1.3	GH18	NO	YES		E5A5V7
CL118.Contig7_All 385 1890 Cyclin-dependent kinase 12 OS=Caenorhabditis elegans GN=cdtl-7 PE=2 SV=4	502	Pkinase|Pkinase_Tyr	CBX99002.1	785	Pkinase	Leptosphaeria maculans v23.1.3	GH18	NO	NO		E5A5V7
CL118.Contig9_All 329 2449 Protein kinase domain containing protein [Brugia malayi] >gi|158591856|gb|EDP30459.1| Protein kinase domain containing protein [Brugia malayi]	707	Pkinase|Pkinase_Tyr	CBX99002.1	785	Pkinase	Leptosphaeria maculans v23.1.3	GH18	NO	YES		E5A5V7
CL1211.Contig1_All 210 914 minus strand PREDICTED: aquaporin-1-like [Loxodonta africana]	235	MIP	AFN53695.1	439	MIP	Linum usitatissimum	GH27	YES	NO
CL1220.Contig11_All 1973 2518 minus strand maltose Oacetyltransferase [Acanthamoeba castellanii str. Neff] >gi|440798303|gb|ELR19371.1| maltose Oacetyltransferase [Acanthamoeba castellanii str. Neff]	182	n/a	CBJ22900.1	NA	n/a	Streptococcus mitis B6	GT8	n/a	n/a		D3HAK2
CL1220.Contig13_All 1669 2214 maltose Oacetyltransferase [Acanthamoeba castellanii str. Neff] >gi|440798303|gb|ELR19371.1| maltose Oacetyltransferase [Acanthamoeba castellanii str. Neff]	182	n/a	CBJ22900.1	NA	n/a	Streptococcus mitis B6	GT8	n/a	n/a		D3HAK2
CL1220.Contig14_All 1650 2195 maltose Oacetyltransferase [Acanthamoeba castellanii str. Neff] >gi|440798303|gb|ELR19371.1| maltose Oacetyltransferase [Acanthamoeba castellanii str. Neff]	182	n/a	CBJ22900.1	NA	n/a	Streptococcus mitis B6	GT8	n/a	n/a		D3HAK2
CL1220.Contig15_All 2968 3513 minus strand maltose Oacetyltransferase [Acanthamoeba castellanii str. Neff] >gi|440798303|gb|ELR19371.1| maltose Oacetyltransferase [Acanthamoeba castellanii str. Neff]	182	n/a	CBJ22900.1	NA	n/a	Streptococcus mitis B6	GT8	n/a	n/a		D3HAK2
CL1220.Contig2_All 1584 2129 minus strand maltose Oacetyltransferase [Acanthamoeba castellanii str. Neff] >gi|440798303|gb|ELR19371.1| maltose Oacetyltransferase [Acanthamoeba castellanii str. Neff]	182	n/a	CBJ22900.1	NA	n/a	Streptococcus mitis B6	GT8	n/a	n/a		D3HAK2
CL1220.Contig20_All 1777 2322 minus strand maltose Oacetyltransferase [Acanthamoeba castellanii str. Neff] >gi|440798303|gb|ELR19371.1| maltose Oacetyltransferase [Acanthamoeba castellanii str. Neff]	182	n/a	CBJ22900.1	NA	n/a	Streptococcus mitis B6	GT8	n/a	n/a		D3HAK2
CL1220.Contig21_All 2151 2696 minus strand maltose Oacetyltransferase [Acanthamoeba castellanii str. Neff] >gi|440798303|gb|ELR19371.1| maltose Oacetyltransferase [Acanthamoeba castellanii str. Neff]	182	n/a	CBJ22900.1	NA	n/a	Streptococcus mitis B6	GT8	n/a	n/a		D3HAK2
CL1220.Contig23_All 1750 2295 maltose Oacetyltransferase [Acanthamoeba castellanii str. Neff] >gi|440798303|gb|ELR19371.1| maltose Oacetyltransferase [Acanthamoeba castellanii str. Neff]	182	n/a	CBJ22900.1	NA	n/a	Streptococcus mitis B6	GT8	n/a	n/a		D3HAK2
CL1220.Contig24_All 3083 3628 maltose Oacetyltransferase [Acanthamoeba castellanii str. Neff] >gi|440798303|gb|ELR19371.1| maltose Oacetyltransferase [Acanthamoeba castellanii str. Neff]	182	n/a	CBJ22900.1	NA	n/a	Streptococcus mitis B6	GT8	n/a	n/a		D3HAK2
CL1220.Contig25_All 3286 3831 maltose Oacetyltransferase [Acanthamoeba castellanii str. Neff] >gi|440798303|gb|ELR19371.1| maltose Oacetyltransferase [Acanthamoeba castellanii str. Neff]	182	n/a	CBJ22900.1	NA	n/a	Streptococcus mitis B6	GT8	n/a	n/a		D3HAK2
CL1220.Contig29_All 2024 2569 minus strand maltose Oacetyltransferase [Acanthamoeba castellanii str. Neff] >gi|440798303|gb|ELR19371.1| maltose Oacetyltransferase [Acanthamoeba castellanii str. Neff]	182	n/a	CBJ22900.1	NA	n/a	Streptococcus mitis B6	GT8	n/a	n/a		D3HAK2
CL1220.Contig3_All 1707 2252 minus strand maltose Oacetyltransferase [Acanthamoeba castellanii str. Neff] >gi|440798303|gb|ELR19371.1| maltose Oacetyltransferase [Acanthamoeba castellanii str. Neff]	182	n/a	CBJ22900.1	NA	n/a	Streptococcus mitis B6	GT8	n/a	n/a		D3HAK2
CL1220.Contig30_All 2962 3507 minus strand maltose Oacetyltransferase [Acanthamoeba castellanii str. Neff] >gi|440798303|gb|ELR19371.1| maltose Oacetyltransferase [Acanthamoeba castellanii str. Neff]	182	n/a	CBJ22900.1	NA	n/a	Streptococcus mitis B6	GT8	n/a	n/a		D3HAK2
CL1220.Contig34_All 3269 3814 minus strand maltose Oacetyltransferase [Acanthamoeba castellanii str. Neff] >gi|440798303|gb|ELR19371.1| maltose Oacetyltransferase [Acanthamoeba castellanii str. Neff]	182	n/a	CBJ22900.1	NA	n/a	Streptococcus mitis B6	GT8	n/a	n/a		D3HAK2
CL1220.Contig35_All 2487 3032 minus strand maltose Oacetyltransferase [Acanthamoeba castellanii str. Neff] >gi|440798303|gb|ELR19371.1| maltose Oacetyltransferase [Acanthamoeba castellanii str. Neff]	182	n/a	CBJ22900.1	NA	n/a	Streptococcus mitis B6	GT8	n/a	n/a		D3HAK2
CL1220.Contig4_All 1941 2486 minus strand maltose Oacetyltransferase [Acanthamoeba castellanii str. Neff] >gi|440798303|gb|ELR19371.1| maltose Oacetyltransferase [Acanthamoeba castellanii str. Neff]	182	n/a	CBJ22900.1	NA	n/a	Streptococcus mitis B6	GT8	n/a	n/a		D3HAK2
CL1220.Contig5_All 1618 2163 minus strand maltose Oacetyltransferase [Acanthamoeba castellanii str. Neff] >gi|440798303|gb|ELR19371.1| maltose Oacetyltransferase [Acanthamoeba castellanii str. Neff]	182	n/a	CBJ22900.1	NA	n/a	Streptococcus mitis B6	GT8	n/a	n/a		D3HAK2
CL1220.Contig6_All 1758 2303 minus strand maltose Oacetyltransferase [Acanthamoeba castellanii str. Neff] >gi|440798303|gb|ELR19371.1| maltose Oacetyltransferase [Acanthamoeba castellanii str. Neff]	182	n/a	CBJ22900.1	NA	n/a	Streptococcus mitis B6	GT8	n/a	n/a		D3HAK2
CL1220.Contig7_All 2030 2575 minus strand maltose Oacetyltransferase [Acanthamoeba castellanii str. Neff] >gi|440798303|gb|ELR19371.1| maltose Oacetyltransferase [Acanthamoeba castellanii str. Neff]	182	n/a	CBJ22900.1	NA	n/a	Streptococcus mitis B6	GT8	n/a	n/a		D3HAK2
CL1220.Contig9_All 3503 4048 minus strand maltose Oacetyltransferase [Acanthamoeba castellanii str. Neff] >gi|440798303|gb|ELR19371.1| maltose Oacetyltransferase [Acanthamoeba castellanii str. Neff]	182	n/a	CBJ22900.1	NA	n/a	Streptococcus mitis B6	GT8	n/a	n/a		D3HAK2
CL1228.Contig1_All 445 4305 minus strand insulin-like receptor protein tyrosine kinase isoform B [Strongyloides stercoralis]	1287	Recep_L_domain|Furin-like|Recep_L_domain|Pkinase	CAJ63931.1	634	Pkinase	Frankia alni ACN14a	CBM13	NO	NO		Q0RF20
CL1228.Contig2_All 510 4370 minus strand insulin-like receptor protein tyrosine kinase isoform B [Strongyloides stercoralis]	1287	Recep_L_domain|Furin-like|Recep_L_domain|Pkinase	CAJ63931.1	634	Pkinase	Frankia alni ACN14a	CBM13	NO	NO		Q0RF20
CL1228.Contig3_All 319 4119 minus strand Bm-DAF-2 [Brugia malayi]	1267	Recep_L_domain|Furin-like|Recep_L_domain|Pkinase	CAJ63931.1	634	Pkinase	Frankia alni ACN14a	CBM13	NO	NO		Q0RF20
CL1228.Contig4_All 384 4184 minus strand Bm-DAF-2 [Brugia malayi]	1267	Recep_L_domain|Furin-like|Recep_L_domain|Pkinase	CAJ63931.1	634	Pkinase	Frankia alni ACN14a	CBM13	NO	NO		Q0RF20
CL1228.Contig5_All 257 4051 Bm-DAF-2 [Brugia malayi]	1265	Recep_L_domain|Furin-like|Recep_L_domain|Pkinase	CAJ63931.1	634	Pkinase	Frankia alni ACN14a	CBM13	NO	NO		Q0RF20
CL1228.Contig6_All 383 4243 insulin-like receptor protein tyrosine kinase isoform B [Strongyloides stercoralis]	1287	Recep_L_domain|Furin-like|Recep_L_domain|Pkinase	CAJ63931.1	634	Pkinase	Frankia alni ACN14a	CBM13	NO	NO		Q0RF20
CL1231.Contig11_All 2440 2997 minus strand Mitogen-activated protein kinase pmk-1 OS=Caenorhabditis elegans GN=pmk-1 PE=3 SV=1	186	Pkinase	CBX99002.1	785	Pkinase	Leptosphaeria maculans v23.1.3	GH18	YES	NO		E5A5V7
CL1231.Contig13_All 236 1294 P38 map kinase family protein 2, isoform b [Brugia malayi]	353	Pkinase|Pkinase_Tyr	CBX99002.1	785	Pkinase	Leptosphaeria maculans v23.1.3	GH18	NO	NO		E5A5V7
CL1231.Contig14_All 1638 2714 Mitogen-activated protein kinase pmk-1 OS=Caenorhabditis elegans GN=pmk-1 PE=3 SV=1	359	Pkinase|Pkinase_Tyr	CBX99002.1	785	Pkinase	Leptosphaeria maculans v23.1.3	GH18	NO	NO		E5A5V7
CL1231.Contig16_All 1984 2961 Mitogen-activated protein kinase pmk-1 OS=Caenorhabditis elegans GN=pmk-1 PE=3 SV=1	326	Pkinase|Pkinase_Tyr	CBX99002.1	785	Pkinase	Leptosphaeria maculans v23.1.3	GH18	NO	NO		E5A5V7
CL1231.Contig3_All 177 1289 minus strand P38 map kinase family protein 2, isoform b [Brugia malayi]	371	Pkinase|Pkinase_Tyr	CBX99002.1	785	Pkinase	Leptosphaeria maculans v23.1.3	GH18	NO	NO		E5A5V7
CL1231.Contig4_All 178 1290 minus strand P38 map kinase family protein 2, isoform b [Brugia malayi]	371	Pkinase|Pkinase_Tyr	CBX99002.1	785	Pkinase	Leptosphaeria maculans v23.1.3	GH18	NO	NO		E5A5V7
CL1231.Contig5_All 2193 2750 minus strand Mitogen-activated protein kinase pmk-1 OS=Caenorhabditis elegans GN=pmk-1 PE=3 SV=1	186	Pkinase	CBX99002.1	785	Pkinase	Leptosphaeria maculans v23.1.3	GH18	YES	NO		E5A5V7
CL1231.Contig6_All 177 1289 minus strand P38 map kinase family protein 2, isoform b [Brugia malayi]	371	Pkinase|Pkinase_Tyr	CBX99002.1	785	Pkinase	Leptosphaeria maculans v23.1.3	GH18	NO	NO		E5A5V7
CL1231.Contig8_All 178 1290 minus strand P38 map kinase family protein 2, isoform b [Brugia malayi]	371	Pkinase|Pkinase_Tyr	CBX99002.1	785	Pkinase	Leptosphaeria maculans v23.1.3	GH18	NO	NO		E5A5V7
CL1256.Contig2_All 113 2320 minus strand CRE-LET-268 protein [Caenorhabditis remanei] >gi|308241669|gb|EFO85621.1| CRE-LET-268 protein [Caenorhabditis remanei]	736	2OG-FeII_Oxy	AGC01797.1	902	Glyco_transf_25	Acanthamoeba polyphaga moumouvirus M10A	GT25	NO	YES
CL1256.Contig2_All 113 2320 minus strand CRE-LET-268 protein [Caenorhabditis remanei] >gi|308241669|gb|EFO85621.1| CRE-LET-268 protein [Caenorhabditis remanei]	736	2OG-FeII_Oxy	AEX63014.1	902	Glyco_transf_25	Moumouvirus Monve	GT25	NO	YES
CL1256.Contig5_All 109 2220 minus strand CRE-LET-268 protein [Caenorhabditis remanei] >gi|308241669|gb|EFO85621.1| CRE-LET-268 protein [Caenorhabditis remanei]	704	n/a	AGC01797.1	902	Glyco_transf_25	Acanthamoeba polyphaga moumouvirus M10A	GT25	n/a	NO
CL1256.Contig6_All 45 1493 minus strand Protein LET-268 [Caenorhabditis elegans] >gi|6093732|sp|Q20679.1|PLOD_CAEEL RecName: Full=Procollagen-lysine,2-oxoglutarate 5-dioxygenase; AltName: Full=Lethal protein 268; AltName: Full=Lysyl hydroxylase; Short=LH; Flags: Precursor >gi|3877389|emb|CAA91321.1| Protein LET-268 [Caenorhabditis elegans]	483	n/a	AGC01797.1	902	Glyco_transf_25	Acanthamoeba polyphaga moumouvirus M10A	GT25	n/a	NO
CL1256.Contig6_All 45 1493 minus strand Protein LET-268 [Caenorhabditis elegans] >gi|6093732|sp|Q20679.1|PLOD_CAEEL RecName: Full=Procollagen-lysine,2-oxoglutarate 5-dioxygenase; AltName: Full=Lethal protein 268; AltName: Full=Lysyl hydroxylase; Short=LH; Flags: Precursor >gi|3877389|emb|CAA91321.1| Protein LET-268 [Caenorhabditis elegans]	483	n/a	AEX63014.1	902	Glyco_transf_25	Moumouvirus Monve	GT25	n/a	NO
CL1256.Contig7_All 45 1589 minus strand Protein LET-268 [Caenorhabditis elegans] >gi|6093732|sp|Q20679.1|PLOD_CAEEL RecName: Full=Procollagen-lysine,2-oxoglutarate 5-dioxygenase; AltName: Full=Lethal protein 268; AltName: Full=Lysyl hydroxylase; Short=LH; Flags: Precursor >gi|3877389|emb|CAA91321.1| Protein LET-268 [Caenorhabditis elegans]	515	2OG-FeII_Oxy	AGC01797.1	902	Glyco_transf_25	Acanthamoeba polyphaga moumouvirus M10A	GT25	NO	NO
CL1256.Contig7_All 45 1589 minus strand Protein LET-268 [Caenorhabditis elegans] >gi|6093732|sp|Q20679.1|PLOD_CAEEL RecName: Full=Procollagen-lysine,2-oxoglutarate 5-dioxygenase; AltName: Full=Lethal protein 268; AltName: Full=Lysyl hydroxylase; Short=LH; Flags: Precursor >gi|3877389|emb|CAA91321.1| Protein LET-268 [Caenorhabditis elegans]	515	2OG-FeII_Oxy	AEX63014.1	902	Glyco_transf_25	Moumouvirus Monve	GT25	NO	NO
CL1261.Contig2_All 8 1909 guanylyl cyclase [Heterodera glycines]	634	Pkinase|Guanylate_cyc	AEO18232.1	643	Pkinase	Solanum lycopersicum	CBM50	NO	YES
CL1261.Contig3_All 200 3385 guanylyl cyclase [Heterodera glycines]	1062	ANF_receptor|Pkinase_Tyr|Guanylate_cyc	AEO18232.1	643	Pkinase	Solanum lycopersicum	CBM50	NO	NO
CL1261.Contig4_All 157 3360 guanylyl cyclase [Heterodera glycines]	1068	ANF_receptor|Pkinase|Pkinase_Tyr|Guanylate_cyc	AEO18232.1	643	Pkinase	Solanum lycopersicum	CBM50	NO	NO
CL1261.Contig5_All 140 3340 guanylyl cyclase [Heterodera glycines]	1067	ANF_receptor|Pkinase|Pkinase_Tyr|Guanylate_cyc	AEO18232.1	643	Pkinase	Solanum lycopersicum	CBM50	NO	NO
CL1267.Contig1_All 154 1629 minus strand WD-repeat protein HUSSY-07 [Loa loa] >gi|307766763|gb|EFO25997.1| WD-repeat protein HUSSY-07 [Loa loa]	492	n/a	AEB68921.1	NA	n/a	Methanosaeta concilii GP-6	GH73	n/a	n/a
CL1267.Contig11_All 1230 1670 WD-repeat protein HUSSY-07 [Loa loa] >gi|307766763|gb|EFO25997.1| WD-repeat protein HUSSY-07 [Loa loa]	147	n/a	ABC67744.1	661	Nucleotid_trans	Dictyostelium discoideum AX3	GT77	n/a	NO	2.4.1.37	Q54RP0
CL1267.Contig14_All 1273 1713 WD-repeat protein HUSSY-07 [Loa loa] >gi|307766763|gb|EFO25997.1| WD-repeat protein HUSSY-07 [Loa loa]	147	n/a	ABC67744.1	661	Nucleotid_trans	Dictyostelium discoideum AX3	GT77	n/a	NO	2.4.1.37	Q54RP0
CL1267.Contig2_All 1298 1738 minus strand WD-repeat protein HUSSY-07 [Loa loa] >gi|307766763|gb|EFO25997.1| WD-repeat protein HUSSY-07 [Loa loa]	147	n/a	ABC67744.1	661	Nucleotid_trans	Dictyostelium discoideum AX3	GT77	n/a	NO	2.4.1.37	Q54RP0
CL1267.Contig8_All 1349 1789 minus strand WD-repeat protein HUSSY-07 [Loa loa] >gi|307766763|gb|EFO25997.1| WD-repeat protein HUSSY-07 [Loa loa]	147	n/a	ABC67744.1	661	Nucleotid_trans	Dictyostelium discoideum AX3	GT77	n/a	NO	2.4.1.37	Q54RP0
CL1268.Contig1_All 1452 3062 minus strand CBN-UGT-62 protein [Caenorhabditis brenneri]	537	UDPGT	ADY45727.1	500	UDPGT	Ascaris suum	GT1	YES	YES
CL1268.Contig11_All 1089 2699 minus strand CBN-UGT-62 protein [Caenorhabditis brenneri]	537	UDPGT	ADY45727.1	500	UDPGT	Ascaris suum	GT1	YES	YES
CL1268.Contig12_All 348 1676 minus strand CBN-UGT-62 protein [Caenorhabditis brenneri]	443	UDPGT	ADY45727.1	500	UDPGT	Ascaris suum	GT1	YES	YES
CL1268.Contig13_All 1243 2853 minus strand CBN-UGT-62 protein [Caenorhabditis brenneri]	537	UDPGT	ADY45727.1	500	UDPGT	Ascaris suum	GT1	YES	YES
CL1268.Contig19_All 245 1330 minus strand CBN-UGT-62 protein [Caenorhabditis brenneri]	362	UDPGT	ADY45727.1	500	UDPGT	Ascaris suum	GT1	YES	NO
CL1268.Contig20_All 1244 2854 minus strand CBN-UGT-62 protein [Caenorhabditis brenneri]	537	UDPGT	ADY45727.1	500	UDPGT	Ascaris suum	GT1	YES	YES
CL1268.Contig21_All 1039 2406 minus strand CBN-UGT-62 protein [Caenorhabditis brenneri]	456	UDPGT	ADY45727.1	500	UDPGT	Ascaris suum	GT1	YES	YES
CL1268.Contig23_All 885 2213 minus strand CBN-UGT-62 protein [Caenorhabditis brenneri]	443	UDPGT	ADY45727.1	500	UDPGT	Ascaris suum	GT1	YES	YES
CL1268.Contig24_All 1033 2361 minus strand CBN-UGT-62 protein [Caenorhabditis brenneri]	443	UDPGT	ADY45727.1	500	UDPGT	Ascaris suum	GT1	YES	YES
CL1268.Contig29_All 1407 3017 minus strand CBN-UGT-62 protein [Caenorhabditis brenneri]	537	UDPGT	ADY45727.1	500	UDPGT	Ascaris suum	GT1	YES	YES
CL1268.Contig31_All 1075 2685 minus strand CBN-UGT-62 protein [Caenorhabditis brenneri]	537	UDPGT	ADY45727.1	500	UDPGT	Ascaris suum	GT1	YES	YES
CL1268.Contig32_All 1088 2698 minus strand CBN-UGT-62 protein [Caenorhabditis brenneri]	537	UDPGT	ADY45727.1	500	UDPGT	Ascaris suum	GT1	YES	YES
CL1268.Contig33_All 1032 2642 minus strand CBN-UGT-62 protein [Caenorhabditis brenneri]	537	UDPGT	ADY45727.1	500	UDPGT	Ascaris suum	GT1	YES	YES
CL1268.Contig34_All 943 2553 minus strand CBN-UGT-62 protein [Caenorhabditis brenneri]	537	UDPGT	ADY45727.1	500	UDPGT	Ascaris suum	GT1	YES	YES
CL1268.Contig35_All 1183 2793 minus strand CBN-UGT-62 protein [Caenorhabditis brenneri]	537	UDPGT	ADY45727.1	500	UDPGT	Ascaris suum	GT1	YES	YES
CL1268.Contig36_All 1045 2655 minus strand CBN-UGT-62 protein [Caenorhabditis brenneri]	537	UDPGT	ADY45727.1	500	UDPGT	Ascaris suum	GT1	YES	YES
CL1268.Contig37_All 1045 2412 minus strand CBN-UGT-62 protein [Caenorhabditis brenneri]	456	UDPGT	ADY45727.1	500	UDPGT	Ascaris suum	GT1	YES	YES
CL1268.Contig39_All 940 2307 minus strand CBN-UGT-62 protein [Caenorhabditis brenneri]	456	UDPGT	ADY45727.1	500	UDPGT	Ascaris suum	GT1	YES	YES
CL1268.Contig4_All 245 1573 minus strand CBN-UGT-62 protein [Caenorhabditis brenneri]	443	UDPGT	ADY45727.1	500	UDPGT	Ascaris suum	GT1	YES	YES
CL1268.Contig40_All 1029 2396 minus strand CBN-UGT-62 protein [Caenorhabditis brenneri]	456	UDPGT	ADY45727.1	500	UDPGT	Ascaris suum	GT1	YES	YES
CL1268.Contig41_All 1024 2391 minus strand CBN-UGT-62 protein [Caenorhabditis brenneri]	456	UDPGT	ADY45727.1	500	UDPGT	Ascaris suum	GT1	YES	YES
CL1268.Contig5_All 1164 2774 minus strand CBN-UGT-62 protein [Caenorhabditis brenneri]	537	UDPGT	ADY45727.1	500	UDPGT	Ascaris suum	GT1	YES	YES
CL1268.Contig6_All 1088 2698 minus strand CBN-UGT-62 protein [Caenorhabditis brenneri]	537	UDPGT	ADY45727.1	500	UDPGT	Ascaris suum	GT1	YES	YES
CL1268.Contig7_All 1223 2833 minus strand CBN-UGT-62 protein [Caenorhabditis brenneri]	537	UDPGT	ADY45727.1	500	UDPGT	Ascaris suum	GT1	YES	YES
CL1268.Contig8_All 1363 2973 minus strand CBN-UGT-62 protein [Caenorhabditis brenneri]	537	UDPGT	ADY45727.1	500	UDPGT	Ascaris suum	GT1	YES	YES
CL1268.Contig9_All 1075 2685 minus strand CBN-UGT-62 protein [Caenorhabditis brenneri]	537	UDPGT	ADY45727.1	500	UDPGT	Ascaris suum	GT1	YES	YES
CL1280.Contig3_All 275 1225 Protein F32D8.1 [Caenorhabditis elegans] >gi|154147285|emb|CAA98453.3| Protein F32D8.1 [Caenorhabditis elegans]	317	Pkinase_Tyr	CBZ54290.1	729	Pkinase	Neospora caninum Liverpool	CBM20	NO	NO
CL1280.Contig4_All 182 1108 Protein F32D8.1 [Caenorhabditis elegans] >gi|154147285|emb|CAA98453.3| Protein F32D8.1 [Caenorhabditis elegans]	309	Pkinase_Tyr	CBZ54290.1	729	Pkinase	Neospora caninum Liverpool	CBM20	NO	NO
CL129.Contig1_All 45 929 minus strand Protein AGL-1 [Caenorhabditis elegans] >gi|3878862|emb|CAB05588.1| Protein AGL-1 [Caenorhabditis elegans]	295	n/a	ADE15911.1	478	hDGE_amylase	Nitrosococcus halophilus Nc4	GH13	n/a	NO		D5BY00
CL129.Contig10_All 40 4428 CRE-AGL-1 protein [Caenorhabditis remanei] >gi|308258229|gb|EFP02182.1| CRE-AGL-1 protein [Caenorhabditis remanei]	1463	GDE_C	ADE15911.1	478	hDGE_amylase	Nitrosococcus halophilus Nc4	GH13	NO	NO		D5BY00
CL129.Contig12_All 40 4428 CRE-AGL-1 protein [Caenorhabditis remanei] >gi|308258229|gb|EFP02182.1| CRE-AGL-1 protein [Caenorhabditis remanei]	1463	GDE_C	ADE15911.1	478	hDGE_amylase	Nitrosococcus halophilus Nc4	GH13	NO	NO		D5BY00
CL129.Contig13_All 40 4428 CRE-AGL-1 protein [Caenorhabditis remanei] >gi|308258229|gb|EFP02182.1| CRE-AGL-1 protein [Caenorhabditis remanei]	1463	GDE_C	ADE15911.1	478	hDGE_amylase	Nitrosococcus halophilus Nc4	GH13	NO	NO		D5BY00
CL129.Contig15_All 40 4479 CRE-AGL-1 protein [Caenorhabditis remanei] >gi|308258229|gb|EFP02182.1| CRE-AGL-1 protein [Caenorhabditis remanei]	1480	GDE_C	ADE15911.1	478	hDGE_amylase	Nitrosococcus halophilus Nc4	GH13	NO	NO		D5BY00
CL129.Contig18_All 37 4536 Protein AGL-1 [Caenorhabditis elegans] >gi|3878862|emb|CAB05588.1| Protein AGL-1 [Caenorhabditis elegans]	1500	GDE_C	ADE15911.1	478	hDGE_amylase	Nitrosococcus halophilus Nc4	GH13	NO	NO		D5BY00
CL129.Contig19_All 39 1061 minus strand Protein AGL-1 [Caenorhabditis elegans] >gi|3878862|emb|CAB05588.1| Protein AGL-1 [Caenorhabditis elegans]	341	n/a	ADE15911.1	478	hDGE_amylase	Nitrosococcus halophilus Nc4	GH13	n/a	NO		D5BY00
CL129.Contig2_All 45 929 minus strand Protein AGL-1 [Caenorhabditis elegans] >gi|3878862|emb|CAB05588.1| Protein AGL-1 [Caenorhabditis elegans]	295	n/a	ADE15911.1	478	hDGE_amylase	Nitrosococcus halophilus Nc4	GH13	n/a	NO		D5BY00
CL129.Contig20_All 40 4479 minus strand CRE-AGL-1 protein [Caenorhabditis remanei] >gi|308258229|gb|EFP02182.1| CRE-AGL-1 protein [Caenorhabditis remanei]	1480	GDE_C	ADE15911.1	478	hDGE_amylase	Nitrosococcus halophilus Nc4	GH13	NO	NO		D5BY00
CL129.Contig21_All 40 4479 CRE-AGL-1 protein [Caenorhabditis remanei] >gi|308258229|gb|EFP02182.1| CRE-AGL-1 protein [Caenorhabditis remanei]	1480	GDE_C	ADE15911.1	478	hDGE_amylase	Nitrosococcus halophilus Nc4	GH13	NO	NO		D5BY00
CL129.Contig23_All 40 4428 CRE-AGL-1 protein [Caenorhabditis remanei] >gi|308258229|gb|EFP02182.1| CRE-AGL-1 protein [Caenorhabditis remanei]	1463	GDE_C	ADE15911.1	478	hDGE_amylase	Nitrosococcus halophilus Nc4	GH13	NO	NO		D5BY00
CL129.Contig24_All 45 4433 minus strand CRE-AGL-1 protein [Caenorhabditis remanei] >gi|308258229|gb|EFP02182.1| CRE-AGL-1 protein [Caenorhabditis remanei]	1463	GDE_C	ADE15911.1	478	hDGE_amylase	Nitrosococcus halophilus Nc4	GH13	NO	NO		D5BY00
CL129.Contig26_All 40 4479 minus strand CRE-AGL-1 protein [Caenorhabditis remanei] >gi|308258229|gb|EFP02182.1| CRE-AGL-1 protein [Caenorhabditis remanei]	1480	GDE_C	ADE15911.1	478	hDGE_amylase	Nitrosococcus halophilus Nc4	GH13	NO	NO		D5BY00
CL129.Contig27_All 40 4479 minus strand CRE-AGL-1 protein [Caenorhabditis remanei] >gi|308258229|gb|EFP02182.1| CRE-AGL-1 protein [Caenorhabditis remanei]	1480	GDE_C	ADE15911.1	478	hDGE_amylase	Nitrosococcus halophilus Nc4	GH13	NO	NO		D5BY00
CL129.Contig28_All 39 1061 minus strand Protein AGL-1 [Caenorhabditis elegans] >gi|3878862|emb|CAB05588.1| Protein AGL-1 [Caenorhabditis elegans]	341	n/a	ADE15911.1	478	hDGE_amylase	Nitrosococcus halophilus Nc4	GH13	n/a	NO		D5BY00
CL129.Contig29_All 45 4484 minus strand CRE-AGL-1 protein [Caenorhabditis remanei] >gi|308258229|gb|EFP02182.1| CRE-AGL-1 protein [Caenorhabditis remanei]	1480	GDE_C	ADE15911.1	478	hDGE_amylase	Nitrosococcus halophilus Nc4	GH13	NO	NO		D5BY00
CL129.Contig3_All 40 4428 CRE-AGL-1 protein [Caenorhabditis remanei] >gi|308258229|gb|EFP02182.1| CRE-AGL-1 protein [Caenorhabditis remanei]	1463	GDE_C	ADE15911.1	478	hDGE_amylase	Nitrosococcus halophilus Nc4	GH13	NO	NO		D5BY00
CL129.Contig32_All 40 4428 CRE-AGL-1 protein [Caenorhabditis remanei] >gi|308258229|gb|EFP02182.1| CRE-AGL-1 protein [Caenorhabditis remanei]	1463	GDE_C	ADE15911.1	478	hDGE_amylase	Nitrosococcus halophilus Nc4	GH13	NO	NO		D5BY00
CL129.Contig35_All 40 4479 CRE-AGL-1 protein [Caenorhabditis remanei] >gi|308258229|gb|EFP02182.1| CRE-AGL-1 protein [Caenorhabditis remanei]	1480	GDE_C	ADE15911.1	478	hDGE_amylase	Nitrosococcus halophilus Nc4	GH13	NO	NO		D5BY00
CL129.Contig37_All 40 4479 CRE-AGL-1 protein [Caenorhabditis remanei] >gi|308258229|gb|EFP02182.1| CRE-AGL-1 protein [Caenorhabditis remanei]	1480	GDE_C	ADE15911.1	478	hDGE_amylase	Nitrosococcus halophilus Nc4	GH13	NO	NO		D5BY00
CL129.Contig42_All 3 3692 minus strand Hypothetical protein CBG11104 [Caenorhabditis briggsae]	1230	GDE_C	ADE15911.1	478	hDGE_amylase	Nitrosococcus halophilus Nc4	GH13	NO	NO		D5BY00
CL129.Contig43_All 6 488 minus strand Protein AGL-1 [Caenorhabditis elegans] >gi|3878862|emb|CAB05588.1| Protein AGL-1 [Caenorhabditis elegans]	161	n/a	ADE15911.1	478	hDGE_amylase	Nitrosococcus halophilus Nc4	GH13	n/a	NO		D5BY00
CL129.Contig44_All 3 3539 minus strand CRE-AGL-1 protein [Caenorhabditis remanei] >gi|308258229|gb|EFP02182.1| CRE-AGL-1 protein [Caenorhabditis remanei]	1179	GDE_C	ADE15911.1	478	hDGE_amylase	Nitrosococcus halophilus Nc4	GH13	NO	NO		D5BY00
CL129.Contig45_All 3 626 minus strand Hypothetical protein CBG11104 [Caenorhabditis briggsae]	208	n/a	ADE15911.1	478	hDGE_amylase	Nitrosococcus halophilus Nc4	GH13	n/a	NO		D5BY00
CL129.Contig46_All 3 1376 minus strand Hypothetical protein CBG11104 [Caenorhabditis briggsae]	458	n/a	ADE15911.1	478	hDGE_amylase	Nitrosococcus halophilus Nc4	GH13	n/a	YES		D5BY00
CL129.Contig47_All 37 921 minus strand Protein AGL-1 [Caenorhabditis elegans] >gi|3878862|emb|CAB05588.1| Protein AGL-1 [Caenorhabditis elegans]	295	n/a	ADE15911.1	478	hDGE_amylase	Nitrosococcus halophilus Nc4	GH13	n/a	NO		D5BY00
CL129.Contig48_All 6 626 minus strand Protein AGL-1 [Caenorhabditis elegans] >gi|3878862|emb|CAB05588.1| Protein AGL-1 [Caenorhabditis elegans]	207	n/a	ADE15911.1	478	hDGE_amylase	Nitrosococcus halophilus Nc4	GH13	n/a	NO		D5BY00
CL129.Contig50_All 3 488 minus strand Hypothetical protein CBG11104 [Caenorhabditis briggsae]	162	n/a	ADE15911.1	478	hDGE_amylase	Nitrosococcus halophilus Nc4	GH13	n/a	NO		D5BY00
CL129.Contig51_All 3 1265 minus strand Hypothetical protein CBG11104 [Caenorhabditis briggsae]	421	n/a	ADE15911.1	478	hDGE_amylase	Nitrosococcus halophilus Nc4	GH13	n/a	YES		D5BY00
CL129.Contig52_All 3 3641 minus strand Hypothetical protein CBG11104 [Caenorhabditis briggsae]	1213	GDE_C	ADE15911.1	478	hDGE_amylase	Nitrosococcus halophilus Nc4	GH13	NO	NO		D5BY00
CL129.Contig53_All 37 3921 minus strand CRE-AGL-1 protein [Caenorhabditis remanei] >gi|308258229|gb|EFP02182.1| CRE-AGL-1 protein [Caenorhabditis remanei]	1295	GDE_C	ADE15911.1	478	hDGE_amylase	Nitrosococcus halophilus Nc4	GH13	NO	NO		D5BY00
CL129.Contig54_All 37 1059 minus strand Protein AGL-1 [Caenorhabditis elegans] >gi|3878862|emb|CAB05588.1| Protein AGL-1 [Caenorhabditis elegans]	341	n/a	ADE15911.1	478	hDGE_amylase	Nitrosococcus halophilus Nc4	GH13	n/a	NO		D5BY00
CL129.Contig7_All 40 4428 CRE-AGL-1 protein [Caenorhabditis remanei] >gi|308258229|gb|EFP02182.1| CRE-AGL-1 protein [Caenorhabditis remanei]	1463	GDE_C	ADE15911.1	478	hDGE_amylase	Nitrosococcus halophilus Nc4	GH13	NO	NO		D5BY00
CL129.Contig9_All 37 4587 Protein AGL-1 [Caenorhabditis elegans] >gi|3878862|emb|CAB05588.1| Protein AGL-1 [Caenorhabditis elegans]	1517	GDE_C	ADE15911.1	478	hDGE_amylase	Nitrosococcus halophilus Nc4	GH13	NO	NO		D5BY00
CL1298.Contig2_All 673 2034 CMGC/DYRK/DYRK2 protein kinase [Loa loa]	454	Pkinase|Pkinase_Tyr	CBX99002.1	785	Pkinase	Leptosphaeria maculans v23.1.3	GH18	NO	NO		E5A5V7
CL1303.Contig1_All 75 1163 minus strand hypothetical protein CAEBREN_25159 [Caenorhabditis brenneri]	363	Astacin	AFE09577.1	560	Astacin|Ricin_B_lectin|Ricin_B_lectin	Corallococcus coralloides DSM 2259	CBM13	NO	NO
CL1311.Contig1_All 163 1905 minus strand Hypothetical protein CBG11120 [Caenorhabditis briggsae]	581	GMC_oxred_N|GMC_oxred_C	CCH47511.1	558	GMC_oxred_N|GMC_oxred_C	Desulfovibrio piezophilus nov C1TLV30	AA3	YES	YES
CL1311.Contig2_All 162 839 Protein C34C6.4 [Caenorhabditis elegans] >gi|3874714|emb|CAA91263.1| Protein C34C6.4 [Caenorhabditis elegans]	226	GMC_oxred_N	CCH47511.1	558	GMC_oxred_N|GMC_oxred_C	Desulfovibrio piezophilus nov C1TLV30	AA3	NO	NO
CL1311.Contig3_All 103 1143 minus strand hypothetical protein CAEBREN_03750 [Caenorhabditis brenneri]	347	GMC_oxred_N|GMC_oxred_C	CCH47511.1	558	GMC_oxred_N|GMC_oxred_C	Desulfovibrio piezophilus nov C1TLV30	AA3	YES	NO
CL1311.Contig4_All 163 1959 minus strand Hypothetical protein CBG11120 [Caenorhabditis briggsae]	599	GMC_oxred_N|GMC_oxred_C	CCH47511.1	558	GMC_oxred_N|GMC_oxred_C	Desulfovibrio piezophilus nov C1TLV30	AA3	YES	YES
CL1311.Contig5_All 1133 1960 minus strand Hypothetical protein CBG11120 [Caenorhabditis briggsae]	276	GMC_oxred_C	AGB47296.1	563	GMC_oxred_N|GMC_oxred_C	Mesorhizobium australicum WSM2073	AA3	NO	NO
CL1311.Contig6_All 1187 2014 minus strand Hypothetical protein CBG11120 [Caenorhabditis briggsae]	276	GMC_oxred_C	AGB47296.1	563	GMC_oxred_N|GMC_oxred_C	Mesorhizobium australicum WSM2073	AA3	NO	NO
CL1328.Contig1_All 443 1414 hypothetical protein CAEBREN_29255 [Caenorhabditis brenneri]	324	Pkinase|Pkinase_Tyr	CBZ54290.1	729	Pkinase	Neospora caninum Liverpool	CBM20	NO	NO
CL1328.Contig3_All 447 1370 hypothetical protein CAEBREN_29255 [Caenorhabditis brenneri]	308	Pkinase|Pkinase_Tyr	CBZ54290.1	729	Pkinase	Neospora caninum Liverpool	CBM20	NO	NO
CL1351.Contig1_All 1017 2933 Hypothetical protein CBG16847 [Caenorhabditis briggsae]	639	n/a	CCD63857.2	NA	n/a	Caenorhabditis elegans Bristol N2	CBM14	n/a	n/a		Q18529
CL1351.Contig2_All 18 797 immunosuppressive ovarian message protein [Ascaris suum]	260	n/a	ADY39768.1	NA	n/a	Ascaris suum	CBM14	n/a	n/a
CL1351.Contig3_All 378 1250 Protein C39D10.7 [Caenorhabditis elegans] >gi|379656911|emb|CCD63857.2| Protein C39D10.7 [Caenorhabditis elegans]	291	n/a	ADY39768.1	NA	n/a	Ascaris suum	CBM14	n/a	n/a
CL1351.Contig4_All 13 870 Protein C39D10.7 [Caenorhabditis elegans] >gi|379656911|emb|CCD63857.2| Protein C39D10.7 [Caenorhabditis elegans]	286	n/a	CCD63857.2	NA	n/a	Caenorhabditis elegans Bristol N2	CBM14	n/a	n/a		Q18529
CL1351.Contig5_All 951 2855 Hypothetical protein CBG16847 [Caenorhabditis briggsae]	635	n/a	CCD63857.2	NA	n/a	Caenorhabditis elegans Bristol N2	CBM14	n/a	n/a		Q18529
CL1351.Contig6_All 8 547 insect intestinal mucin 2 [Helicoverpa armigera]	180	n/a	CCD63857.2	NA	n/a	Caenorhabditis elegans Bristol N2	CBM14	n/a	n/a		Q18529
CL1360.Contig1_All 251 1300 hypothetical protein CRE_18002 [Caenorhabditis remanei] >gi|308264918|gb|EFP08871.1| hypothetical protein CRE_18002 [Caenorhabditis remanei]	350	Pkinase|Pkinase_Tyr	CBX99002.1	785	Pkinase	Leptosphaeria maculans v23.1.3	GH18	NO	NO		E5A5V7
CL1360.Contig2_All 251 541 hypothetical protein CAEBREN_17831 [Caenorhabditis brenneri]	97	Pkinase|Pkinase_Tyr	CBX99002.1	785	Pkinase	Leptosphaeria maculans v23.1.3	GH18	NO	NO		E5A5V7
CL1360.Contig3_All 206 496 hypothetical protein CAEBREN_17831 [Caenorhabditis brenneri]	97	Pkinase|Pkinase_Tyr	CBX99002.1	785	Pkinase	Leptosphaeria maculans v23.1.3	GH18	NO	NO		E5A5V7
CL1360.Contig4_All 1 924 minus strand hypothetical protein CRE_18002 [Caenorhabditis remanei] >gi|308264918|gb|EFP08871.1| hypothetical protein CRE_18002 [Caenorhabditis remanei]	308	Pkinase_Tyr|Pkinase	CBX99002.1	785	Pkinase	Leptosphaeria maculans v23.1.3	GH18	NO	NO		E5A5V7
CL1360.Contig5_All 206 1255 hypothetical protein CRE_18002 [Caenorhabditis remanei] >gi|308264918|gb|EFP08871.1| hypothetical protein CRE_18002 [Caenorhabditis remanei]	350	Pkinase|Pkinase_Tyr	CBX99002.1	785	Pkinase	Leptosphaeria maculans v23.1.3	GH18	NO	NO		E5A5V7
CL1379.Contig1_All 388 2421 CBN-PKC-2 protein [Caenorhabditis brenneri]	678	C1_1|C1_1|C2|Pkinase_Tyr|Pkinase_C	CAJ58949.1	624	Pkinase	Frankia alni ACN14a	CBM13	NO	YES		Q0RTZ6
CL1379.Contig10_All 2706 4742 CBN-PKC-2 protein [Caenorhabditis brenneri]	679	C1_1|C1_1|C2|Pkinase_Tyr|Pkinase_C	CAJ58949.1	624	Pkinase	Frankia alni ACN14a	CBM13	NO	YES		Q0RTZ6
CL1379.Contig10_All 2706 4742 CBN-PKC-2 protein [Caenorhabditis brenneri]	679	C1_1|C1_1|C2|Pkinase_Tyr|Pkinase_C	CAJ63931.1	634	Pkinase	Frankia alni ACN14a	CBM13	NO	YES		Q0RF20
CL1379.Contig12_All 2008 3606 CBN-TPA-1 protein [Caenorhabditis brenneri]	533	C1_1|C1_1|Pkinase_Tyr|Pkinase_C	CAJ63931.1	634	Pkinase	Frankia alni ACN14a	CBM13	NO	YES		Q0RF20
CL1379.Contig6_All 1798 3810 CBN-PKC-2 protein [Caenorhabditis brenneri]	671	C1_1|C1_1|C2|Pkinase_Tyr|Pkinase_C	CAJ58949.1	624	Pkinase	Frankia alni ACN14a	CBM13	NO	YES		Q0RTZ6
CL1379.Contig6_All 1798 3810 CBN-PKC-2 protein [Caenorhabditis brenneri]	671	C1_1|C1_1|C2|Pkinase_Tyr|Pkinase_C	CAJ63931.1	634	Pkinase	Frankia alni ACN14a	CBM13	NO	YES		Q0RF20
CL1379.Contig9_All 2567 4582 CBN-PKC-2 protein [Caenorhabditis brenneri]	672	C1_1|C1_1|C2|Pkinase_Tyr|Pkinase_C	CAJ58949.1	624	Pkinase	Frankia alni ACN14a	CBM13	NO	YES		Q0RTZ6
CL1379.Contig9_All 2567 4582 CBN-PKC-2 protein [Caenorhabditis brenneri]	672	C1_1|C1_1|C2|Pkinase_Tyr|Pkinase_C	CAJ63931.1	634	Pkinase	Frankia alni ACN14a	CBM13	NO	YES		Q0RF20
CL1382.Contig1_All 764 988 PREDICTED: polyubiquitin-C [Nomascus leucogenys]	75	ubiquitin	NP_258300.1	365	ubiquitin|Chitin_bind_3	Spodoptera litura NPV G2	AA10	NO	NO		Q91BI7
CL1382.Contig2_All 788 1012 polyubiquitin [Haynesina germanica]	75	ubiquitin	NP_258300.1	365	ubiquitin|Chitin_bind_3	Spodoptera litura NPV G2	AA10	NO	NO		Q91BI7
CL1382.Contig4_All 788 1012 polyubiquitin [Haynesina germanica]	75	ubiquitin	NP_258300.1	365	ubiquitin|Chitin_bind_3	Spodoptera litura NPV G2	AA10	NO	NO		Q91BI7
CL1391.Contig1_All 1660 1977 minus strand hypothetical protein CRE_14244 [Caenorhabditis remanei] >gi|308239821|gb|EFO83773.1| hypothetical protein CRE_14244 [Caenorhabditis remanei]	106	Glyco_hydro_2_C	ADY43651.1	671	Glyco_hydro_2_N|Glyco_hydro_2_C	Ascaris suum	GH2	NO	NO
CL1391.Contig12_All 156 1925 minus strand beta-glucuronidase [Loa loa]	590	Glyco_hydro_2_N|Glyco_hydro_2_C	ADY43651.1	671	Glyco_hydro_2_N|Glyco_hydro_2_C	Ascaris suum	GH2	YES	YES
CL1391.Contig13_All 1645 1962 minus strand hypothetical protein CRE_14244 [Caenorhabditis remanei] >gi|308239821|gb|EFO83773.1| hypothetical protein CRE_14244 [Caenorhabditis remanei]	106	Glyco_hydro_2_C	ADY43651.1	671	Glyco_hydro_2_N|Glyco_hydro_2_C	Ascaris suum	GH2	NO	NO
CL1391.Contig16_All 156 1877 minus strand beta-glucuronidase [Loa loa]	574	Glyco_hydro_2_N|Glyco_hydro_2_C	ADY43651.1	671	Glyco_hydro_2_N|Glyco_hydro_2_C	Ascaris suum	GH2	YES	YES
CL1391.Contig18_All 156 1907 minus strand beta-glucuronidase [Loa loa]	584	Glyco_hydro_2_N|Glyco_hydro_2_C	ADY43651.1	671	Glyco_hydro_2_N|Glyco_hydro_2_C	Ascaris suum	GH2	YES	YES
CL1391.Contig2_All 291 1742 minus strand Beta-glucuronidase (Fragment) OS=Chlorocebus aethiops GN=GUSB PE=2 SV=1	484	Glyco_hydro_2_N|Glyco_hydro_2_C	ADY43651.1	671	Glyco_hydro_2_N|Glyco_hydro_2_C	Ascaris suum	GH2	YES	NO
CL1391.Contig3_All 288 2087 minus strand beta-glucuronidase [Loa loa]	600	Glyco_hydro_2_N|Glyco_hydro_2_C	ADY43651.1	671	Glyco_hydro_2_N|Glyco_hydro_2_C	Ascaris suum	GH2	YES	YES
CL1391.Contig7_All 138 614 minus strand beta-glucuronidase [Loa loa]	159	Glyco_hydro_2_N	ADY43651.1	671	Glyco_hydro_2_N|Glyco_hydro_2_C	Ascaris suum	GH2	NO	NO
CL1391.Contig8_All 1703 2020 minus strand hypothetical protein CRE_14244 [Caenorhabditis remanei] >gi|308239821|gb|EFO83773.1| hypothetical protein CRE_14244 [Caenorhabditis remanei]	106	Glyco_hydro_2_C	ADY43651.1	671	Glyco_hydro_2_N|Glyco_hydro_2_C	Ascaris suum	GH2	NO	NO
CL1391.Contig9_All 288 791 minus strand beta-glucuronidase [Loa loa]	168	Glyco_hydro_2_N	ADY43651.1	671	Glyco_hydro_2_N|Glyco_hydro_2_C	Ascaris suum	GH2	NO	NO
CL1398.Contig7_All 624 1310 Protein DNJ-27, isoform a [Caenorhabditis elegans] >gi|3881075|emb|CAA21734.1| Protein DNJ-27, isoform a [Caenorhabditis elegans]	229	Thioredoxin|Thioredoxin	CBZ51751.1	1928	Glyco_transf_90|Thioredoxin|Thioredoxin|Thioredoxin|Thioredoxin|Thioredoxin|Thioredoxin|Thioredoxin|Thioredoxin|Thioredoxin	Neospora caninum Liverpool	GT90	NO	NO
CL140.Contig10_All 8 2098 Protein ZC434.9, isoform d [Caenorhabditis elegans] >gi|345108858|emb|CCD31161.1| Protein ZC434.9, isoform d [Caenorhabditis elegans]	697	Propep_M14|Peptidase_M14	AFQ43649.1	363	LysM|Peptidase_M14	Desulfosporosinus meridiei DSM 13257	CBM50	NO	NO
CL140.Contig11_All 8 2044 Protein ZC434.9, isoform d [Caenorhabditis elegans] >gi|345108858|emb|CCD31161.1| Protein ZC434.9, isoform d [Caenorhabditis elegans]	679	Propep_M14|Peptidase_M14	AFQ43649.1	363	LysM|Peptidase_M14	Desulfosporosinus meridiei DSM 13257	CBM50	NO	NO
CL140.Contig12_All 8 2095 Protein ZC434.9, isoform d [Caenorhabditis elegans] >gi|345108858|emb|CCD31161.1| Protein ZC434.9, isoform d [Caenorhabditis elegans]	696	Propep_M14|Peptidase_M14	AFQ43649.1	363	LysM|Peptidase_M14	Desulfosporosinus meridiei DSM 13257	CBM50	NO	NO
CL140.Contig19_All 60 1595 minus strand Protein ZC434.9, isoform c [Caenorhabditis elegans] >gi|345108860|emb|CCD31163.1| Protein ZC434.9, isoform c [Caenorhabditis elegans]	512	Propep_M14|Peptidase_M14	AFQ43649.1	363	LysM|Peptidase_M14	Desulfosporosinus meridiei DSM 13257	CBM50	NO	NO
CL140.Contig25_All 8 2200 minus strand Protein ZC434.9, isoform d [Caenorhabditis elegans] >gi|345108858|emb|CCD31161.1| Protein ZC434.9, isoform d [Caenorhabditis elegans]	731	Propep_M14|Peptidase_M14	AFQ43649.1	363	LysM|Peptidase_M14	Desulfosporosinus meridiei DSM 13257	CBM50	NO	NO
CL140.Contig34_All 8 1747 Protein ZC434.9, isoform c [Caenorhabditis elegans] >gi|345108860|emb|CCD31163.1| Protein ZC434.9, isoform c [Caenorhabditis elegans]	580	Propep_M14|Peptidase_M14	AFQ43649.1	363	LysM|Peptidase_M14	Desulfosporosinus meridiei DSM 13257	CBM50	NO	NO
CL140.Contig37_All 208 2094 minus strand Protein ZC434.9, isoform d [Caenorhabditis elegans] >gi|345108858|emb|CCD31161.1| Protein ZC434.9, isoform d [Caenorhabditis elegans]	629	Propep_M14|Peptidase_M14	AFQ43649.1	363	LysM|Peptidase_M14	Desulfosporosinus meridiei DSM 13257	CBM50	NO	NO
CL140.Contig38_All 208 2043 minus strand Protein ZC434.9, isoform d [Caenorhabditis elegans] >gi|345108858|emb|CCD31161.1| Protein ZC434.9, isoform d [Caenorhabditis elegans]	612	Propep_M14|Peptidase_M14	AFQ43649.1	363	LysM|Peptidase_M14	Desulfosporosinus meridiei DSM 13257	CBM50	NO	NO
CL140.Contig4_All 11 1696 Protein ZC434.9, isoform c [Caenorhabditis elegans] >gi|345108860|emb|CCD31163.1| Protein ZC434.9, isoform c [Caenorhabditis elegans]	562	Propep_M14|Peptidase_M14	AFQ43649.1	363	LysM|Peptidase_M14	Desulfosporosinus meridiei DSM 13257	CBM50	NO	NO
CL140.Contig44_All 13 1998 minus strand Protein ZC434.9, isoform d [Caenorhabditis elegans] >gi|345108858|emb|CCD31161.1| Protein ZC434.9, isoform d [Caenorhabditis elegans]	662	Propep_M14|Peptidase_M14	AFQ43649.1	363	LysM|Peptidase_M14	Desulfosporosinus meridiei DSM 13257	CBM50	NO	NO
CL140.Contig46_All 13 2151 minus strand Protein ZC434.9, isoform d [Caenorhabditis elegans] >gi|345108858|emb|CCD31161.1| Protein ZC434.9, isoform d [Caenorhabditis elegans]	713	Propep_M14|Peptidase_M14	AFQ43649.1	363	LysM|Peptidase_M14	Desulfosporosinus meridiei DSM 13257	CBM50	NO	NO
CL140.Contig48_All 13 2100 minus strand Protein ZC434.9, isoform d [Caenorhabditis elegans] >gi|345108858|emb|CCD31161.1| Protein ZC434.9, isoform d [Caenorhabditis elegans]	696	Propep_M14|Peptidase_M14	AFQ43649.1	363	LysM|Peptidase_M14	Desulfosporosinus meridiei DSM 13257	CBM50	NO	NO
CL140.Contig52_All 11 2050 minus strand Protein ZC434.9, isoform d [Caenorhabditis elegans] >gi|345108858|emb|CCD31161.1| Protein ZC434.9, isoform d [Caenorhabditis elegans]	680	Propep_M14|Peptidase_M14	AFQ43649.1	363	LysM|Peptidase_M14	Desulfosporosinus meridiei DSM 13257	CBM50	NO	NO
CL140.Contig53_All 13 2049 minus strand Protein ZC434.9, isoform d [Caenorhabditis elegans] >gi|345108858|emb|CCD31161.1| Protein ZC434.9, isoform d [Caenorhabditis elegans]	679	Propep_M14|Peptidase_M14	AFQ43649.1	363	LysM|Peptidase_M14	Desulfosporosinus meridiei DSM 13257	CBM50	NO	NO
CL140.Contig8_All 8 1744 Protein ZC434.9, isoform c [Caenorhabditis elegans] >gi|345108860|emb|CCD31163.1| Protein ZC434.9, isoform c [Caenorhabditis elegans]	579	Propep_M14|Peptidase_M14	AFQ43649.1	363	LysM|Peptidase_M14	Desulfosporosinus meridiei DSM 13257	CBM50	NO	NO
CL140.Contig9_All 8 1798 Protein ZC434.9, isoform c [Caenorhabditis elegans] >gi|345108860|emb|CCD31163.1| Protein ZC434.9, isoform c [Caenorhabditis elegans]	597	Propep_M14|Peptidase_M14	AFQ43649.1	363	LysM|Peptidase_M14	Desulfosporosinus meridiei DSM 13257	CBM50	NO	NO
CL1405.Contig4_All 168 2747 PREDICTED: serine/threonine-protein kinase TAO1-like [Apis florea]	860	Pkinase|Pkinase_Tyr	CBZ54290.1	729	Pkinase	Neospora caninum Liverpool	CBM20	NO	YES
CL1406.Contig3_All 1605 3518 ankyrin repeat protein [Trichomonas vaginalis G3]	638	Ank_2|Ank_2|Ank_2|Ank_2|Ank_2|Ank_2	XP_362336.1	1732	Osmo_MPGsynth|Ank_2|Ank_2	Magnaporthe grisea 70-15	GT55	NO	NO
CL1406.Contig5_All 1439 2035 ankyrin repeat protein [Trichomonas vaginalis G3]	199	Ank_2|Ank_2|Ank_2|Ank_2|Ank_4	XP_362336.1	1732	Osmo_MPGsynth|Ank_2|Ank_2	Magnaporthe grisea 70-15	GT55	NO	NO
CL1406.Contig6_All 1439 2074 ankyrin repeat protein [Trichomonas vaginalis G3]	212	Ank_2|Ank_2|Ank_2|Ank_2|Ank_4	XP_362336.1	1732	Osmo_MPGsynth|Ank_2|Ank_2	Magnaporthe grisea 70-15	GT55	NO	NO
CL1407.Contig2_All 526 1437 minus strand CAMK/PKD protein kinase [Loa loa] >gi|307763844|gb|EFO23078.1| CAMK/PKD protein kinase [Loa loa]	304	Pkinase|Pkinase_Tyr	CBZ54290.1	729	Pkinase	Neospora caninum Liverpool	CBM20	NO	NO
CL1407.Contig3_All 580 1491 minus strand CAMK/PKD protein kinase [Loa loa] >gi|307763844|gb|EFO23078.1| CAMK/PKD protein kinase [Loa loa]	304	Pkinase|Pkinase_Tyr	CBZ54290.1	729	Pkinase	Neospora caninum Liverpool	CBM20	NO	NO
CL143.Contig1_All 107 2404 Hypothetical protein CBG09510 [Caenorhabditis briggsae]	766	Pkinase_Tyr	ACY19019.1	1026	Pkinase	Haliangium ochraceum DSM 14365	CBM48	NO	NO		D0LRM7
CL143.Contig4_All 102 851 CK1/TTBK protein kinase [Loa loa]	250	Pkinase|Pkinase_Tyr	ACY19019.1	1026	Pkinase	Haliangium ochraceum DSM 14365	CBM48	NO	NO		D0LRM7
CL1445.Contig1_All 106 1845 STE/STE20/PAKA protein kinase [Loa loa]	580	PBD|Pkinase|Pkinase_Tyr	CBZ54290.1	729	Pkinase	Neospora caninum Liverpool	CBM20	NO	NO
CL1450.Contig10_All 3146 4972 prolyl oligopeptidase, variant [Loa loa]	609	Peptidase_S9	NP_627805.1	620	Peptidase_S9	Streptomyces coelicolor A3(2)	CE10	YES	YES		Q9XAJ2
CL1450.Contig13_All 612 2408 prolyl oligopeptidase, variant [Loa loa]	599	Peptidase_S9	NP_627805.1	620	Peptidase_S9	Streptomyces coelicolor A3(2)	CE10	YES	YES		Q9XAJ2
CL1450.Contig15_All 527 2266 prolyl oligopeptidase, variant [Loa loa]	580	Peptidase_S9	NP_419864.1	656	Peptidase_S9	Caulobacter crescentus CB15	CE10	YES	YES		Q9A9E0
CL1450.Contig17_All 573 2312 prolyl oligopeptidase, variant [Loa loa]	580	Peptidase_S9	NP_419864.1	656	Peptidase_S9	Caulobacter crescentus CB15	CE10	YES	YES		Q9A9E0
CL1450.Contig22_All 451 1815 minus strand hypothetical protein WUBG_03538 [Wuchereria bancrofti]	455	n/a	NP_419864.1	656	Peptidase_S9	Caulobacter crescentus CB15	CE10	n/a	NO		Q9A9E0
CL1450.Contig7_All 638 2464 minus strand prolyl oligopeptidase, variant [Loa loa]	609	Peptidase_S9	NP_627805.1	620	Peptidase_S9	Streptomyces coelicolor A3(2)	CE10	YES	YES		Q9XAJ2
CL1450.Contig9_All 612 2321 prolyl oligopeptidase, variant [Loa loa]	570	Peptidase_S9	NP_419864.1	656	Peptidase_S9	Caulobacter crescentus CB15	CE10	YES	YES		Q9A9E0
CL1451.Contig1_All 54 977 hypothetical protein CAEBREN_25247 [Caenorhabditis brenneri]	308	Guanylate_kin	CCD80792.1	611	Guanylate_kin	Schistosoma mansoni	GH99	YES	NO		C4Q1N7
CL1451.Contig2_All 54 914 hypothetical protein CAEBREN_25247 [Caenorhabditis brenneri]	287	Guanylate_kin	CCD80792.1	611	Guanylate_kin	Schistosoma mansoni	GH99	YES	NO		C4Q1N7
CL1451.Contig3_All 56 1117 hypothetical protein CAEBREN_25247 [Caenorhabditis brenneri]	354	Guanylate_kin	CCD80792.1	611	Guanylate_kin	Schistosoma mansoni	GH99	YES	NO		C4Q1N7
CL1451.Contig4_All 45 1601 minus strand hypothetical protein CAEBREN_25247 [Caenorhabditis brenneri]	519	Guanylate_kin	CCD80792.1	611	Guanylate_kin	Schistosoma mansoni	GH99	YES	YES		C4Q1N7
CL1451.Contig5_All 45 1601 minus strand hypothetical protein CAEBREN_25247 [Caenorhabditis brenneri]	519	Guanylate_kin	CCD80792.1	611	Guanylate_kin	Schistosoma mansoni	GH99	YES	YES		C4Q1N7
CL1451.Contig6_All 45 1538 hypothetical protein CAEBREN_25247 [Caenorhabditis brenneri]	498	Guanylate_kin	CCD80792.1	611	Guanylate_kin	Schistosoma mansoni	GH99	YES	YES		C4Q1N7
CL1452.Contig1_All 1002 1337 minus strand hypothetical protein; K03843 alpha-1,3/alpha-1,6-mannosyltransferase [EC:2.4.1.132 2.4.1.257]	112	Glycos_transf_1	ABG65060.1	374	Glycos_transf_1	Mesorhizobium sp. BNC1	GT4	YES	NO		Q11C15
CL1452.Contig4_All 475 1467 minus strand glycosyl transferase [Theileria annulata strain Ankara]	331	Glycos_transf_1	ABG65060.1	374	Glycos_transf_1	Mesorhizobium sp. BNC1	GT4	YES	YES		Q11C15
CL1454.Contig2_All 117 662 minus strand Peptidyl-prolyl cis-trans isomerase 5 [Camponotus floridanus]	182	Pro_isomerase	AFU57543.1	936	STT3|Pro_isomerase	Candidatus Nitrososphaera gargensis Ga9.2	GT66	NO	NO
CL1456.Contig2_All 245 2476 minus strand diphthine synthase [Wuchereria bancrofti]	744	Mannosyl_trans|TP_methylase	CAA90090.1	430	Mannosyl_trans	Caenorhabditis elegans Bristol N2	GT50	NO	NO		Q17515
CL1466.Contig1_All 221 2383 protein kinase C II. [Brugia malayi]	721	C1_1|C1_1|Pkinase_Tyr|Pkinase_C	CAJ58949.1	624	Pkinase	Frankia alni ACN14a	CBM13	NO	YES		Q0RTZ6
CL1466.Contig2_All 221 2488 protein kinase C II. [Brugia malayi]	756	C1_1|C1_1|Pkinase_Tyr|Pkinase_C	CAJ58949.1	624	Pkinase	Frankia alni ACN14a	CBM13	NO	YES		Q0RTZ6
CL147.Contig1_All 57 1553 CRE-CYP-29A3 protein [Caenorhabditis remanei] >gi|308268950|gb|EFP12903.1| CRE-CYP-29A3 protein [Caenorhabditis remanei]	499	p450	EAA66095.1	845	p450	Aspergillus nidulans FGSC A4	GT34	YES	NO		Q5BGV8
CL147.Contig3_All 20 1264 CRE-CYP-29A3 protein [Caenorhabditis remanei] >gi|308268950|gb|EFP12903.1| CRE-CYP-29A3 protein [Caenorhabditis remanei]	415	p450	EAA66095.1	845	p450	Aspergillus nidulans FGSC A4	GT34	YES	NO		Q5BGV8
CL1473.Contig1_All 87 1427 p70 ribosomal S6 kinase beta [Brugia malayi]	447	Pkinase_Tyr|Pkinase_C	CBZ54290.1	729	Pkinase	Neospora caninum Liverpool	CBM20	NO	NO
CL1473.Contig2_All 87 1427 p70 ribosomal S6 kinase beta [Brugia malayi]	447	Pkinase_Tyr|Pkinase_C	CBZ54290.1	729	Pkinase	Neospora caninum Liverpool	CBM20	NO	NO
CL1473.Contig3_All 87 1364 p70 ribosomal S6 kinase beta [Brugia malayi]	426	Pkinase_Tyr|Pkinase_C	CBZ54290.1	729	Pkinase	Neospora caninum Liverpool	CBM20	NO	NO
CL1473.Contig4_All 84 1424 p70 ribosomal S6 kinase beta [Brugia malayi]	447	Pkinase_Tyr|Pkinase_C	CBZ54290.1	729	Pkinase	Neospora caninum Liverpool	CBM20	NO	NO
CL1473.Contig5_All 84 1361 p70 ribosomal S6 kinase beta [Brugia malayi]	426	Pkinase_Tyr|Pkinase_C	CBZ54290.1	729	Pkinase	Neospora caninum Liverpool	CBM20	NO	NO
CL1473.Contig6_All 84 1361 p70 ribosomal S6 kinase beta [Brugia malayi]	426	Pkinase_Tyr|Pkinase_C	CBZ54290.1	729	Pkinase	Neospora caninum Liverpool	CBM20	NO	NO
CL1473.Contig7_All 87 1364 p70 ribosomal S6 kinase beta [Brugia malayi]	426	Pkinase_Tyr|Pkinase_C	CBZ54290.1	729	Pkinase	Neospora caninum Liverpool	CBM20	NO	NO
CL1473.Contig8_All 84 1424 p70 ribosomal S6 kinase beta [Brugia malayi]	447	Pkinase_Tyr|Pkinase_C	CBZ54290.1	729	Pkinase	Neospora caninum Liverpool	CBM20	NO	NO
CL1473.Contig9_All 87 1427 p70 ribosomal S6 kinase beta [Brugia malayi]	447	Pkinase_Tyr|Pkinase_C	CBZ54290.1	729	Pkinase	Neospora caninum Liverpool	CBM20	NO	NO
CL1479.Contig10_All 399 632 acetylcholinesterase 3 [Ditylenchus destructor]	78	COesterase	CAB54453.2	620	COesterase	Caenorhabditis elegans Bristol N2	CE10	YES	NO		Q9U295
CL1479.Contig10_All 399 632 acetylcholinesterase 3 [Ditylenchus destructor]	78	COesterase	AAF80377.1	617	COesterase	Caenorhabditis briggsae	CE10	YES	NO	3.1.1.7	Q9NDG9
CL1479.Contig11_All 133 366 acetylcholinesterase 3 [Ditylenchus destructor]	78	COesterase	CAB54453.2	620	COesterase	Caenorhabditis elegans Bristol N2	CE10	YES	NO		Q9U295
CL1479.Contig11_All 133 366 acetylcholinesterase 3 [Ditylenchus destructor]	78	COesterase	AAF80377.1	617	COesterase	Caenorhabditis briggsae	CE10	YES	NO	3.1.1.7	Q9NDG9
CL1479.Contig12_All 133 366 acetylcholinesterase 3 [Ditylenchus destructor]	78	COesterase	CAB54453.2	620	COesterase	Caenorhabditis elegans Bristol N2	CE10	YES	NO		Q9U295
CL1479.Contig12_All 133 366 acetylcholinesterase 3 [Ditylenchus destructor]	78	COesterase	AAF80377.1	617	COesterase	Caenorhabditis briggsae	CE10	YES	NO	3.1.1.7	Q9NDG9
CL1479.Contig13_All 906 1139 acetylcholinesterase 3 [Ditylenchus destructor]	78	COesterase	CAB54453.2	620	COesterase	Caenorhabditis elegans Bristol N2	CE10	YES	NO		Q9U295
CL1479.Contig13_All 906 1139 acetylcholinesterase 3 [Ditylenchus destructor]	78	COesterase	AAF80377.1	617	COesterase	Caenorhabditis briggsae	CE10	YES	NO	3.1.1.7	Q9NDG9
CL1479.Contig14_All 906 1139 acetylcholinesterase 3 [Ditylenchus destructor]	78	COesterase	CAB54453.2	620	COesterase	Caenorhabditis elegans Bristol N2	CE10	YES	NO		Q9U295
CL1479.Contig14_All 906 1139 acetylcholinesterase 3 [Ditylenchus destructor]	78	COesterase	AAF80377.1	617	COesterase	Caenorhabditis briggsae	CE10	YES	NO	3.1.1.7	Q9NDG9
CL1479.Contig15_All 906 2552 acetylcholinesterase 3 [Ditylenchus destructor]	549	COesterase|Abhydrolase_3	CAB54453.2	620	COesterase	Caenorhabditis elegans Bristol N2	CE10	NO	YES		Q9U295
CL1479.Contig16_All 1434 3116 acetylcholinesterase 3 [Ditylenchus destructor]	561	COesterase|Abhydrolase_3	CAB54453.2	620	COesterase	Caenorhabditis elegans Bristol N2	CE10	NO	YES		Q9U295
CL1479.Contig5_All 399 632 acetylcholinesterase 3 [Ditylenchus destructor]	78	COesterase	CAB54453.2	620	COesterase	Caenorhabditis elegans Bristol N2	CE10	YES	NO		Q9U295
CL1479.Contig5_All 399 632 acetylcholinesterase 3 [Ditylenchus destructor]	78	COesterase	AAF80377.1	617	COesterase	Caenorhabditis briggsae	CE10	YES	NO	3.1.1.7	Q9NDG9
CL1479.Contig6_All 399 632 acetylcholinesterase 3 [Ditylenchus destructor]	78	COesterase	CAB54453.2	620	COesterase	Caenorhabditis elegans Bristol N2	CE10	YES	NO		Q9U295
CL1479.Contig6_All 399 632 acetylcholinesterase 3 [Ditylenchus destructor]	78	COesterase	AAF80377.1	617	COesterase	Caenorhabditis briggsae	CE10	YES	NO	3.1.1.7	Q9NDG9
CL1479.Contig7_All 161 1807 acetylcholinesterase 3 [Ditylenchus destructor]	549	COesterase|Abhydrolase_3	CAB54453.2	620	COesterase	Caenorhabditis elegans Bristol N2	CE10	NO	YES		Q9U295
CL1479.Contig8_All 161 1843 acetylcholinesterase 3 [Ditylenchus destructor]	561	COesterase|Abhydrolase_3	CAB54453.2	620	COesterase	Caenorhabditis elegans Bristol N2	CE10	NO	YES		Q9U295
CL1479.Contig9_All 399 632 acetylcholinesterase 3 [Ditylenchus destructor]	78	COesterase	CAB54453.2	620	COesterase	Caenorhabditis elegans Bristol N2	CE10	YES	NO		Q9U295
CL1479.Contig9_All 399 632 acetylcholinesterase 3 [Ditylenchus destructor]	78	COesterase	AAF80377.1	617	COesterase	Caenorhabditis briggsae	CE10	YES	NO	3.1.1.7	Q9NDG9
CL1495.Contig3_All 375 665 EF hand domain containing protein [Trichinella spiralis] >gi|316968918|gb|EFV53117.1| EF hand domain containing protein [Trichinella spiralis]	97	n/a	CBZ54290.1	729	Pkinase	Neospora caninum Liverpool	CBM20	n/a	NO
CL1502.Contig1_All 263 1225 minus strand c-Jun N-terminal kinase [Clonorchis sinensis]	321	Pkinase_Tyr	CBX99002.1	785	Pkinase	Leptosphaeria maculans v23.1.3	GH18	NO	NO		E5A5V7
CL1503.Contig16_All 469 2283 CRE-SMA-6 protein [Caenorhabditis remanei] >gi|308263491|gb|EFP07444.1| CRE-SMA-6 protein [Caenorhabditis remanei]	605	Pkinase_Tyr|Pkinase	AEE32737.1	664	Pkinase_Tyr	Arabidopsis thaliana	CBM50	NO	YES
CL1503.Contig21_All 444 2258 minus strand CRE-SMA-6 protein [Caenorhabditis remanei] >gi|308263491|gb|EFP07444.1| CRE-SMA-6 protein [Caenorhabditis remanei]	605	Pkinase_Tyr|Pkinase	AEE32737.1	664	Pkinase_Tyr	Arabidopsis thaliana	CBM50	NO	YES
CL1503.Contig22_All 398 2212 minus strand CRE-SMA-6 protein [Caenorhabditis remanei] >gi|308263491|gb|EFP07444.1| CRE-SMA-6 protein [Caenorhabditis remanei]	605	Pkinase_Tyr|Pkinase	AEE32737.1	664	Pkinase_Tyr	Arabidopsis thaliana	CBM50	NO	YES
CL1503.Contig23_All 315 1700 minus strand serine-threonine protein kinase [Ancylostoma caninum]	462	Pkinase_Tyr|Pkinase	AEE32737.1	664	Pkinase_Tyr	Arabidopsis thaliana	CBM50	NO	NO
CL1503.Contig24_All 432 2246 minus strand CRE-SMA-6 protein [Caenorhabditis remanei] >gi|308263491|gb|EFP07444.1| CRE-SMA-6 protein [Caenorhabditis remanei]	605	Pkinase_Tyr|Pkinase	AEE32737.1	664	Pkinase_Tyr	Arabidopsis thaliana	CBM50	NO	YES
CL1503.Contig5_All 515 2329 CRE-SMA-6 protein [Caenorhabditis remanei] >gi|308263491|gb|EFP07444.1| CRE-SMA-6 protein [Caenorhabditis remanei]	605	Pkinase_Tyr|Pkinase	AEE32737.1	664	Pkinase_Tyr	Arabidopsis thaliana	CBM50	NO	YES
CL1519.Contig1_All 702 1784 Hypothetical protein CBG03304 [Caenorhabditis briggsae]	361	n/a	ACL77187.1	600	Glyco_hydro_18	Clostridium cellulolyticum H10 ATCC 35319	GH18	n/a	NO		B8I887
CL1519.Contig2_All 702 1625 Hypothetical protein CBG03304 [Caenorhabditis briggsae]	308	n/a	AEY67763.1	600	Glyco_hydro_18	Clostridium sp. BNL1100	GH18	n/a	NO
CL1519.Contig4_All 60 854 minus strand Leucine Rich Repeat family protein [Brugia malayi] >gi|158591726|gb|EDP30330.1| Leucine Rich Repeat family protein [Brugia malayi]	265	n/a	AEY67763.1	600	Glyco_hydro_18	Clostridium sp. BNL1100	GH18	n/a	NO
CL1523.Contig1_All 170 1177 minus strand STE/STE7/MEK3 protein kinase [Loa loa] >gi|307767016|gb|EFO26250.1| STE/STE7/MEK3 protein kinase [Loa loa]	336	Pkinase_Tyr|Pkinase	CAM03105.1	541	Pkinase|CBM_6	Saccharopolyspora erythraea NRRL 2338	CBM6	NO	NO		A4FGD0
CL1528.Contig1_All 261 2114 Protein T19B10.3 [Caenorhabditis elegans] >gi|58081849|emb|CAA98542.2| Protein T19B10.3 [Caenorhabditis elegans]	618	Glyco_hydro_35|Glyco_hydro_42	ADY43243.1	668	Glyco_hydro_35	Ascaris suum	GH35	NO	YES
CL1528.Contig2_All 128 490 beta-galactosidase precursor [Rattus norvegicus] >gi|149018351|gb|EDL76992.1| galactosidase, beta 1 (mapped) [Rattus norvegicus]	121	Glyco_hydro_35	CAM14065.1	664	Glyco_hydro_35	Danio rerio	GH35	YES	NO		Q56A50
CL1528.Contig3_All 80 718 GD18795 [Drosophila simulans] >gi|194199711|gb|EDX13287.1| GD18795 [Drosophila simulans]	213	n/a	NP_650142.1	651	Glyco_hydro_35	Drosophila melanogaster	GH35	n/a	NO		Q9VGE7
CL1528.Contig4_All 190 456 minus strand Ectoderm-expressed 3 [Drosophila melanogaster] >gi|7299550|gb|AAF54736.1| Ectoderm-expressed 3 [Drosophila melanogaster] >gi|21429000|gb|AAM50219.1| HL01076p [Drosophila melanogaster]	89	n/a	ADD18655.1	648	Glyco_hydro_35	Glossina morsitans morsitans	GH35	n/a	NO		D3TLS7
CL1528.Contig5_All 261 857 minus strand Protein T19B10.3 [Caenorhabditis elegans] >gi|58081849|emb|CAA98542.2| Protein T19B10.3 [Caenorhabditis elegans]	199	Glyco_hydro_35|Glyco_hydro_42	ADY43870.1	652	Glyco_hydro_35	Ascaris suum	GH35	NO	NO
CL1536.Contig1_All 70 1518 minus strand Protein T25B9.9 [Caenorhabditis elegans] >gi|74962414|sp|Q17761.2|6PGD_CAEEL RecName: Full=6-phosphogluconate dehydrogenase, decarboxylating >gi|3880188|emb|CAA94380.1| Protein T25B9.9 [Caenorhabditis elegans]	483	NAD_binding_2|6PGD	CBA03971.1	940	NAD_binding_2|6PGD|Glycos_transf_N	Neisseria meningitidis alpha275	GT30	NO	NO		C6SGH7
CL1536.Contig10_All 29 508 Protein T25B9.9 [Caenorhabditis elegans] >gi|74962414|sp|Q17761.2|6PGD_CAEEL RecName: Full=6-phosphogluconate dehydrogenase, decarboxylating >gi|3880188|emb|CAA94380.1| Protein T25B9.9 [Caenorhabditis elegans]	160	6PGD	CBA03971.1	940	NAD_binding_2|6PGD|Glycos_transf_N	Neisseria meningitidis alpha275	GT30	NO	NO		C6SGH7
CL1536.Contig12_All 29 220 Protein T25B9.9 [Caenorhabditis elegans] >gi|74962414|sp|Q17761.2|6PGD_CAEEL RecName: Full=6-phosphogluconate dehydrogenase, decarboxylating >gi|3880188|emb|CAA94380.1| Protein T25B9.9 [Caenorhabditis elegans]	64	6PGD	CBA03971.1	940	NAD_binding_2|6PGD|Glycos_transf_N	Neisseria meningitidis alpha275	GT30	NO	NO		C6SGH7
CL1536.Contig15_All 72 1472 Protein T25B9.9 [Caenorhabditis elegans] >gi|74962414|sp|Q17761.2|6PGD_CAEEL RecName: Full=6-phosphogluconate dehydrogenase, decarboxylating >gi|3880188|emb|CAA94380.1| Protein T25B9.9 [Caenorhabditis elegans]	467	NAD_binding_2|6PGD	CBA03971.1	940	NAD_binding_2|6PGD|Glycos_transf_N	Neisseria meningitidis alpha275	GT30	NO	NO		C6SGH7
CL1536.Contig5_All 29 460 Protein T25B9.9 [Caenorhabditis elegans] >gi|74962414|sp|Q17761.2|6PGD_CAEEL RecName: Full=6-phosphogluconate dehydrogenase, decarboxylating >gi|3880188|emb|CAA94380.1| Protein T25B9.9 [Caenorhabditis elegans]	144	6PGD	CBA03971.1	940	NAD_binding_2|6PGD|Glycos_transf_N	Neisseria meningitidis alpha275	GT30	NO	NO		C6SGH7
CL1536.Contig7_All 29 268 Protein T25B9.9 [Caenorhabditis elegans] >gi|74962414|sp|Q17761.2|6PGD_CAEEL RecName: Full=6-phosphogluconate dehydrogenase, decarboxylating >gi|3880188|emb|CAA94380.1| Protein T25B9.9 [Caenorhabditis elegans]	80	6PGD	CBA03971.1	940	NAD_binding_2|6PGD|Glycos_transf_N	Neisseria meningitidis alpha275	GT30	NO	NO		C6SGH7
CL154.Contig2_All 252 1550 minus strand astacin protease precursor [Steinernema carpocapsae]	433	Astacin	AFE09577.1	560	Astacin|Ricin_B_lectin|Ricin_B_lectin	Corallococcus coralloides DSM 2259	CBM13	NO	NO
CL154.Contig3_All 252 1571 minus strand astacin protease precursor [Steinernema carpocapsae]	440	Astacin	AFE09577.1	560	Astacin|Ricin_B_lectin|Ricin_B_lectin	Corallococcus coralloides DSM 2259	CBM13	NO	NO
CL1564.Contig1_All 84 1496 minus strand CBN-GCK-3 protein [Caenorhabditis brenneri]	471	Pkinase|Pkinase_Tyr	AEB47390.1	583	Pkinase	Verrucosispora maris AB-18-032	CBM2	NO	YES
CL1564.Contig2_All 84 1496 minus strand CBN-GCK-3 protein [Caenorhabditis brenneri]	471	Pkinase|Pkinase_Tyr	AEE28156.1	1033	Malectin|Pkinase_Tyr	Arabidopsis thaliana	CBM57	NO	NO
CL1564.Contig2_All 84 1496 minus strand CBN-GCK-3 protein [Caenorhabditis brenneri]	471	Pkinase|Pkinase_Tyr	AEE28155.1	1027	Malectin|Pkinase_Tyr	Arabidopsis thaliana	CBM57	NO	NO
CL1564.Contig2_All 84 1496 minus strand CBN-GCK-3 protein [Caenorhabditis brenneri]	471	Pkinase|Pkinase_Tyr	AEB47390.1	583	Pkinase	Verrucosispora maris AB-18-032	CBM2	NO	YES
CL1567.Contig1_All 761 2341 minus strand Protein F15A8.6 [Caenorhabditis elegans] >gi|373219530|emb|CCD68415.1| Protein F15A8.6 [Caenorhabditis elegans]	527	COesterase|Abhydrolase_3	CCD73867.1	563	COesterase	Caenorhabditis elegans Bristol N2	CE10	NO	YES		Q9BL43
CL1567.Contig2_All 776 1867 minus strand hypothetical protein Cbre_JD11.008 [Caenorhabditis brenneri]	364	COesterase|Abhydrolase_3	CCD73867.1	563	COesterase	Caenorhabditis elegans Bristol N2	CE10	NO	NO		Q9BL43
CL1567.Contig3_All 770 1702 minus strand hypothetical protein Cbre_JD11.008 [Caenorhabditis brenneri]	311	COesterase|Abhydrolase_3	CCD73867.1	563	COesterase	Caenorhabditis elegans Bristol N2	CE10	NO	NO		Q9BL43
CL1567.Contig4_All 755 2338 minus strand Protein F15A8.6 [Caenorhabditis elegans] >gi|373219530|emb|CCD68415.1| Protein F15A8.6 [Caenorhabditis elegans]	528	COesterase|Abhydrolase_3	CCD73867.1	563	COesterase	Caenorhabditis elegans Bristol N2	CE10	NO	YES		Q9BL43
CL1579.Contig1_All 296 1138 hypothetical protein CRE_09534 [Caenorhabditis remanei] >gi|308259473|gb|EFP03426.1| hypothetical protein CRE_09534 [Caenorhabditis remanei]	281	Glyco_transf_11	CCD64793.1	NA	n/a	Caenorhabditis elegans Bristol N2	GT11	n/a	n/a		O16533
CL1579.Contig2_All 341 1168 minus strand Protein T26H5.8 [Caenorhabditis elegans]	276	Glyco_transf_11	CAB04857.3	NA	n/a	Caenorhabditis elegans Bristol N2	GT11	n/a	n/a
CL1592.Contig2_All 109 1302 minus strand ankyrin repeat protein [Trichomonas vaginalis G3]	398	Ank_2|Ank_2|Ank_2|Ank_2	XP_362336.1	1732	Osmo_MPGsynth|Ank_2|Ank_2	Magnaporthe grisea 70-15	GT55	NO	NO
CL1596.Contig2_All 1474 3147 minus strand hypothetical protein LOAG_00282 [Loa loa]	558	Glyco_hydro_31	CBN81131.1	697	Glyco_hydro_31|Glyco_hydro_31	Dicentrarchus labrax	GH31	NO	YES
CL1611.Contig3_All 78 1025 activated protein kinase C receptor RACK1 [Loa loa] >gi|307764276|gb|EFO23510.1| guanine nucleotide-binding protein subunit beta-2-like 1 [Loa loa]	316	n/a	ABC67744.1	661	Nucleotid_trans	Dictyostelium discoideum AX3	GT77	n/a	NO	2.4.1.37	Q54RP0
CL1646.Contig1_All 651 1232 minus strand hypothetical protein CRE_14767 [Caenorhabditis remanei] >gi|308264042|gb|EFP07995.1| hypothetical protein CRE_14767 [Caenorhabditis remanei]	194	n/a	CBZ54290.1	729	Pkinase	Neospora caninum Liverpool	CBM20	n/a	NO
CL1646.Contig10_All 851 1432 hypothetical protein CRE_14767 [Caenorhabditis remanei] >gi|308264042|gb|EFP07995.1| hypothetical protein CRE_14767 [Caenorhabditis remanei]	194	n/a	CBZ54290.1	729	Pkinase	Neospora caninum Liverpool	CBM20	n/a	NO
CL1646.Contig11_All 651 1232 minus strand hypothetical protein CRE_14767 [Caenorhabditis remanei] >gi|308264042|gb|EFP07995.1| hypothetical protein CRE_14767 [Caenorhabditis remanei]	194	n/a	CBZ54290.1	729	Pkinase	Neospora caninum Liverpool	CBM20	n/a	NO
CL1646.Contig12_All 851 1432 minus strand hypothetical protein CRE_14767 [Caenorhabditis remanei] >gi|308264042|gb|EFP07995.1| hypothetical protein CRE_14767 [Caenorhabditis remanei]	194	n/a	CBZ54290.1	729	Pkinase	Neospora caninum Liverpool	CBM20	n/a	NO
CL1646.Contig14_All 851 1432 hypothetical protein CRE_14767 [Caenorhabditis remanei] >gi|308264042|gb|EFP07995.1| hypothetical protein CRE_14767 [Caenorhabditis remanei]	194	n/a	CBZ54290.1	729	Pkinase	Neospora caninum Liverpool	CBM20	n/a	NO
CL1646.Contig15_All 651 1232 minus strand hypothetical protein CRE_14767 [Caenorhabditis remanei] >gi|308264042|gb|EFP07995.1| hypothetical protein CRE_14767 [Caenorhabditis remanei]	194	n/a	CBZ54290.1	729	Pkinase	Neospora caninum Liverpool	CBM20	n/a	NO
CL1646.Contig18_All 651 1232 minus strand hypothetical protein CRE_14767 [Caenorhabditis remanei] >gi|308264042|gb|EFP07995.1| hypothetical protein CRE_14767 [Caenorhabditis remanei]	194	n/a	CBZ54290.1	729	Pkinase	Neospora caninum Liverpool	CBM20	n/a	NO
CL1646.Contig19_All 1528 2109 minus strand hypothetical protein CRE_14767 [Caenorhabditis remanei] >gi|308264042|gb|EFP07995.1| hypothetical protein CRE_14767 [Caenorhabditis remanei]	194	n/a	CBZ54290.1	729	Pkinase	Neospora caninum Liverpool	CBM20	n/a	NO
CL1646.Contig2_All 651 1232 minus strand hypothetical protein CRE_14767 [Caenorhabditis remanei] >gi|308264042|gb|EFP07995.1| hypothetical protein CRE_14767 [Caenorhabditis remanei]	194	n/a	CBZ54290.1	729	Pkinase	Neospora caninum Liverpool	CBM20	n/a	NO
CL1646.Contig20_All 1528 2109 minus strand hypothetical protein CRE_14767 [Caenorhabditis remanei] >gi|308264042|gb|EFP07995.1| hypothetical protein CRE_14767 [Caenorhabditis remanei]	194	n/a	CBZ54290.1	729	Pkinase	Neospora caninum Liverpool	CBM20	n/a	NO
CL1646.Contig21_All 1528 2109 minus strand hypothetical protein CRE_14767 [Caenorhabditis remanei] >gi|308264042|gb|EFP07995.1| hypothetical protein CRE_14767 [Caenorhabditis remanei]	194	n/a	CBZ54290.1	729	Pkinase	Neospora caninum Liverpool	CBM20	n/a	NO
CL1646.Contig22_All 1468 2049 minus strand hypothetical protein CRE_14767 [Caenorhabditis remanei] >gi|308264042|gb|EFP07995.1| hypothetical protein CRE_14767 [Caenorhabditis remanei]	194	n/a	CBZ54290.1	729	Pkinase	Neospora caninum Liverpool	CBM20	n/a	NO
CL1646.Contig23_All 911 1492 minus strand hypothetical protein CRE_14767 [Caenorhabditis remanei] >gi|308264042|gb|EFP07995.1| hypothetical protein CRE_14767 [Caenorhabditis remanei]	194	n/a	CBZ54290.1	729	Pkinase	Neospora caninum Liverpool	CBM20	n/a	NO
CL1646.Contig24_All 1528 2109 minus strand hypothetical protein CRE_14767 [Caenorhabditis remanei] >gi|308264042|gb|EFP07995.1| hypothetical protein CRE_14767 [Caenorhabditis remanei]	194	n/a	CBZ54290.1	729	Pkinase	Neospora caninum Liverpool	CBM20	n/a	NO
CL1646.Contig25_All 431 1012 minus strand hypothetical protein CRE_14767 [Caenorhabditis remanei] >gi|308264042|gb|EFP07995.1| hypothetical protein CRE_14767 [Caenorhabditis remanei]	194	n/a	CBZ54290.1	729	Pkinase	Neospora caninum Liverpool	CBM20	n/a	NO
CL1646.Contig26_All 431 1012 minus strand hypothetical protein CRE_14767 [Caenorhabditis remanei] >gi|308264042|gb|EFP07995.1| hypothetical protein CRE_14767 [Caenorhabditis remanei]	194	n/a	CBZ54290.1	729	Pkinase	Neospora caninum Liverpool	CBM20	n/a	NO
CL1646.Contig27_All 1468 2049 minus strand hypothetical protein CRE_14767 [Caenorhabditis remanei] >gi|308264042|gb|EFP07995.1| hypothetical protein CRE_14767 [Caenorhabditis remanei]	194	n/a	CBZ54290.1	729	Pkinase	Neospora caninum Liverpool	CBM20	n/a	NO
CL1646.Contig28_All 1468 2049 minus strand hypothetical protein CRE_14767 [Caenorhabditis remanei] >gi|308264042|gb|EFP07995.1| hypothetical protein CRE_14767 [Caenorhabditis remanei]	194	n/a	CBZ54290.1	729	Pkinase	Neospora caninum Liverpool	CBM20	n/a	NO
CL1646.Contig29_All 651 1232 minus strand hypothetical protein CRE_14767 [Caenorhabditis remanei] >gi|308264042|gb|EFP07995.1| hypothetical protein CRE_14767 [Caenorhabditis remanei]	194	n/a	CBZ54290.1	729	Pkinase	Neospora caninum Liverpool	CBM20	n/a	NO
CL1646.Contig3_All 851 1432 minus strand hypothetical protein CRE_14767 [Caenorhabditis remanei] >gi|308264042|gb|EFP07995.1| hypothetical protein CRE_14767 [Caenorhabditis remanei]	194	n/a	CBZ54290.1	729	Pkinase	Neospora caninum Liverpool	CBM20	n/a	NO
CL1646.Contig4_All 911 1492 minus strand hypothetical protein CRE_14767 [Caenorhabditis remanei] >gi|308264042|gb|EFP07995.1| hypothetical protein CRE_14767 [Caenorhabditis remanei]	194	n/a	CBZ54290.1	729	Pkinase	Neospora caninum Liverpool	CBM20	n/a	NO
CL1646.Contig5_All 911 1492 minus strand hypothetical protein CRE_14767 [Caenorhabditis remanei] >gi|308264042|gb|EFP07995.1| hypothetical protein CRE_14767 [Caenorhabditis remanei]	194	n/a	CBZ54290.1	729	Pkinase	Neospora caninum Liverpool	CBM20	n/a	NO
CL1646.Contig8_All 851 1432 minus strand hypothetical protein CRE_14767 [Caenorhabditis remanei] >gi|308264042|gb|EFP07995.1| hypothetical protein CRE_14767 [Caenorhabditis remanei]	194	n/a	CBZ54290.1	729	Pkinase	Neospora caninum Liverpool	CBM20	n/a	NO
CL1646.Contig9_All 911 1492 minus strand hypothetical protein CRE_14767 [Caenorhabditis remanei] >gi|308264042|gb|EFP07995.1| hypothetical protein CRE_14767 [Caenorhabditis remanei]	194	n/a	CBZ54290.1	729	Pkinase	Neospora caninum Liverpool	CBM20	n/a	NO
CL165.Contig11_All 166 1581 WD-repeat protein 37 [Loa loa] >gi|307765793|gb|EFO25027.1| WD-repeat protein 37 [Loa loa]	472	n/a	ABC67744.1	661	Nucleotid_trans	Dictyostelium discoideum AX3	GT77	n/a	NO	2.4.1.37	Q54RP0
CL165.Contig19_All 170 1612 WD-repeat protein 37 [Loa loa] >gi|307765793|gb|EFO25027.1| WD-repeat protein 37 [Loa loa]	481	n/a	ABC67744.1	661	Nucleotid_trans	Dictyostelium discoideum AX3	GT77	n/a	NO	2.4.1.37	Q54RP0
CL165.Contig21_All 161 1627 WD-repeat protein 37 [Loa loa] >gi|307765793|gb|EFO25027.1| WD-repeat protein 37 [Loa loa]	489	n/a	ABC67744.1	661	Nucleotid_trans	Dictyostelium discoideum AX3	GT77	n/a	NO	2.4.1.37	Q54RP0
CL165.Contig3_All 170 1573 WD-repeat protein 37 [Loa loa] >gi|307765793|gb|EFO25027.1| WD-repeat protein 37 [Loa loa]	468	n/a	ABC67744.1	661	Nucleotid_trans	Dictyostelium discoideum AX3	GT77	n/a	NO	2.4.1.37	Q54RP0
CL165.Contig5_All 166 1620 WD-repeat protein 37 [Loa loa] >gi|307765793|gb|EFO25027.1| WD-repeat protein 37 [Loa loa]	485	n/a	ABC67744.1	661	Nucleotid_trans	Dictyostelium discoideum AX3	GT77	n/a	NO	2.4.1.37	Q54RP0
CL165.Contig50_All 170 1705 WD-repeat protein 37 [Loa loa] >gi|307765793|gb|EFO25027.1| WD-repeat protein 37 [Loa loa]	512	n/a	ABC67744.1	661	Nucleotid_trans	Dictyostelium discoideum AX3	GT77	n/a	NO	2.4.1.37	Q54RP0
CL165.Contig57_All 170 1573 WD-repeat protein 37 [Loa loa] >gi|307765793|gb|EFO25027.1| WD-repeat protein 37 [Loa loa]	468	n/a	ABC67744.1	661	Nucleotid_trans	Dictyostelium discoideum AX3	GT77	n/a	NO	2.4.1.37	Q54RP0
CL165.Contig6_All 166 1620 WD-repeat protein 37 [Loa loa] >gi|307765793|gb|EFO25027.1| WD-repeat protein 37 [Loa loa]	485	n/a	ABC67744.1	661	Nucleotid_trans	Dictyostelium discoideum AX3	GT77	n/a	NO	2.4.1.37	Q54RP0
CL1656.Contig6_All 1134 3266 minus strand CBN-LRK-1 protein [Caenorhabditis brenneri]	711	Pkinase_Tyr	AEE28156.1	1033	Malectin|Pkinase_Tyr	Arabidopsis thaliana	CBM57	NO	NO
CL1662.Contig2_All 81 1520 CYP4BJ1 [Ips paraconfusus]	480	p450	EAA66095.1	845	p450	Aspergillus nidulans FGSC A4	GT34	YES	NO		Q5BGV8
CL1662.Contig3_All 421 1812 CYP4BJ1 [Ips paraconfusus]	464	p450	EAA66095.1	845	p450	Aspergillus nidulans FGSC A4	GT34	YES	NO		Q5BGV8
CL1662.Contig4_All 187 1374 minus strand Cytochrome P450 4V2 OS=Mus musculus GN=Cyp4v2 PE=1 SV=1	396	p450	EAA66095.1	845	p450	Aspergillus nidulans FGSC A4	GT34	YES	NO		Q5BGV8
CL1669.Contig1_All 71 1522 minus strand Excitatory amino acid transporter [Brugia malayi]	484	SDF	ACI65301.1	1360	SDF|Glyco_transf_49	Phaeodactylum tricornutum CCAP 1055/1	GT49	NO	NO		B5Y3E7
CL168.Contig10_All 368 1891 UDP-galactopyranose mutase [Wuchereria bancrofti]	508	n/a	ABJ81361.1	874	Glyco_trans_1_4	Solibacter usitatus Ellin6076	GT4	n/a	NO		Q02C55
CL168.Contig13_All 368 1852 UDP-galactopyranose mutase [Wuchereria bancrofti]	495	n/a	ABJ81361.1	874	Glyco_trans_1_4	Solibacter usitatus Ellin6076	GT4	n/a	NO		Q02C55
CL168.Contig19_All 368 1900 UDP-galactopyranose mutase [Wuchereria bancrofti]	511	n/a	ABJ81361.1	874	Glyco_trans_1_4	Solibacter usitatus Ellin6076	GT4	n/a	NO		Q02C55
CL168.Contig20_All 368 1852 UDP-galactopyranose mutase [Wuchereria bancrofti]	495	n/a	ABJ81361.1	874	Glyco_trans_1_4	Solibacter usitatus Ellin6076	GT4	n/a	NO		Q02C55
CL168.Contig24_All 368 1891 UDP-galactopyranose mutase [Wuchereria bancrofti]	508	n/a	ABJ81361.1	874	Glyco_trans_1_4	Solibacter usitatus Ellin6076	GT4	n/a	NO		Q02C55
CL168.Contig25_All 368 1900 UDP-galactopyranose mutase [Wuchereria bancrofti]	511	n/a	ABJ81361.1	874	Glyco_trans_1_4	Solibacter usitatus Ellin6076	GT4	n/a	NO		Q02C55
CL168.Contig33_All 368 1939 UDP-galactopyranose mutase [Wuchereria bancrofti]	524	n/a	ABJ81361.1	874	Glyco_trans_1_4	Solibacter usitatus Ellin6076	GT4	n/a	NO		Q02C55
CL168.Contig37_All 1308 1892 UDP-galactopyranose mutase [Wuchereria bancrofti]	195	n/a	ABJ81361.1	874	Glyco_trans_1_4	Solibacter usitatus Ellin6076	GT4	n/a	NO		Q02C55
CL168.Contig38_All 1356 1940 UDP-galactopyranose mutase [Wuchereria bancrofti]	195	n/a	ABJ81361.1	874	Glyco_trans_1_4	Solibacter usitatus Ellin6076	GT4	n/a	NO		Q02C55
CL168.Contig45_All 1356 1940 UDP-galactopyranose mutase [Wuchereria bancrofti]	195	n/a	ABJ81361.1	874	Glyco_trans_1_4	Solibacter usitatus Ellin6076	GT4	n/a	NO		Q02C55
CL168.Contig46_All 1308 1892 UDP-galactopyranose mutase [Wuchereria bancrofti]	195	n/a	ABJ81361.1	874	Glyco_trans_1_4	Solibacter usitatus Ellin6076	GT4	n/a	NO		Q02C55
CL168.Contig8_All 368 1939 UDP-galactopyranose mutase [Wuchereria bancrofti]	524	n/a	ABJ81361.1	874	Glyco_trans_1_4	Solibacter usitatus Ellin6076	GT4	n/a	NO		Q02C55
CL1685.Contig1_All 196 2070 minus strand camk/dcamkl protein kinase [Wuchereria bancrofti]	625	Pkinase_Tyr|Pkinase	CBZ54290.1	729	Pkinase	Neospora caninum Liverpool	CBM20	NO	YES
CL1685.Contig2_All 193 2106 minus strand camk/dcamkl protein kinase [Wuchereria bancrofti]	638	Pkinase_Tyr|Pkinase	CBZ54290.1	729	Pkinase	Neospora caninum Liverpool	CBM20	NO	YES
CL1685.Contig3_All 66 806 C. briggsae CBR-ZYG-8 protein [Caenorhabditis briggsae]	247	Pkinase_Tyr	CBZ54290.1	729	Pkinase	Neospora caninum Liverpool	CBM20	NO	NO
CL1686.Contig1_All 289 891 minus strand Hypothetical protein CBG13338 [Caenorhabditis briggsae]	201	n/a	ADY41473.1	738	GDPD	Ascaris suum	CBM20	n/a	NO
CL1686.Contig2_All 289 2439 minus strand Hypothetical protein CBG13338 [Caenorhabditis briggsae]	717	GDPD	ADY41473.1	738	GDPD	Ascaris suum	CBM20	YES	YES
CL1686.Contig3_All 289 891 minus strand Hypothetical protein CBG13338 [Caenorhabditis briggsae]	201	n/a	ADY41473.1	738	GDPD	Ascaris suum	CBM20	n/a	NO
CL1688.Contig2_All 92 1540 minus strand serine/threonine-protein phosphatase [Loa loa]	483	TPR_11|PPP5|Metallophos	ABL65856.1	3573	TPR_11|Glyco_transf_41|Glyco_transf_41|Glyco_transf_41|Glyco_transf_41|Glyco_transf_41|Glyco_transf_41|TPR_11|Glyco_transf_41|Glyco_transf_41|TPR_11|Glyco_transf_41|Glyco_transf_41	Chlorobium phaeobacteroides DSM 266	GT41	NO	NO		A1BHH9
CL1688.Contig3_All 91 1539 minus strand serine/threonine-protein phosphatase [Loa loa]	483	TPR_11|PPP5|Metallophos	ABL65856.1	3573	TPR_11|Glyco_transf_41|Glyco_transf_41|Glyco_transf_41|Glyco_transf_41|Glyco_transf_41|Glyco_transf_41|TPR_11|Glyco_transf_41|Glyco_transf_41|TPR_11|Glyco_transf_41|Glyco_transf_41	Chlorobium phaeobacteroides DSM 266	GT41	NO	NO		A1BHH9
CL169.Contig10_All 1720 2154 other/NEK/NEK8 protein kinase [Wuchereria bancrofti]	145	Pkinase_Tyr	AEE28156.1	1033	Malectin|Pkinase_Tyr	Arabidopsis thaliana	CBM57	NO	NO
CL169.Contig10_All 1720 2154 other/NEK/NEK8 protein kinase [Wuchereria bancrofti]	145	Pkinase_Tyr	AEE28155.1	1027	Malectin|Pkinase_Tyr	Arabidopsis thaliana	CBM57	NO	NO
CL169.Contig12_All 1640 2074 other/NEK/NEK8 protein kinase [Wuchereria bancrofti]	145	Pkinase_Tyr	AEE28156.1	1033	Malectin|Pkinase_Tyr	Arabidopsis thaliana	CBM57	NO	NO
CL169.Contig12_All 1640 2074 other/NEK/NEK8 protein kinase [Wuchereria bancrofti]	145	Pkinase_Tyr	AEE28155.1	1027	Malectin|Pkinase_Tyr	Arabidopsis thaliana	CBM57	NO	NO
CL169.Contig13_All 1893 2747 NEK/NEK8 protein kinase [Loa loa]	285	Pkinase_Tyr	AEK41742.1	539	Pkinase|CBM_2	Amycolatopsis mediterranei S699	CBM2	NO	NO
CL169.Contig13_All 1893 2747 NEK/NEK8 protein kinase [Loa loa]	285	Pkinase_Tyr	ADJ44991.1	471	Pkinase|CBM_2	Amycolatopsis mediterranei U32	CBM2	NO	NO		D8I450
CL169.Contig13_All 1893 2747 NEK/NEK8 protein kinase [Loa loa]	285	Pkinase_Tyr	AFO76702.1	471	Pkinase|CBM_2	Amycolatopsis mediterranei S699	CBM2	NO	NO
CL169.Contig14_All 1919 2773 NEK/NEK8 protein kinase [Loa loa]	285	Pkinase_Tyr	AEK41742.1	539	Pkinase|CBM_2	Amycolatopsis mediterranei S699	CBM2	NO	NO
CL169.Contig14_All 1919 2773 NEK/NEK8 protein kinase [Loa loa]	285	Pkinase_Tyr	ADJ44991.1	471	Pkinase|CBM_2	Amycolatopsis mediterranei U32	CBM2	NO	NO		D8I450
CL169.Contig14_All 1919 2773 NEK/NEK8 protein kinase [Loa loa]	285	Pkinase_Tyr	AFO76702.1	471	Pkinase|CBM_2	Amycolatopsis mediterranei S699	CBM2	NO	NO
CL169.Contig15_All 1919 2362 Protein kinase domain containing protein [Brugia malayi] >gi|158589607|gb|EDP28532.1| Protein kinase domain containing protein [Brugia malayi]	148	Pkinase_Tyr	AEE28156.1	1033	Malectin|Pkinase_Tyr	Arabidopsis thaliana	CBM57	NO	NO
CL169.Contig20_All 1971 2825 NEK/NEK8 protein kinase [Loa loa]	285	Pkinase_Tyr	AEK41742.1	539	Pkinase|CBM_2	Amycolatopsis mediterranei S699	CBM2	NO	NO
CL169.Contig20_All 1971 2825 NEK/NEK8 protein kinase [Loa loa]	285	Pkinase_Tyr	ADJ44991.1	471	Pkinase|CBM_2	Amycolatopsis mediterranei U32	CBM2	NO	NO		D8I450
CL169.Contig20_All 1971 2825 NEK/NEK8 protein kinase [Loa loa]	285	Pkinase_Tyr	AFO76702.1	471	Pkinase|CBM_2	Amycolatopsis mediterranei S699	CBM2	NO	NO
CL169.Contig21_All 1925 2779 NEK/NEK8 protein kinase [Loa loa]	285	Pkinase_Tyr	AEK41742.1	539	Pkinase|CBM_2	Amycolatopsis mediterranei S699	CBM2	NO	NO
CL169.Contig21_All 1925 2779 NEK/NEK8 protein kinase [Loa loa]	285	Pkinase_Tyr	ADJ44991.1	471	Pkinase|CBM_2	Amycolatopsis mediterranei U32	CBM2	NO	NO		D8I450
CL169.Contig21_All 1925 2779 NEK/NEK8 protein kinase [Loa loa]	285	Pkinase_Tyr	AFO76702.1	471	Pkinase|CBM_2	Amycolatopsis mediterranei S699	CBM2	NO	NO
CL169.Contig22_All 1893 2747 minus strand NEK/NEK8 protein kinase [Loa loa]	285	Pkinase_Tyr	AEK41742.1	539	Pkinase|CBM_2	Amycolatopsis mediterranei S699	CBM2	NO	NO
CL169.Contig22_All 1893 2747 minus strand NEK/NEK8 protein kinase [Loa loa]	285	Pkinase_Tyr	ADJ44991.1	471	Pkinase|CBM_2	Amycolatopsis mediterranei U32	CBM2	NO	NO		D8I450
CL169.Contig22_All 1893 2747 minus strand NEK/NEK8 protein kinase [Loa loa]	285	Pkinase_Tyr	AFO76702.1	471	Pkinase|CBM_2	Amycolatopsis mediterranei S699	CBM2	NO	NO
CL169.Contig24_All 1763 2197 minus strand other/NEK/NEK8 protein kinase [Wuchereria bancrofti]	145	Pkinase_Tyr	AEE28156.1	1033	Malectin|Pkinase_Tyr	Arabidopsis thaliana	CBM57	NO	NO
CL169.Contig24_All 1763 2197 minus strand other/NEK/NEK8 protein kinase [Wuchereria bancrofti]	145	Pkinase_Tyr	AEE28155.1	1027	Malectin|Pkinase_Tyr	Arabidopsis thaliana	CBM57	NO	NO
CL169.Contig25_All 1843 2286 Protein kinase domain containing protein [Brugia malayi] >gi|158589607|gb|EDP28532.1| Protein kinase domain containing protein [Brugia malayi]	148	Pkinase_Tyr	AEE28156.1	1033	Malectin|Pkinase_Tyr	Arabidopsis thaliana	CBM57	NO	NO
CL169.Contig29_All 1713 2147 minus strand other/NEK/NEK8 protein kinase [Wuchereria bancrofti]	145	Pkinase_Tyr	AEE28156.1	1033	Malectin|Pkinase_Tyr	Arabidopsis thaliana	CBM57	NO	NO
CL169.Contig29_All 1713 2147 minus strand other/NEK/NEK8 protein kinase [Wuchereria bancrofti]	145	Pkinase_Tyr	AEE28155.1	1027	Malectin|Pkinase_Tyr	Arabidopsis thaliana	CBM57	NO	NO
CL169.Contig4_All 1965 2819 NEK/NEK8 protein kinase [Loa loa]	285	Pkinase_Tyr	AEK41742.1	539	Pkinase|CBM_2	Amycolatopsis mediterranei S699	CBM2	NO	NO
CL169.Contig4_All 1965 2819 NEK/NEK8 protein kinase [Loa loa]	285	Pkinase_Tyr	ADJ44991.1	471	Pkinase|CBM_2	Amycolatopsis mediterranei U32	CBM2	NO	NO		D8I450
CL169.Contig4_All 1965 2819 NEK/NEK8 protein kinase [Loa loa]	285	Pkinase_Tyr	AFO76702.1	471	Pkinase|CBM_2	Amycolatopsis mediterranei S699	CBM2	NO	NO
CL169.Contig5_All 2455 2877 NEK/NEK8 protein kinase [Loa loa]	141	Pkinase	CAM03105.1	541	Pkinase|CBM_6	Saccharopolyspora erythraea NRRL 2338	CBM6	NO	NO		A4FGD0
CL169.Contig6_All 1565 1999 other/NEK/NEK8 protein kinase [Wuchereria bancrofti]	145	Pkinase_Tyr	AEE28156.1	1033	Malectin|Pkinase_Tyr	Arabidopsis thaliana	CBM57	NO	NO
CL169.Contig6_All 1565 1999 other/NEK/NEK8 protein kinase [Wuchereria bancrofti]	145	Pkinase_Tyr	AEE28155.1	1027	Malectin|Pkinase_Tyr	Arabidopsis thaliana	CBM57	NO	NO
CL169.Contig7_All 1965 2819 NEK/NEK8 protein kinase [Loa loa]	285	Pkinase_Tyr	AEK41742.1	539	Pkinase|CBM_2	Amycolatopsis mediterranei S699	CBM2	NO	NO
CL169.Contig7_All 1965 2819 NEK/NEK8 protein kinase [Loa loa]	285	Pkinase_Tyr	ADJ44991.1	471	Pkinase|CBM_2	Amycolatopsis mediterranei U32	CBM2	NO	NO		D8I450
CL169.Contig7_All 1965 2819 NEK/NEK8 protein kinase [Loa loa]	285	Pkinase_Tyr	AFO76702.1	471	Pkinase|CBM_2	Amycolatopsis mediterranei S699	CBM2	NO	NO
CL169.Contig8_All 1919 2773 NEK/NEK8 protein kinase [Loa loa]	285	Pkinase_Tyr	AEK41742.1	539	Pkinase|CBM_2	Amycolatopsis mediterranei S699	CBM2	NO	NO
CL169.Contig8_All 1919 2773 NEK/NEK8 protein kinase [Loa loa]	285	Pkinase_Tyr	ADJ44991.1	471	Pkinase|CBM_2	Amycolatopsis mediterranei U32	CBM2	NO	NO		D8I450
CL169.Contig8_All 1919 2773 NEK/NEK8 protein kinase [Loa loa]	285	Pkinase_Tyr	AFO76702.1	471	Pkinase|CBM_2	Amycolatopsis mediterranei S699	CBM2	NO	NO
CL1704.Contig1_All 610 1521 Protein BRE-4 [Caenorhabditis elegans] >gi|75022270|sp|Q9GUM2.1|BRE4_CAEEL RecName: Full=Beta-1,4-N-acetylgalactosaminyltransferase bre-4; AltName: Full=Bacillus thuringiensis toxin-resistant protein 4; Short=Bt toxin-resistant protein 4; AltName: Full=Beta-4-GalNAcT >gi|22415755|gb|AAM95168.1| UDPGalNAc:GlcNAc{beta}-R {beta}1,4-N-acetylgalactosaminyltransferase [Caeno…	304	Glyco_transf_7N|Glyco_transf_7C	CCD73531.1	396	Glyco_transf_7N|Glyco_transf_7C	Caenorhabditis elegans Bristol N2	GT7	YES	NO	2.4.1.-	Q9GUM2
CL1704.Contig2_All 74 337 C. briggsae CBR-BRE-4 protein [Caenorhabditis briggsae] >gi|170652912|sp|A8Y1P7.1|BRE4_CAEBR RecName: Full=Beta-1,4-N-acetylgalactosaminyltransferase bre-4; AltName: Full=Bacillus thuringiensis toxin-resistant protein 4; Short=Bt toxin-resistant protein 4; AltName: Full=Beta-4-GalNAcT	88	n/a	CCD73531.1	396	Glyco_transf_7N|Glyco_transf_7C	Caenorhabditis elegans Bristol N2	GT7	n/a	NO	2.4.1.-	Q9GUM2
CL1704.Contig3_All 1 231 C. briggsae CBR-BRE-4 protein [Caenorhabditis briggsae] >gi|170652912|sp|A8Y1P7.1|BRE4_CAEBR RecName: Full=Beta-1,4-N-acetylgalactosaminyltransferase bre-4; AltName: Full=Bacillus thuringiensis toxin-resistant protein 4; Short=Bt toxin-resistant protein 4; AltName: Full=Beta-4-GalNAcT	77	n/a	CCD73531.1	396	Glyco_transf_7N|Glyco_transf_7C	Caenorhabditis elegans Bristol N2	GT7	n/a	NO	2.4.1.-	Q9GUM2
CL1705.Contig2_All 276 1904 CBN-ACS-14 protein [Caenorhabditis brenneri]	543	AMP-binding	ACX49739.1	2318	Condensation|AMP-binding|AMP-binding_C|Condensation|HxxPF_rpt|AMP-binding|Glyco_hydro_4|Glyco_hydro_4C	uncultured marine bacterium 1n22	GH4	NO	NO		D2DIQ1
CL1705.Contig3_All 250 1920 CBN-ACS-14 protein [Caenorhabditis brenneri]	557	AMP-binding	ACX49739.1	2318	Condensation|AMP-binding|AMP-binding_C|Condensation|HxxPF_rpt|AMP-binding|Glyco_hydro_4|Glyco_hydro_4C	uncultured marine bacterium 1n22	GH4	NO	NO		D2DIQ1
CL1705.Contig4_All 79 1647 CBN-ACS-14 protein [Caenorhabditis brenneri]	523	AMP-binding	ACX49739.1	2318	Condensation|AMP-binding|AMP-binding_C|Condensation|HxxPF_rpt|AMP-binding|Glyco_hydro_4|Glyco_hydro_4C	uncultured marine bacterium 1n22	GH4	NO	NO		D2DIQ1
CL1705.Contig5_All 79 1605 CBN-ACS-14 protein [Caenorhabditis brenneri]	509	AMP-binding	ACX49739.1	2318	Condensation|AMP-binding|AMP-binding_C|Condensation|HxxPF_rpt|AMP-binding|Glyco_hydro_4|Glyco_hydro_4C	uncultured marine bacterium 1n22	GH4	NO	NO		D2DIQ1
CL1705.Contig6_All 49 1404 CBN-ACS-14 protein [Caenorhabditis brenneri]	452	AMP-binding	ACX49739.1	2318	Condensation|AMP-binding|AMP-binding_C|Condensation|HxxPF_rpt|AMP-binding|Glyco_hydro_4|Glyco_hydro_4C	uncultured marine bacterium 1n22	GH4	NO	NO		D2DIQ1
CL1705.Contig8_All 111 1052 CBN-ACS-14 protein [Caenorhabditis brenneri]	314	AMP-binding	ACX49739.1	2318	Condensation|AMP-binding|AMP-binding_C|Condensation|HxxPF_rpt|AMP-binding|Glyco_hydro_4|Glyco_hydro_4C	uncultured marine bacterium 1n22	GH4	NO	NO		D2DIQ1
CL1705.Contig9_All 49 1362 CBN-ACS-14 protein [Caenorhabditis brenneri]	438	AMP-binding	ACX49739.1	2318	Condensation|AMP-binding|AMP-binding_C|Condensation|HxxPF_rpt|AMP-binding|Glyco_hydro_4|Glyco_hydro_4C	uncultured marine bacterium 1n22	GH4	NO	NO		D2DIQ1
CL1708.Contig1_All 1 873 minus strand PREDICTED: cyclin-dependent kinase 16 [Monodelphis domestica]	291	Pkinase_Tyr	CBX99002.1	785	Pkinase	Leptosphaeria maculans v23.1.3	GH18	NO	NO		E5A5V7
CL1708.Contig10_All 1046 2824 minus strand hypothetical protein CAEBREN_28570 [Caenorhabditis brenneri]	593	Pkinase_Tyr	CBX99002.1	785	Pkinase	Leptosphaeria maculans v23.1.3	GH18	NO	NO		E5A5V7
CL1708.Contig6_All 393 1886 CRE-PCT-1 protein [Caenorhabditis remanei] >gi|308249253|gb|EFO93205.1| CRE-PCT-1 protein [Caenorhabditis remanei]	498	Pkinase_Tyr	CBX99002.1	785	Pkinase	Leptosphaeria maculans v23.1.3	GH18	NO	NO		E5A5V7
CL171.Contig10_All 65 2854 minus strand myosin heavy chain, nonmuscle type 1 [Brugia malayi]	930	Myosin_head	CBQ73600.1	2019	Myosin_head|Chitin_synth_2	Sporisorium reilianum SRZ2	GT2	NO	NO
CL171.Contig11_All 65 2857 minus strand myosin heavy chain, nonmuscle type 1 [Brugia malayi]	931	Myosin_head	CBQ73600.1	2019	Myosin_head|Chitin_synth_2	Sporisorium reilianum SRZ2	GT2	NO	NO
CL171.Contig12_All 64 2862 minus strand myosin heavy chain, nonmuscle type 1 [Brugia malayi]	933	Myosin_head	CBQ73600.1	2019	Myosin_head|Chitin_synth_2	Sporisorium reilianum SRZ2	GT2	NO	NO
CL171.Contig13_All 64 2940 minus strand myosin heavy chain, nonmuscle type 1 [Brugia malayi]	959	Myosin_head	CBQ73600.1	2019	Myosin_head|Chitin_synth_2	Sporisorium reilianum SRZ2	GT2	NO	NO
CL171.Contig2_All 64 2922 minus strand myosin heavy chain, nonmuscle type 1 [Brugia malayi]	953	Myosin_head	CBQ73600.1	2019	Myosin_head|Chitin_synth_2	Sporisorium reilianum SRZ2	GT2	NO	NO
CL171.Contig3_All 64 2925 minus strand myosin heavy chain, nonmuscle type 1 [Brugia malayi]	954	Myosin_head	CBQ73600.1	2019	Myosin_head|Chitin_synth_2	Sporisorium reilianum SRZ2	GT2	NO	NO
CL171.Contig5_All 64 2943 minus strand myosin heavy chain, nonmuscle type 1 [Brugia malayi]	960	Myosin_head	CBQ73600.1	2019	Myosin_head|Chitin_synth_2	Sporisorium reilianum SRZ2	GT2	NO	NO
CL171.Contig6_All 64 2940 minus strand myosin heavy chain, nonmuscle type 1 [Brugia malayi]	959	Myosin_head	CBQ73600.1	2019	Myosin_head|Chitin_synth_2	Sporisorium reilianum SRZ2	GT2	NO	NO
CL171.Contig7_All 64 2943 minus strand myosin heavy chain, nonmuscle type 1 [Brugia malayi]	960	Myosin_head	CBQ73600.1	2019	Myosin_head|Chitin_synth_2	Sporisorium reilianum SRZ2	GT2	NO	NO
CL171.Contig9_All 274 3135 minus strand myosin heavy chain, nonmuscle type 1 [Brugia malayi]	954	Myosin_head	CBQ73600.1	2019	Myosin_head|Chitin_synth_2	Sporisorium reilianum SRZ2	GT2	NO	NO
CL1711.Contig1_All 286 1890 minus strand multiple exostoses homolog 2 [Caenorhabditis elegans]	535	Exostosin	ADY41945.1	882	Glyco_transf_64	Ascaris suum	GT47|GT64	NO	NO
CL1711.Contig2_All 299 2626 minus strand multiple exostoses homolog 2 [Caenorhabditis elegans]	776	Exostosin|Glyco_transf_64	ADY41945.1	882	Glyco_transf_64	Ascaris suum	GT47|GT64	NO	YES
CL1711.Contig3_All 329 1240 minus strand multiple exostoses homolog 2 [Caenorhabditis elegans]	304	n/a	ADY41945.1	882	Glyco_transf_64	Ascaris suum	GT47|GT64	n/a	NO
CL1736.Contig1_All 1 309 CMGC/CDK protein kinase [Loa loa] >gi|307766007|gb|EFO25241.1| CMGC/CDK/PCTAIRE protein kinase [Loa loa]	103	Pkinase_Tyr	CBX99002.1	785	Pkinase	Leptosphaeria maculans v23.1.3	GH18	NO	NO		E5A5V7
CL1736.Contig10_All 1654 2616 CMGC/CDK protein kinase [Loa loa] >gi|307766007|gb|EFO25241.1| CMGC/CDK/PCTAIRE protein kinase [Loa loa]	321	Pkinase_Tyr	CBX99002.1	785	Pkinase	Leptosphaeria maculans v23.1.3	GH18	NO	NO		E5A5V7
CL1736.Contig14_All 533 1456 minus strand CMGC/CDK protein kinase [Loa loa] >gi|307766007|gb|EFO25241.1| CMGC/CDK/PCTAIRE protein kinase [Loa loa]	308	Pkinase_Tyr	CBX99002.1	785	Pkinase	Leptosphaeria maculans v23.1.3	GH18	NO	NO		E5A5V7
CL1736.Contig4_All 1 309 CMGC/CDK protein kinase [Loa loa] >gi|307766007|gb|EFO25241.1| CMGC/CDK/PCTAIRE protein kinase [Loa loa]	103	Pkinase_Tyr	CBX99002.1	785	Pkinase	Leptosphaeria maculans v23.1.3	GH18	NO	NO		E5A5V7
CL1736.Contig7_All 1573 2496 minus strand CMGC/CDK protein kinase [Loa loa] >gi|307766007|gb|EFO25241.1| CMGC/CDK/PCTAIRE protein kinase [Loa loa]	308	Pkinase_Tyr	CBX99002.1	785	Pkinase	Leptosphaeria maculans v23.1.3	GH18	NO	NO		E5A5V7
CL1739.Contig3_All 58 837 minus strand protease [Homarus americanus]	260	Trypsin	NP_729451.1	1464	SRCR|SRCR|Trypsin	Drosophila melanogaster	CBM14	NO	NO		Q8IQB8Q9U1I2Q9U1I3Q9VST9
CL1771.Contig2_All 59 1399 CBN-PRP-4 protein [Caenorhabditis brenneri]	447	n/a	ABC67744.1	661	Nucleotid_trans	Dictyostelium discoideum AX3	GT77	n/a	NO	2.4.1.37	Q54RP0
CL1771.Contig4_All 59 1507 minus strand CBN-PRP-4 protein [Caenorhabditis brenneri]	483	n/a	ABC67744.1	661	Nucleotid_trans	Dictyostelium discoideum AX3	GT77	n/a	NO	2.4.1.37	Q54RP0
CL1775.Contig3_All 65 2230 minus strand Protein ACS-17 [Caenorhabditis elegans] >gi|351059910|emb|CCD67503.1| Protein ACS-17 [Caenorhabditis elegans]	722	AMP-binding	ACX49739.1	2318	Condensation|AMP-binding|AMP-binding_C|Condensation|HxxPF_rpt|AMP-binding|Glyco_hydro_4|Glyco_hydro_4C	uncultured marine bacterium 1n22	GH4	NO	NO		D2DIQ1
CL1782.Contig9_All 117 13730 minus strand CBR-LRP-1 protein [Loa loa]	4538	Ldl_recept_b|Ldl_recept_a	AGK40899.1	NA	n/a	Nilaparvata lugens	GH16|CBM39	n/a	n/a
CL1800.Contig2_All 454 879 hypothetical protein CAEBREN_22997 [Caenorhabditis brenneri]	142	COesterase	CCD73867.1	563	COesterase	Caenorhabditis elegans Bristol N2	CE10	YES	NO		Q9BL43
CL1800.Contig3_All 429 854 hypothetical protein CAEBREN_22997 [Caenorhabditis brenneri]	142	COesterase	CCD73867.1	563	COesterase	Caenorhabditis elegans Bristol N2	CE10	YES	NO		Q9BL43
CL1800.Contig4_All 474 899 hypothetical protein CAEBREN_22997 [Caenorhabditis brenneri]	142	COesterase	CCD73867.1	563	COesterase	Caenorhabditis elegans Bristol N2	CE10	YES	NO		Q9BL43
CL1810.Contig3_All 104 586 minus strand hypothetical protein LOAG_10735 [Loa loa]	161	Pro_isomerase	AFU57543.1	936	STT3|Pro_isomerase	Candidatus Nitrososphaera gargensis Ga9.2	GT66	NO	NO
CL1810.Contig4_All 751 1095 PREDICTED: suppressor of tumorigenicity 14 protein-like [Anolis carolinensis]	115	Trypsin	NP_648288.1	2800	SRCR|SRCR|Trypsin	Drosophila melanogaster	CBM14	NO	NO		Q8T0I5Q9BI19Q9VSU2
CL1810.Contig4_All 751 1095 PREDICTED: suppressor of tumorigenicity 14 protein-like [Anolis carolinensis]	115	Trypsin	NP_729451.1	1464	SRCR|SRCR|Trypsin	Drosophila melanogaster	CBM14	NO	NO		Q8IQB8Q9U1I2Q9U1I3Q9VST9
CL1810.Contig5_All 212 817 PREDICTED: transmembrane protease serine 3-like [Xenopus (Silurana) tropicalis]	202	Trypsin	NP_648288.1	2800	SRCR|SRCR|Trypsin	Drosophila melanogaster	CBM14	NO	NO		Q8T0I5Q9BI19Q9VSU2
CL1810.Contig6_All 1159 1665 PREDICTED: enteropeptidase-like [Danio rerio]	169	Trypsin	NP_648288.1	2800	SRCR|SRCR|Trypsin	Drosophila melanogaster	CBM14	NO	NO		Q8T0I5Q9BI19Q9VSU2
CL1810.Contig7_All 251 1030 Collagenase precursor [Caligus clemensi]	260	Trypsin	NP_648288.1	2800	SRCR|SRCR|Trypsin	Drosophila melanogaster	CBM14	NO	NO		Q8T0I5Q9BI19Q9VSU2
CL1810.Contig8_All 142 801 serine protease 142 precursor [Nasonia vitripennis]	220	Trypsin	NP_648288.1	2800	SRCR|SRCR|Trypsin	Drosophila melanogaster	CBM14	NO	NO		Q8T0I5Q9BI19Q9VSU2
CL1810.Contig9_All 732 1076 PREDICTED: suppressor of tumorigenicity 14 protein-like [Anolis carolinensis]	115	Trypsin	NP_648288.1	2800	SRCR|SRCR|Trypsin	Drosophila melanogaster	CBM14	NO	NO		Q8T0I5Q9BI19Q9VSU2
CL1810.Contig9_All 732 1076 PREDICTED: suppressor of tumorigenicity 14 protein-like [Anolis carolinensis]	115	Trypsin	NP_729451.1	1464	SRCR|SRCR|Trypsin	Drosophila melanogaster	CBM14	NO	NO		Q8IQB8Q9U1I2Q9U1I3Q9VST9
CL1813.Contig1_All 1167 2858 gamma-glutamyl transpeptidase precursor [Brugia malayi]	564	G_glu_transpept	ADC49105.1	1013	G_glu_transpept|Glyco_tranf_2_3	Bacillus pseudofirmus OF4	GT2	NO	NO		D3FY82
CL1813.Contig3_All 1088 2779 gamma-glutamyl transpeptidase precursor [Brugia malayi]	564	G_glu_transpept	ADC49105.1	1013	G_glu_transpept|Glyco_tranf_2_3	Bacillus pseudofirmus OF4	GT2	NO	NO		D3FY82
CL1813.Contig5_All 1 1356 minus strand gamma-glutamyl transpeptidase precursor [Brugia malayi]	452	G_glu_transpept	ADC49105.1	1013	G_glu_transpept|Glyco_tranf_2_3	Bacillus pseudofirmus OF4	GT2	NO	NO		D3FY82
CL1815.Contig1_All 932 3916 RGC/RGC protein kinase [Loa loa]	995	ANF_receptor|Pkinase_Tyr|Pkinase|Guanylate_cyc	AEE75574.1	1033	Malectin|Pkinase_Tyr	Arabidopsis thaliana	CBM57	NO	YES
CL1815.Contig10_All 665 4333 minus strand CRE-GCY-28 protein [Caenorhabditis remanei] >gi|308240928|gb|EFO84880.1| CRE-GCY-28 protein [Caenorhabditis remanei]	1223	ANF_receptor|Pkinase_Tyr|Pkinase|Guanylate_cyc	AEE75574.1	1033	Malectin|Pkinase_Tyr	Arabidopsis thaliana	CBM57	NO	YES
CL1815.Contig11_All 686 4282 minus strand Protein GCY-28, isoform a [Caenorhabditis elegans] >gi|373220427|emb|CCD73353.1| Protein GCY-28, isoform a [Caenorhabditis elegans]	1199	ANF_receptor|Pkinase_Tyr|Pkinase|Guanylate_cyc	AEE75574.1	1033	Malectin|Pkinase_Tyr	Arabidopsis thaliana	CBM57	NO	YES
CL1815.Contig12_All 73 2529 RGC/RGC protein kinase [Loa loa]	819	Pkinase_Tyr|Pkinase|Guanylate_cyc	AEE75574.1	1033	Malectin|Pkinase_Tyr	Arabidopsis thaliana	CBM57	NO	NO
CL1815.Contig13_All 73 2478 RGC/RGC protein kinase [Loa loa]	802	Pkinase_Tyr|Pkinase|Guanylate_cyc	AEE75574.1	1033	Malectin|Pkinase_Tyr	Arabidopsis thaliana	CBM57	NO	NO
CL1815.Contig14_All 40 3513 Protein GCY-28, isoform a [Caenorhabditis elegans] >gi|373220427|emb|CCD73353.1| Protein GCY-28, isoform a [Caenorhabditis elegans]	1158	ANF_receptor|Pkinase_Tyr|Pkinase|Guanylate_cyc	AEE75574.1	1033	Malectin|Pkinase_Tyr	Arabidopsis thaliana	CBM57	NO	YES
CL1815.Contig15_All 82 3681 CRE-GCY-28 protein [Caenorhabditis remanei] >gi|308240928|gb|EFO84880.1| CRE-GCY-28 protein [Caenorhabditis remanei]	1200	ANF_receptor|Pkinase_Tyr|Pkinase|Guanylate_cyc	AEE75574.1	1033	Malectin|Pkinase_Tyr	Arabidopsis thaliana	CBM57	NO	YES
CL1815.Contig16_All 82 3630 Protein GCY-28, isoform a [Caenorhabditis elegans] >gi|373220427|emb|CCD73353.1| Protein GCY-28, isoform a [Caenorhabditis elegans]	1183	ANF_receptor|Pkinase_Tyr|Pkinase|Guanylate_cyc	AEE75574.1	1033	Malectin|Pkinase_Tyr	Arabidopsis thaliana	CBM57	NO	YES
CL1815.Contig17_All 40 3564 CRE-GCY-28 protein [Caenorhabditis remanei] >gi|308240928|gb|EFO84880.1| CRE-GCY-28 protein [Caenorhabditis remanei]	1175	ANF_receptor|Pkinase_Tyr|Pkinase|Guanylate_cyc	AEE75574.1	1033	Malectin|Pkinase_Tyr	Arabidopsis thaliana	CBM57	NO	YES
CL1815.Contig18_All 951 4733 RGC/RGC protein kinase [Loa loa]	1261	ANF_receptor|Pkinase_Tyr|Pkinase|Guanylate_cyc	AEE75574.1	1033	Malectin|Pkinase_Tyr	Arabidopsis thaliana	CBM57	NO	YES
CL1815.Contig19_All 951 4682 RGC/RGC protein kinase [Loa loa]	1244	ANF_receptor|Pkinase_Tyr|Pkinase|Guanylate_cyc	AEE75574.1	1033	Malectin|Pkinase_Tyr	Arabidopsis thaliana	CBM57	NO	YES
CL1815.Contig2_All 1815 5540 minus strand Protein GCY-28, isoform d [Caenorhabditis elegans] >gi|373220430|emb|CCD73356.1| Protein GCY-28, isoform d [Caenorhabditis elegans]	1242	ANF_receptor|Pkinase_Tyr|Pkinase|Guanylate_cyc	AEE75574.1	1033	Malectin|Pkinase_Tyr	Arabidopsis thaliana	CBM57	NO	YES
CL1815.Contig3_All 1815 5489 minus strand Protein GCY-28, isoform d [Caenorhabditis elegans] >gi|373220430|emb|CCD73356.1| Protein GCY-28, isoform d [Caenorhabditis elegans]	1225	ANF_receptor|Pkinase_Tyr|Pkinase|Guanylate_cyc	AEE75574.1	1033	Malectin|Pkinase_Tyr	Arabidopsis thaliana	CBM57	NO	YES
CL1815.Contig4_All 940 3975 RGC/RGC protein kinase [Loa loa]	1012	ANF_receptor|Pkinase_Tyr|Pkinase|Guanylate_cyc	AEE75574.1	1033	Malectin|Pkinase_Tyr	Arabidopsis thaliana	CBM57	NO	YES
CL1815.Contig5_All 404 2401 RGC/RGC protein kinase [Loa loa]	666	Pkinase_Tyr|Pkinase|Guanylate_cyc	AEE75574.1	1033	Malectin|Pkinase_Tyr	Arabidopsis thaliana	CBM57	NO	NO
CL1815.Contig7_All 592 2589 minus strand RGC/RGC protein kinase [Loa loa]	666	Pkinase_Tyr|Pkinase|Guanylate_cyc	AEE75574.1	1033	Malectin|Pkinase_Tyr	Arabidopsis thaliana	CBM57	NO	NO
CL1815.Contig8_All 689 4357 minus strand CRE-GCY-28 protein [Caenorhabditis remanei] >gi|308240928|gb|EFO84880.1| CRE-GCY-28 protein [Caenorhabditis remanei]	1223	ANF_receptor|Pkinase_Tyr|Pkinase|Guanylate_cyc	AEE75574.1	1033	Malectin|Pkinase_Tyr	Arabidopsis thaliana	CBM57	NO	YES
CL1815.Contig9_All 710 4306 minus strand Protein GCY-28, isoform a [Caenorhabditis elegans] >gi|373220427|emb|CCD73353.1| Protein GCY-28, isoform a [Caenorhabditis elegans]	1199	ANF_receptor|Pkinase_Tyr|Pkinase|Guanylate_cyc	AEE75574.1	1033	Malectin|Pkinase_Tyr	Arabidopsis thaliana	CBM57	NO	YES
CL1818.Contig1_All 67 552 C. briggsae CBR-RSKN-2 protein [Caenorhabditis briggsae]	162	Pkinase	CBZ54290.1	729	Pkinase	Neospora caninum Liverpool	CBM20	YES	NO
CL1818.Contig2_All 195 2393 Protein RSKN-2, isoform a [Caenorhabditis elegans] >gi|25004915|emb|CAA99814.2| Protein RSKN-2, isoform a [Caenorhabditis elegans]	733	Pkinase|Pkinase_Tyr|Pkinase|Pkinase_Tyr	CBZ54290.1	729	Pkinase	Neospora caninum Liverpool	CBM20	NO	YES
CL1819.Contig2_All 1429 2031 Kelch motif family protein [Brugia malayi] >gi|158590833|gb|EDP29448.1| Kelch motif family protein [Brugia malayi]	201	Kelch_1	ACZ43662.1	1775	GSDH|Big_5|Big_5|Malectin	Thermobaculum terrenum ATCC BAA-798	CBM57	NO	NO		D1CIU2
CL1819.Contig3_All 136 2067 minus strand Kelch motif family protein [Brugia malayi] >gi|158590833|gb|EDP29448.1| Kelch motif family protein [Brugia malayi]	644	BTB|BACK|Kelch_1|Kelch_1|Kelch_1|Kelch_1|Kelch_1	ACZ43662.1	1775	GSDH|Big_5|Big_5|Malectin	Thermobaculum terrenum ATCC BAA-798	CBM57	NO	NO		D1CIU2
CL1819.Contig4_All 136 2019 minus strand Kelch motif family protein [Brugia malayi] >gi|158590833|gb|EDP29448.1| Kelch motif family protein [Brugia malayi]	628	BTB|BACK|Kelch_1|Kelch_1|Kelch_1|Kelch_1	AGC45330.1	NA	n/a	Myxococcus stipitatus DSM 14675	AA5	n/a	n/a
CL1819.Contig5_All 137 2020 Kelch motif family protein [Brugia malayi] >gi|158590833|gb|EDP29448.1| Kelch motif family protein [Brugia malayi]	628	BTB|BACK|Kelch_1|Kelch_1|Kelch_1|Kelch_1	AGC45330.1	NA	n/a	Myxococcus stipitatus DSM 14675	AA5	n/a	n/a
CL183.Contig18_All 1562 3868 minus strand Protein EGL-4, isoform a [Caenorhabditis elegans] >gi|74960578|sp|O76360.2|EGL4_CAEEL RecName: Full=cGMP-dependent protein kinase egl-4; AltName: Full=Egg-laying defective protein 4 >gi|351063641|emb|CCD71859.1| Protein EGL-4, isoform a [Caenorhabditis elegans]	769	cNMP_binding|cNMP_binding|Pkinase_Tyr	CBZ54290.1	729	Pkinase	Neospora caninum Liverpool	CBM20	NO	YES
CL183.Contig19_All 2457 4763 minus strand Protein EGL-4, isoform a [Caenorhabditis elegans] >gi|74960578|sp|O76360.2|EGL4_CAEEL RecName: Full=cGMP-dependent protein kinase egl-4; AltName: Full=Egg-laying defective protein 4 >gi|351063641|emb|CCD71859.1| Protein EGL-4, isoform a [Caenorhabditis elegans]	769	cNMP_binding|cNMP_binding|Pkinase_Tyr	CBZ54290.1	729	Pkinase	Neospora caninum Liverpool	CBM20	NO	YES
CL183.Contig20_All 2524 4830 minus strand Protein EGL-4, isoform a [Caenorhabditis elegans] >gi|74960578|sp|O76360.2|EGL4_CAEEL RecName: Full=cGMP-dependent protein kinase egl-4; AltName: Full=Egg-laying defective protein 4 >gi|351063641|emb|CCD71859.1| Protein EGL-4, isoform a [Caenorhabditis elegans]	769	cNMP_binding|cNMP_binding|Pkinase_Tyr	CBZ54290.1	729	Pkinase	Neospora caninum Liverpool	CBM20	NO	YES
CL183.Contig21_All 2469 4775 minus strand Protein EGL-4, isoform a [Caenorhabditis elegans] >gi|74960578|sp|O76360.2|EGL4_CAEEL RecName: Full=cGMP-dependent protein kinase egl-4; AltName: Full=Egg-laying defective protein 4 >gi|351063641|emb|CCD71859.1| Protein EGL-4, isoform a [Caenorhabditis elegans]	769	cNMP_binding|cNMP_binding|Pkinase_Tyr	CBZ54290.1	729	Pkinase	Neospora caninum Liverpool	CBM20	NO	YES
CL183.Contig22_All 2518 4824 minus strand Protein EGL-4, isoform a [Caenorhabditis elegans] >gi|74960578|sp|O76360.2|EGL4_CAEEL RecName: Full=cGMP-dependent protein kinase egl-4; AltName: Full=Egg-laying defective protein 4 >gi|351063641|emb|CCD71859.1| Protein EGL-4, isoform a [Caenorhabditis elegans]	769	cNMP_binding|cNMP_binding|Pkinase_Tyr	CBZ54290.1	729	Pkinase	Neospora caninum Liverpool	CBM20	NO	YES
CL183.Contig23_All 2451 4757 minus strand Protein EGL-4, isoform a [Caenorhabditis elegans] >gi|74960578|sp|O76360.2|EGL4_CAEEL RecName: Full=cGMP-dependent protein kinase egl-4; AltName: Full=Egg-laying defective protein 4 >gi|351063641|emb|CCD71859.1| Protein EGL-4, isoform a [Caenorhabditis elegans]	769	cNMP_binding|cNMP_binding|Pkinase_Tyr	CBZ54290.1	729	Pkinase	Neospora caninum Liverpool	CBM20	NO	YES
CL183.Contig24_All 2451 4757 minus strand Protein EGL-4, isoform a [Caenorhabditis elegans] >gi|74960578|sp|O76360.2|EGL4_CAEEL RecName: Full=cGMP-dependent protein kinase egl-4; AltName: Full=Egg-laying defective protein 4 >gi|351063641|emb|CCD71859.1| Protein EGL-4, isoform a [Caenorhabditis elegans]	769	cNMP_binding|cNMP_binding|Pkinase_Tyr	CBZ54290.1	729	Pkinase	Neospora caninum Liverpool	CBM20	NO	YES
CL183.Contig25_All 2518 4824 minus strand Protein EGL-4, isoform a [Caenorhabditis elegans] >gi|74960578|sp|O76360.2|EGL4_CAEEL RecName: Full=cGMP-dependent protein kinase egl-4; AltName: Full=Egg-laying defective protein 4 >gi|351063641|emb|CCD71859.1| Protein EGL-4, isoform a [Caenorhabditis elegans]	769	cNMP_binding|cNMP_binding|Pkinase_Tyr	CBZ54290.1	729	Pkinase	Neospora caninum Liverpool	CBM20	NO	YES
CL183.Contig26_All 2403 4709 minus strand Protein EGL-4, isoform a [Caenorhabditis elegans] >gi|74960578|sp|O76360.2|EGL4_CAEEL RecName: Full=cGMP-dependent protein kinase egl-4; AltName: Full=Egg-laying defective protein 4 >gi|351063641|emb|CCD71859.1| Protein EGL-4, isoform a [Caenorhabditis elegans]	769	cNMP_binding|cNMP_binding|Pkinase_Tyr	CBZ54290.1	729	Pkinase	Neospora caninum Liverpool	CBM20	NO	YES
CL183.Contig27_All 2403 4709 minus strand Protein EGL-4, isoform a [Caenorhabditis elegans] >gi|74960578|sp|O76360.2|EGL4_CAEEL RecName: Full=cGMP-dependent protein kinase egl-4; AltName: Full=Egg-laying defective protein 4 >gi|351063641|emb|CCD71859.1| Protein EGL-4, isoform a [Caenorhabditis elegans]	769	cNMP_binding|cNMP_binding|Pkinase_Tyr	CBZ54290.1	729	Pkinase	Neospora caninum Liverpool	CBM20	NO	YES
CL183.Contig28_All 1562 3868 minus strand Protein EGL-4, isoform a [Caenorhabditis elegans] >gi|74960578|sp|O76360.2|EGL4_CAEEL RecName: Full=cGMP-dependent protein kinase egl-4; AltName: Full=Egg-laying defective protein 4 >gi|351063641|emb|CCD71859.1| Protein EGL-4, isoform a [Caenorhabditis elegans]	769	cNMP_binding|cNMP_binding|Pkinase_Tyr	CBZ54290.1	729	Pkinase	Neospora caninum Liverpool	CBM20	NO	YES
CL183.Contig29_All 2505 4811 Protein EGL-4, isoform a [Caenorhabditis elegans] >gi|74960578|sp|O76360.2|EGL4_CAEEL RecName: Full=cGMP-dependent protein kinase egl-4; AltName: Full=Egg-laying defective protein 4 >gi|351063641|emb|CCD71859.1| Protein EGL-4, isoform a [Caenorhabditis elegans]	769	cNMP_binding|cNMP_binding|Pkinase_Tyr	CBZ54290.1	729	Pkinase	Neospora caninum Liverpool	CBM20	NO	YES
CL183.Contig30_All 2470 4776 minus strand Protein EGL-4, isoform a [Caenorhabditis elegans] >gi|74960578|sp|O76360.2|EGL4_CAEEL RecName: Full=cGMP-dependent protein kinase egl-4; AltName: Full=Egg-laying defective protein 4 >gi|351063641|emb|CCD71859.1| Protein EGL-4, isoform a [Caenorhabditis elegans]	769	cNMP_binding|cNMP_binding|Pkinase_Tyr	CBZ54290.1	729	Pkinase	Neospora caninum Liverpool	CBM20	NO	YES
CL183.Contig31_All 1562 3868 minus strand Protein EGL-4, isoform a [Caenorhabditis elegans] >gi|74960578|sp|O76360.2|EGL4_CAEEL RecName: Full=cGMP-dependent protein kinase egl-4; AltName: Full=Egg-laying defective protein 4 >gi|351063641|emb|CCD71859.1| Protein EGL-4, isoform a [Caenorhabditis elegans]	769	cNMP_binding|cNMP_binding|Pkinase_Tyr	CBZ54290.1	729	Pkinase	Neospora caninum Liverpool	CBM20	NO	YES
CL183.Contig32_All 1617 3923 Protein EGL-4, isoform a [Caenorhabditis elegans] >gi|74960578|sp|O76360.2|EGL4_CAEEL RecName: Full=cGMP-dependent protein kinase egl-4; AltName: Full=Egg-laying defective protein 4 >gi|351063641|emb|CCD71859.1| Protein EGL-4, isoform a [Caenorhabditis elegans]	769	cNMP_binding|cNMP_binding|Pkinase_Tyr	CBZ54290.1	729	Pkinase	Neospora caninum Liverpool	CBM20	NO	YES
CL183.Contig33_All 2524 4830 Protein EGL-4, isoform a [Caenorhabditis elegans] >gi|74960578|sp|O76360.2|EGL4_CAEEL RecName: Full=cGMP-dependent protein kinase egl-4; AltName: Full=Egg-laying defective protein 4 >gi|351063641|emb|CCD71859.1| Protein EGL-4, isoform a [Caenorhabditis elegans]	769	cNMP_binding|cNMP_binding|Pkinase_Tyr	CBZ54290.1	729	Pkinase	Neospora caninum Liverpool	CBM20	NO	YES
CL183.Contig34_All 2572 4878 Protein EGL-4, isoform a [Caenorhabditis elegans] >gi|74960578|sp|O76360.2|EGL4_CAEEL RecName: Full=cGMP-dependent protein kinase egl-4; AltName: Full=Egg-laying defective protein 4 >gi|351063641|emb|CCD71859.1| Protein EGL-4, isoform a [Caenorhabditis elegans]	769	cNMP_binding|cNMP_binding|Pkinase_Tyr	CBZ54290.1	729	Pkinase	Neospora caninum Liverpool	CBM20	NO	YES
CL183.Contig35_All 2457 4763 Protein EGL-4, isoform a [Caenorhabditis elegans] >gi|74960578|sp|O76360.2|EGL4_CAEEL RecName: Full=cGMP-dependent protein kinase egl-4; AltName: Full=Egg-laying defective protein 4 >gi|351063641|emb|CCD71859.1| Protein EGL-4, isoform a [Caenorhabditis elegans]	769	cNMP_binding|cNMP_binding|Pkinase_Tyr	CBZ54290.1	729	Pkinase	Neospora caninum Liverpool	CBM20	NO	YES
CL183.Contig36_All 1617 3923 minus strand Protein EGL-4, isoform a [Caenorhabditis elegans] >gi|74960578|sp|O76360.2|EGL4_CAEEL RecName: Full=cGMP-dependent protein kinase egl-4; AltName: Full=Egg-laying defective protein 4 >gi|351063641|emb|CCD71859.1| Protein EGL-4, isoform a [Caenorhabditis elegans]	769	cNMP_binding|cNMP_binding|Pkinase_Tyr	CBZ54290.1	729	Pkinase	Neospora caninum Liverpool	CBM20	NO	YES
CL183.Contig37_All 2572 4878 minus strand Protein EGL-4, isoform a [Caenorhabditis elegans] >gi|74960578|sp|O76360.2|EGL4_CAEEL RecName: Full=cGMP-dependent protein kinase egl-4; AltName: Full=Egg-laying defective protein 4 >gi|351063641|emb|CCD71859.1| Protein EGL-4, isoform a [Caenorhabditis elegans]	769	cNMP_binding|cNMP_binding|Pkinase_Tyr	CBZ54290.1	729	Pkinase	Neospora caninum Liverpool	CBM20	NO	YES
CL183.Contig38_All 2505 4811 minus strand Protein EGL-4, isoform a [Caenorhabditis elegans] >gi|74960578|sp|O76360.2|EGL4_CAEEL RecName: Full=cGMP-dependent protein kinase egl-4; AltName: Full=Egg-laying defective protein 4 >gi|351063641|emb|CCD71859.1| Protein EGL-4, isoform a [Caenorhabditis elegans]	769	cNMP_binding|cNMP_binding|Pkinase_Tyr	CBZ54290.1	729	Pkinase	Neospora caninum Liverpool	CBM20	NO	YES
CL1849.Contig1_All 1519 1773 alpha-(1,3)-fucosyltransferase C [Culex quinquefasciatus] >gi|167864088|gb|EDS27471.1| alpha-(1,3)-fucosyltransferase C [Culex quinquefasciatus]	85	Glyco_transf_10	ADY44672.1	399	Glyco_transf_10	Ascaris suum	GT10	YES	NO
CL1849.Contig10_All 1314 1568 alpha-(1,3)-fucosyltransferase C [Culex quinquefasciatus] >gi|167864088|gb|EDS27471.1| alpha-(1,3)-fucosyltransferase C [Culex quinquefasciatus]	85	Glyco_transf_10	ADY44672.1	399	Glyco_transf_10	Ascaris suum	GT10	YES	NO
CL1849.Contig11_All 1240 2097 Fucosyl transferase family protein [Brugia malayi] >gi|158591023|gb|EDP29638.1| Fucosyl transferase family protein [Brugia malayi]	286	Glyco_transf_10	ADY44672.1	399	Glyco_transf_10	Ascaris suum	GT10	YES	NO
CL1849.Contig12_All 152 658 Fucosyl transferase family protein [Brugia malayi] >gi|158591023|gb|EDP29638.1| Fucosyl transferase family protein [Brugia malayi]	169	Glyco_transf_10	ADY41231.1	229	Glyco_transf_10	Ascaris suum	GT10	YES	NO
CL1849.Contig12_All 152 658 Fucosyl transferase family protein [Brugia malayi] >gi|158591023|gb|EDP29638.1| Fucosyl transferase family protein [Brugia malayi]	169	Glyco_transf_10	ADY44280.1	354	Glyco_transf_10	Ascaris suum	GT10	YES	NO
CL1849.Contig13_All 87 611 Fucosyl transferase family protein [Brugia malayi] >gi|158591023|gb|EDP29638.1| Fucosyl transferase family protein [Brugia malayi]	175	Glyco_transf_10	ADY44672.1	399	Glyco_transf_10	Ascaris suum	GT10	YES	NO
CL1849.Contig14_All 1445 1699 alpha-(1,3)-fucosyltransferase C [Culex quinquefasciatus] >gi|167864088|gb|EDS27471.1| alpha-(1,3)-fucosyltransferase C [Culex quinquefasciatus]	85	Glyco_transf_10	ADY44672.1	399	Glyco_transf_10	Ascaris suum	GT10	YES	NO
CL1849.Contig15_All 1256 2188 Fucosyl transferase family protein [Brugia malayi] >gi|158591023|gb|EDP29638.1| Fucosyl transferase family protein [Brugia malayi]	311	Glyco_transf_10	ADY44672.1	399	Glyco_transf_10	Ascaris suum	GT10	YES	NO
CL1849.Contig16_All 1485 1739 alpha-(1,3)-fucosyltransferase C [Culex quinquefasciatus] >gi|167864088|gb|EDS27471.1| alpha-(1,3)-fucosyltransferase C [Culex quinquefasciatus]	85	Glyco_transf_10	ADY44672.1	399	Glyco_transf_10	Ascaris suum	GT10	YES	NO
CL1849.Contig17_All 1125 2057 Fucosyl transferase family protein [Brugia malayi] >gi|158591023|gb|EDP29638.1| Fucosyl transferase family protein [Brugia malayi]	311	Glyco_transf_10	ADY44672.1	399	Glyco_transf_10	Ascaris suum	GT10	YES	NO
CL1849.Contig18_All 1296 2228 Fucosyl transferase family protein [Brugia malayi] >gi|158591023|gb|EDP29638.1| Fucosyl transferase family protein [Brugia malayi]	311	Glyco_transf_10	ADY44672.1	399	Glyco_transf_10	Ascaris suum	GT10	YES	NO
CL1849.Contig2_All 1479 1733 alpha-(1,3)-fucosyltransferase C [Culex quinquefasciatus] >gi|167864088|gb|EDS27471.1| alpha-(1,3)-fucosyltransferase C [Culex quinquefasciatus]	85	Glyco_transf_10	ADY44672.1	399	Glyco_transf_10	Ascaris suum	GT10	YES	NO
CL1849.Contig3_All 1405 2262 Fucosyl transferase family protein [Brugia malayi] >gi|158591023|gb|EDP29638.1| Fucosyl transferase family protein [Brugia malayi]	286	Glyco_transf_10	ADY44672.1	399	Glyco_transf_10	Ascaris suum	GT10	YES	NO
CL1849.Contig4_All 1365 2222 Fucosyl transferase family protein [Brugia malayi] >gi|158591023|gb|EDP29638.1| Fucosyl transferase family protein [Brugia malayi]	286	Glyco_transf_10	ADY44672.1	399	Glyco_transf_10	Ascaris suum	GT10	YES	NO
CL1849.Contig5_All 1290 2222 Fucosyl transferase family protein [Brugia malayi] >gi|158591023|gb|EDP29638.1| Fucosyl transferase family protein [Brugia malayi]	311	Glyco_transf_10	ADY44672.1	399	Glyco_transf_10	Ascaris suum	GT10	YES	NO
CL1849.Contig6_All 1439 1693 alpha-(1,3)-fucosyltransferase C [Culex quinquefasciatus] >gi|167864088|gb|EDS27471.1| alpha-(1,3)-fucosyltransferase C [Culex quinquefasciatus]	85	Glyco_transf_10	ADY44672.1	399	Glyco_transf_10	Ascaris suum	GT10	YES	NO
CL1849.Contig7_All 1354 1608 alpha-(1,3)-fucosyltransferase C [Culex quinquefasciatus] >gi|167864088|gb|EDS27471.1| alpha-(1,3)-fucosyltransferase C [Culex quinquefasciatus]	85	Glyco_transf_10	ADY44672.1	399	Glyco_transf_10	Ascaris suum	GT10	YES	NO
CL1849.Contig8_All 1479 1733 alpha-(1,3)-fucosyltransferase C [Culex quinquefasciatus] >gi|167864088|gb|EDS27471.1| alpha-(1,3)-fucosyltransferase C [Culex quinquefasciatus]	85	Glyco_transf_10	ADY44672.1	399	Glyco_transf_10	Ascaris suum	GT10	YES	NO
CL1849.Contig9_All 1250 2182 Fucosyl transferase family protein [Brugia malayi] >gi|158591023|gb|EDP29638.1| Fucosyl transferase family protein [Brugia malayi]	311	Glyco_transf_10	ADY44672.1	399	Glyco_transf_10	Ascaris suum	GT10	YES	NO
CL1877.Contig2_All 957 1883 minus strand C. briggsae CBR-UGT-65 protein [Caenorhabditis briggsae]	309	UDPGT	ADY44786.1	518	UDPGT	Ascaris suum	GT1	YES	NO
CL1877.Contig3_All 991 1926 minus strand C. briggsae CBR-UGT-65 protein [Caenorhabditis briggsae]	312	UDPGT	ADY44786.1	518	UDPGT	Ascaris suum	GT1	YES	NO
CL1877.Contig5_All 342 1871 minus strand Protein UGT-65 [Caenorhabditis elegans] >gi|225878002|emb|CAA94585.3| Protein UGT-65 [Caenorhabditis elegans]	510	UDPGT	ADY44786.1	518	UDPGT	Ascaris suum	GT1	YES	YES
CL1877.Contig8_All 296 844 minus strand CRE-UGT-64 protein [Caenorhabditis remanei] >gi|308256222|gb|EFP00175.1| CRE-UGT-64 protein [Caenorhabditis remanei]	183	UDPGT	ADY44786.1	518	UDPGT	Ascaris suum	GT1	YES	NO
CL1881.Contig1_All 117 689 aryl-acylamidase [Brugia malayi]	191	Abhydrolase_3	CAA92464.1	441	Abhydrolase_3	Caenorhabditis elegans Bristol N2	CE10	YES	NO		Q19839
CL1881.Contig2_All 292 1569 Protein F16F9.4 [Caenorhabditis elegans] >gi|351061264|emb|CCD69037.1| Protein F16F9.4 [Caenorhabditis elegans]	426	Abhydrolase_3|Abhydrolase_3	CAA92464.1	441	Abhydrolase_3	Caenorhabditis elegans Bristol N2	CE10	NO	YES		Q19839
CL1881.Contig3_All 292 1083 hypothetical protein CAEBREN_05976 [Caenorhabditis brenneri]	264	Abhydrolase_3	CAA92464.1	441	Abhydrolase_3	Caenorhabditis elegans Bristol N2	CE10	YES	NO		Q19839
CL1881.Contig4_All 292 1509 minus strand Protein F16F9.4 [Caenorhabditis elegans] >gi|351061264|emb|CCD69037.1| Protein F16F9.4 [Caenorhabditis elegans]	406	Abhydrolase_3|Abhydrolase_3	CAA92464.1	441	Abhydrolase_3	Caenorhabditis elegans Bristol N2	CE10	NO	YES		Q19839
CL1881.Contig6_All 148 1425 Protein F16F9.4 [Caenorhabditis elegans] >gi|351061264|emb|CCD69037.1| Protein F16F9.4 [Caenorhabditis elegans]	426	Abhydrolase_3|Abhydrolase_3	CAA92464.1	441	Abhydrolase_3	Caenorhabditis elegans Bristol N2	CE10	NO	YES		Q19839
CL1881.Contig7_All 148 939 hypothetical protein CAEBREN_05976 [Caenorhabditis brenneri]	264	Abhydrolase_3	CAA92464.1	441	Abhydrolase_3	Caenorhabditis elegans Bristol N2	CE10	YES	NO		Q19839
CL1920.Contig3_All 12 371 hypothetical protein CRE_21075 [Caenorhabditis remanei] >gi|308245171|gb|EFO89123.1| hypothetical protein CRE_21075 [Caenorhabditis remanei]	120	n/a	CAE17756.1	425	Glyco_transf_49	Caenorhabditis elegans Bristol N2	GT49	n/a	NO		Q7YTQ3
CL1920.Contig5_All 181 1083 hypothetical protein CRE_08184 [Caenorhabditis remanei] >gi|308246722|gb|EFO90674.1| hypothetical protein CRE_08184 [Caenorhabditis remanei]	301	Glyco_transf_49	CAE17756.1	425	Glyco_transf_49	Caenorhabditis elegans Bristol N2	GT49	YES	NO		Q7YTQ3
CL1920.Contig5_All 181 1083 hypothetical protein CRE_08184 [Caenorhabditis remanei] >gi|308246722|gb|EFO90674.1| hypothetical protein CRE_08184 [Caenorhabditis remanei]	301	Glyco_transf_49	CAB04495.1	401	Glyco_transf_49	Caenorhabditis elegans Bristol N2	GT49	YES	NO		O45584
CL1920.Contig7_All 270 680 hypothetical protein CRE_21075 [Caenorhabditis remanei] >gi|308245171|gb|EFO89123.1| hypothetical protein CRE_21075 [Caenorhabditis remanei]	137	Glyco_transf_49	CAE17756.1	425	Glyco_transf_49	Caenorhabditis elegans Bristol N2	GT49	YES	NO		Q7YTQ3
CL1920.Contig9_All 54 434 hypothetical protein CRE_21075 [Caenorhabditis remanei] >gi|308245171|gb|EFO89123.1| hypothetical protein CRE_21075 [Caenorhabditis remanei]	127	Glyco_transf_49	CAE17756.1	425	Glyco_transf_49	Caenorhabditis elegans Bristol N2	GT49	YES	NO		Q7YTQ3
CL1922.Contig5_All 225 941 Glycoside hydrolase family 16 [Oxytricha trifallax]	239	Glyco_hydro_16	ABM08974.1	433	Glyco_hydro_16|Ricin_B_lectin	Arthrobacter aurescens TC1	GH16|CBM13	NO	NO		A1R2W7
CL1937.Contig1_All 32 523 hypothetical protein WUBG_08086 [Wuchereria bancrofti]	164	C5-epim_C	ADB53706.1	502	Glyco_tran_28_C|C5-epim_C	Conexibacter woesei DSM 14684	GT1	NO	NO		D3FFB3
CL1937.Contig3_All 100 1320 hypothetical protein LOAG_06805 [Loa loa]	407	GNT-I	ADY44500.1	484	GNT-I	Ascaris suum	GT13	YES	YES
CL1937.Contig4_All 100 1320 minus strand hypothetical protein LOAG_06805 [Loa loa]	407	GNT-I	ADY44500.1	484	GNT-I	Ascaris suum	GT13	YES	YES
CL1944.Contig10_All 408 1931 TKL/STKR/TYPE2 protein kinase [Loa loa]	508	Pkinase_Tyr|Pkinase	AEE28156.1	1033	Malectin|Pkinase_Tyr	Arabidopsis thaliana	CBM57	NO	NO
CL1944.Contig10_All 408 1931 TKL/STKR/TYPE2 protein kinase [Loa loa]	508	Pkinase_Tyr|Pkinase	AEE28155.1	1027	Malectin|Pkinase_Tyr	Arabidopsis thaliana	CBM57	NO	NO
CL1944.Contig2_All 222 1841 TKL/STKR/TYPE2 protein kinase [Loa loa]	540	Pkinase_Tyr|Pkinase	CBI36053.3	521	Pkinase_Tyr	Vitis vinifera	CBM50	NO	YES		D7U0A7
CL1944.Contig4_All 222 1883 minus strand TKL/STKR/TYPE2 protein kinase [Loa loa]	554	Pkinase_Tyr|Pkinase	AEE28156.1	1033	Malectin|Pkinase_Tyr	Arabidopsis thaliana	CBM57	NO	NO
CL1944.Contig4_All 222 1883 minus strand TKL/STKR/TYPE2 protein kinase [Loa loa]	554	Pkinase_Tyr|Pkinase	AEE28155.1	1027	Malectin|Pkinase_Tyr	Arabidopsis thaliana	CBM57	NO	NO
CL1944.Contig6_All 222 1889 minus strand TKL/STKR/TYPE2 protein kinase [Loa loa]	556	Pkinase_Tyr|Pkinase	AEE28156.1	1033	Malectin|Pkinase_Tyr	Arabidopsis thaliana	CBM57	NO	NO
CL1944.Contig6_All 222 1889 minus strand TKL/STKR/TYPE2 protein kinase [Loa loa]	556	Pkinase_Tyr|Pkinase	CBI36053.3	521	Pkinase_Tyr	Vitis vinifera	CBM50	NO	YES		D7U0A7
CL1944.Contig7_All 222 1931 minus strand TKL/STKR/TYPE2 protein kinase [Loa loa]	570	Pkinase_Tyr|Pkinase	AEE28156.1	1033	Malectin|Pkinase_Tyr	Arabidopsis thaliana	CBM57	NO	NO
CL1944.Contig7_All 222 1931 minus strand TKL/STKR/TYPE2 protein kinase [Loa loa]	570	Pkinase_Tyr|Pkinase	AEE28155.1	1027	Malectin|Pkinase_Tyr	Arabidopsis thaliana	CBM57	NO	NO
CL1944.Contig8_All 408 1889 TKL/STKR/TYPE2 protein kinase [Loa loa]	494	Pkinase_Tyr|Pkinase	CBI36053.3	521	Pkinase_Tyr	Vitis vinifera	CBM50	NO	YES		D7U0A7
CL1957.Contig1_All 604 1701 Uncharacterized protein K02A2.6 OS=Caenorhabditis elegans GN=K02A2.6 PE=2 SV=1	366	rve	CAN65410.1	2266	Glyco_hydro_38|Alpha-mann_mid|rve|RVT_2|Glyco_hydro_38C	Vitis vinifera	GH38	NO	NO		A5B9Y9
CL1957.Contig2_All 586 1683 Uncharacterized protein K02A2.6 OS=Caenorhabditis elegans GN=K02A2.6 PE=2 SV=1	366	rve	CAN65410.1	2266	Glyco_hydro_38|Alpha-mann_mid|rve|RVT_2|Glyco_hydro_38C	Vitis vinifera	GH38	NO	NO		A5B9Y9
CL1987.Contig1_All 149 952 oxidoreductase [Loa loa]	268	AMP-binding	AFY93865.1	2649	Glycos_transf_2|AMP-binding|AMP-binding_C|ketoacyl-synt|Ketoacyl-synt_C|Acyl_transf_1|Aminotran_3	Chamaesiphon minutus PCC 6605	GT2	NO	NO
CL1987.Contig2_All 149 952 oxidoreductase [Loa loa]	268	AMP-binding	AFY93865.1	2649	Glycos_transf_2|AMP-binding|AMP-binding_C|ketoacyl-synt|Ketoacyl-synt_C|Acyl_transf_1|Aminotran_3	Chamaesiphon minutus PCC 6605	GT2	NO	NO
CL1987.Contig3_All 149 952 oxidoreductase [Loa loa]	268	AMP-binding	AFY93865.1	2649	Glycos_transf_2|AMP-binding|AMP-binding_C|ketoacyl-synt|Ketoacyl-synt_C|Acyl_transf_1|Aminotran_3	Chamaesiphon minutus PCC 6605	GT2	NO	NO
CL1987.Contig4_All 149 3979 oxidoreductase [Loa loa]	1277	AMP-binding|PP-binding|Polysacc_synt_2|NAD_binding_4|3Beta_HSD|adh_short|KR|adh_short_C2	AFY93865.1	2649	Glycos_transf_2|AMP-binding|AMP-binding_C|ketoacyl-synt|Ketoacyl-synt_C|Acyl_transf_1|Aminotran_3	Chamaesiphon minutus PCC 6605	GT2	NO	NO
CL1987.Contig5_All 149 952 oxidoreductase [Loa loa]	268	AMP-binding	AFY93865.1	2649	Glycos_transf_2|AMP-binding|AMP-binding_C|ketoacyl-synt|Ketoacyl-synt_C|Acyl_transf_1|Aminotran_3	Chamaesiphon minutus PCC 6605	GT2	NO	NO
CL1987.Contig9_All 151 3942 oxidoreductase [Loa loa]	1264	AMP-binding|PP-binding|Polysacc_synt_2|NAD_binding_4|3Beta_HSD|adh_short|KR|adh_short_C2	AFY93865.1	2649	Glycos_transf_2|AMP-binding|AMP-binding_C|ketoacyl-synt|Ketoacyl-synt_C|Acyl_transf_1|Aminotran_3	Chamaesiphon minutus PCC 6605	GT2	NO	NO
CL1998.Contig1_All 229 558 UDP-N-acetylglucosamine transferase subunit ALG14 homolog OS=Mus musculus GN=Alg14 PE=2 SV=1	110	Alg14	ADY47255.1	233	Alg14	Ascaris suum	GT1	YES	NO
CL1998.Contig10_All 447 689 minus strand hypothetical protein CAPTEDRAFT_161579 [Capitella teleta]	81	Alg14	AFI36462.1	229	Alg14	Macaca mulatta	GT1	YES	NO
CL1998.Contig11_All 118 393 minus strand UDP-N-acetylglucosamine transferase subunit ALG14 homolog OS=Mus musculus GN=Alg14 PE=2 SV=1	92	Alg14	ADY47255.1	233	Alg14	Ascaris suum	GT1	YES	NO
CL1998.Contig12_All 409 684 UDP-N-acetylglucosamine transferase subunit ALG14 homolog OS=Mus musculus GN=Alg14 PE=2 SV=1	92	Alg14	ADY47255.1	233	Alg14	Ascaris suum	GT1	YES	NO
CL1998.Contig13_All 409 684 UDP-N-acetylglucosamine transferase subunit ALG14 homolog OS=Mus musculus GN=Alg14 PE=2 SV=1	92	Alg14	ADY47255.1	233	Alg14	Ascaris suum	GT1	YES	NO
CL1998.Contig14_All 738 980 hypothetical protein CAPTEDRAFT_161579 [Capitella teleta]	81	Alg14	AFI36462.1	229	Alg14	Macaca mulatta	GT1	YES	NO
CL1998.Contig15_All 699 935 hypothetical protein CAPTEDRAFT_161579 [Capitella teleta]	79	Alg14	AFI36462.1	229	Alg14	Macaca mulatta	GT1	YES	NO
CL1998.Contig16_All 61 558 hypothetical protein CAPTEDRAFT_161579 [Capitella teleta]	166	Alg14	ADY47255.1	233	Alg14	Ascaris suum	GT1	YES	NO
CL1998.Contig4_All 229 558 UDP-N-acetylglucosamine transferase subunit ALG14 homolog OS=Mus musculus GN=Alg14 PE=2 SV=1	110	Alg14	ADY47255.1	233	Alg14	Ascaris suum	GT1	YES	NO
CL1998.Contig6_All 573 809 hypothetical protein CAPTEDRAFT_161579 [Capitella teleta]	79	Alg14	AFI36462.1	229	Alg14	Macaca mulatta	GT1	YES	NO
CL1998.Contig8_All 118 393 minus strand UDP-N-acetylglucosamine transferase subunit ALG14 homolog OS=Mus musculus GN=Alg14 PE=2 SV=1	92	Alg14	ADY47255.1	233	Alg14	Ascaris suum	GT1	YES	NO
CL1998.Contig9_All 408 644 minus strand hypothetical protein CAPTEDRAFT_161579 [Capitella teleta]	79	Alg14	AFI36462.1	229	Alg14	Macaca mulatta	GT1	YES	NO
CL2000.Contig1_All 531 1835 minus strand mp1 [Onchocerca volvulus]	435	Astacin	AFE09577.1	560	Astacin|Ricin_B_lectin|Ricin_B_lectin	Corallococcus coralloides DSM 2259	CBM13	NO	NO
CL2000.Contig11_All 638 2455 minus strand metalloprotease [Heterorhabditis bacteriophora]	606	Astacin	AFE09577.1	560	Astacin|Ricin_B_lectin|Ricin_B_lectin	Corallococcus coralloides DSM 2259	CBM13	NO	YES
CL2000.Contig12_All 2 1333 minus strand zinc metalloproteinase dpy-31 [Wuchereria bancrofti]	444	Astacin	AFE09577.1	560	Astacin|Ricin_B_lectin|Ricin_B_lectin	Corallococcus coralloides DSM 2259	CBM13	NO	NO
CL2000.Contig13_All 840 2561 metalloprotease [Heterorhabditis bacteriophora]	574	Astacin|CUB	AFE09577.1	560	Astacin|Ricin_B_lectin|Ricin_B_lectin	Corallococcus coralloides DSM 2259	CBM13	NO	YES
CL2000.Contig14_All 623 2119 minus strand mp1 [Onchocerca volvulus]	499	Astacin|CUB	AFE09577.1	560	Astacin|Ricin_B_lectin|Ricin_B_lectin	Corallococcus coralloides DSM 2259	CBM13	NO	YES
CL2000.Contig15_All 816 2387 astacin metalloprotease b [Brugia malayi]	524	Astacin|CUB	AFE09577.1	560	Astacin|Ricin_B_lectin|Ricin_B_lectin	Corallococcus coralloides DSM 2259	CBM13	NO	YES
CL2000.Contig16_All 816 2429 astacin metalloprotease b [Brugia malayi]	538	Astacin|CUB	AFE09577.1	560	Astacin|Ricin_B_lectin|Ricin_B_lectin	Corallococcus coralloides DSM 2259	CBM13	NO	YES
CL2000.Contig17_All 815 2536 minus strand metalloprotease [Heterorhabditis bacteriophora]	574	Astacin|CUB	AFE09577.1	560	Astacin|Ricin_B_lectin|Ricin_B_lectin	Corallococcus coralloides DSM 2259	CBM13	NO	YES
CL2000.Contig18_All 825 2309 mp1 [Onchocerca volvulus]	495	Astacin|CUB	AFE09577.1	560	Astacin|Ricin_B_lectin|Ricin_B_lectin	Corallococcus coralloides DSM 2259	CBM13	NO	YES
CL2000.Contig19_All 440 1465 minus strand mp1 [Onchocerca volvulus]	342	Astacin	AFE09577.1	560	Astacin|Ricin_B_lectin|Ricin_B_lectin	Corallococcus coralloides DSM 2259	CBM13	NO	NO
CL2000.Contig2_All 623 2149 minus strand mp1 [Onchocerca volvulus]	509	Astacin|CUB	AFE09577.1	560	Astacin|Ricin_B_lectin|Ricin_B_lectin	Corallococcus coralloides DSM 2259	CBM13	NO	YES
CL2000.Contig3_All 638 2401 minus strand metalloprotease [Heterorhabditis bacteriophora]	588	Astacin|CUB	AFE09577.1	560	Astacin|Ricin_B_lectin|Ricin_B_lectin	Corallococcus coralloides DSM 2259	CBM13	NO	YES
CL2000.Contig4_All 623 2161 minus strand mp1 [Onchocerca volvulus]	513	Astacin	AFE09577.1	560	Astacin|Ricin_B_lectin|Ricin_B_lectin	Corallococcus coralloides DSM 2259	CBM13	NO	YES
CL2000.Contig5_All 825 2267 mp1 [Onchocerca volvulus]	481	Astacin|CUB	AFE09577.1	560	Astacin|Ricin_B_lectin|Ricin_B_lectin	Corallococcus coralloides DSM 2259	CBM13	NO	YES
CL2000.Contig6_All 840 2603 minus strand metalloprotease [Heterorhabditis bacteriophora]	588	Astacin|CUB	AFE09577.1	560	Astacin|Ricin_B_lectin|Ricin_B_lectin	Corallococcus coralloides DSM 2259	CBM13	NO	YES
CL2030.Contig2_All 47 694 CMGC/CDK/CDK8 protein kinase [Loa loa]	216	Pkinase_Tyr|Pkinase	CBX99002.1	785	Pkinase	Leptosphaeria maculans v23.1.3	GH18	NO	NO		E5A5V7
CL2030.Contig4_All 86 733 CMGC/CDK/CDK8 protein kinase [Loa loa]	216	Pkinase_Tyr|Pkinase	CBX99002.1	785	Pkinase	Leptosphaeria maculans v23.1.3	GH18	NO	NO		E5A5V7
CL2030.Contig5_All 116 844 Protein kinase domain containing protein [Brugia malayi] >gi|158594607|gb|EDP33191.1| Protein kinase domain containing protein [Brugia malayi]	243	Pkinase_Tyr|Pkinase	CBX99002.1	785	Pkinase	Leptosphaeria maculans v23.1.3	GH18	NO	NO		E5A5V7
CL2039.Contig9_All 2246 2845 minus strand CRE-CAL-1 protein [Caenorhabditis remanei] >gi|308261503|gb|EFP05456.1| CRE-CAL-1 protein [Caenorhabditis remanei]	200	EF_hand_5|EF_hand_6	CBZ54290.1	729	Pkinase	Neospora caninum Liverpool	CBM20	NO	NO
CL2046.Contig10_All 2502 3635 Chain A, Structure Of Human Serine-Arginine-Rich Protein-Specific Kinase 2 (Srpk2) Bound To Purvalanol B	378	Pkinase_Tyr	CBX99002.1	785	Pkinase	Leptosphaeria maculans v23.1.3	GH18	NO	NO		E5A5V7
CL2046.Contig6_All 2511 3644 Chain A, Structure Of Human Serine-Arginine-Rich Protein-Specific Kinase 2 (Srpk2) Bound To Purvalanol B	378	Pkinase_Tyr	CBX99002.1	785	Pkinase	Leptosphaeria maculans v23.1.3	GH18	NO	NO		E5A5V7
CL2046.Contig7_All 2460 3593 Chain A, Structure Of Human Serine-Arginine-Rich Protein-Specific Kinase 2 (Srpk2) Bound To Purvalanol B	378	Pkinase_Tyr	CBX99002.1	785	Pkinase	Leptosphaeria maculans v23.1.3	GH18	NO	NO		E5A5V7
CL2046.Contig8_All 91 1149 Chain A, Structure Of Human Serine-Arginine-Rich Protein-Specific Kinase 2 (Srpk2) Bound To Purvalanol B	353	Pkinase_Tyr	CBX99002.1	785	Pkinase	Leptosphaeria maculans v23.1.3	GH18	NO	NO		E5A5V7
CL2046.Contig9_All 2451 3584 Chain A, Structure Of Human Serine-Arginine-Rich Protein-Specific Kinase 2 (Srpk2) Bound To Purvalanol B	378	Pkinase_Tyr	CBX99002.1	785	Pkinase	Leptosphaeria maculans v23.1.3	GH18	NO	NO		E5A5V7
CL206.Contig1_All 959 1264 PREDICTED: polypeptide N-acetylgalactosaminyltransferase 2-like [Nasonia vitripennis]	102	n/a	ADY43296.1	593	Glycos_transf_2|Ricin_B_lectin	Ascaris suum	GT27|CBM13	n/a	NO
CL206.Contig1_All 959 1264 PREDICTED: polypeptide N-acetylgalactosaminyltransferase 2-like [Nasonia vitripennis]	102	n/a	CAC14394.1	602	Glycos_transf_2|Ricin_B_lectin	Caenorhabditis elegans Bristol N2	GT27|CBM13	n/a	NO	2.4.1.41	Q8I136Q8I136
CL206.Contig2_All 353 1474 minus strand PREDICTED: polypeptide N-acetylgalactosaminyltransferase 2-like [Nasonia vitripennis]	374	Glycos_transf_2	ADY43296.1	593	Glycos_transf_2|Ricin_B_lectin	Ascaris suum	GT27|CBM13	NO	NO
CL206.Contig5_All 30 491 C. briggsae CBR-GLY-4 protein [Caenorhabditis briggsae]	154	Glycos_transf_2	ADY43296.1	593	Glycos_transf_2|Ricin_B_lectin	Ascaris suum	GT27|CBM13	NO	NO
CL2085.Contig1_All 311 1345 hypothetical protein WUBG_00388 [Wuchereria bancrofti]	345	Acyl_transf_1	AFY93865.1	2649	Glycos_transf_2|AMP-binding|AMP-binding_C|ketoacyl-synt|Ketoacyl-synt_C|Acyl_transf_1|Aminotran_3	Chamaesiphon minutus PCC 6605	GT2	NO	NO
CL2085.Contig2_All 311 1411 hypothetical protein WUBG_00388 [Wuchereria bancrofti]	367	Acyl_transf_1	AFY93865.1	2649	Glycos_transf_2|AMP-binding|AMP-binding_C|ketoacyl-synt|Ketoacyl-synt_C|Acyl_transf_1|Aminotran_3	Chamaesiphon minutus PCC 6605	GT2	NO	NO
CL2085.Contig3_All 411 1358 ADP-specific Phosphofructokinase/Glucokinase conserved region family protein [Brugia malayi] >gi|158592251|gb|EDP30851.1| ADP-specific Phosphofructokinase/Glucokinase conserved region family protein [Brugia malayi]	316	Acyl_transf_1	AFY93865.1	2649	Glycos_transf_2|AMP-binding|AMP-binding_C|ketoacyl-synt|Ketoacyl-synt_C|Acyl_transf_1|Aminotran_3	Chamaesiphon minutus PCC 6605	GT2	NO	NO
CL2085.Contig4_All 411 1424 ADP-specific Phosphofructokinase/Glucokinase conserved region family protein [Brugia malayi] >gi|158592251|gb|EDP30851.1| ADP-specific Phosphofructokinase/Glucokinase conserved region family protein [Brugia malayi]	338	Acyl_transf_1	AFY93865.1	2649	Glycos_transf_2|AMP-binding|AMP-binding_C|ketoacyl-synt|Ketoacyl-synt_C|Acyl_transf_1|Aminotran_3	Chamaesiphon minutus PCC 6605	GT2	NO	NO
CL2088.Contig1_All 142 1563 Hypothetical protein CBG02865 [Caenorhabditis briggsae]	474	FAD_binding_4|FAD-oxidase_C	AFY76495.1	546	FAD_binding_4	Pleurocapsa sp. PCC 7327	AA4	NO	YES
CL209.Contig12_All 2275 2907 minus strand PREDICTED: serine/threonine-protein kinase D3 [Gallus gallus]	211	Pkinase|Pkinase_Tyr	CBZ54290.1	729	Pkinase	Neospora caninum Liverpool	CBM20	NO	NO
CL209.Contig15_All 41 2875 minus strand Protein DKF-2, isoform e [Caenorhabditis elegans] >gi|379657164|emb|CCG28246.1| Protein DKF-2, isoform e [Caenorhabditis elegans]	945	C1_1|C1_1|Pkinase_Tyr|Pkinase	CBZ54290.1	729	Pkinase	Neospora caninum Liverpool	CBM20	NO	NO
CL209.Contig17_All 42 1262 Protein DKF-2, isoform f [Caenorhabditis elegans] >gi|379657165|emb|CCG28247.1| Protein DKF-2, isoform f [Caenorhabditis elegans]	407	C1_1|C1_1	CBX98831.1	1458	FCH|SUN	Leptosphaeria maculans v23.1.3	GH132	NO	NO		E5A5D3
CL209.Contig18_All 492 1079 PREDICTED: serine/threonine-protein kinase D1 [Bos taurus]	196	C1_1	CBX98831.1	1458	FCH|SUN	Leptosphaeria maculans v23.1.3	GH132	NO	NO		E5A5D3
CL209.Contig2_All 1659 2246 PREDICTED: serine/threonine-protein kinase D1 [Bos taurus]	196	C1_1	CBX98831.1	1458	FCH|SUN	Leptosphaeria maculans v23.1.3	GH132	NO	NO		E5A5D3
CL209.Contig5_All 2368 3000 minus strand PREDICTED: serine/threonine-protein kinase D3 [Gallus gallus]	211	Pkinase|Pkinase_Tyr	CBZ54290.1	729	Pkinase	Neospora caninum Liverpool	CBM20	NO	NO
CL209.Contig7_All 41 2968 minus strand Protein DKF-2, isoform f [Caenorhabditis elegans] >gi|379657165|emb|CCG28247.1| Protein DKF-2, isoform f [Caenorhabditis elegans]	976	C1_1|C1_1|Pkinase_Tyr|Pkinase	CBZ54290.1	729	Pkinase	Neospora caninum Liverpool	CBM20	NO	NO
CL2091.Contig10_All 145 4107 minus strand tetratricopeptide repeat protein 21B [Loa loa]	1321	n/a	BAI90485.1	1117	Glyco_transf_41	Arthrospira platensis NIES-39	GT41	n/a	YES		D4ZRS0
CL2091.Contig11_All 58 4101 minus strand tetratricopeptide repeat protein 21B [Loa loa]	1348	n/a	BAI90485.1	1117	Glyco_transf_41	Arthrospira platensis NIES-39	GT41	n/a	YES		D4ZRS0
CL2091.Contig12_All 58 4101 minus strand tetratricopeptide repeat protein 21B [Loa loa]	1348	n/a	BAI90485.1	1117	Glyco_transf_41	Arthrospira platensis NIES-39	GT41	n/a	YES		D4ZRS0
CL2091.Contig13_All 58 4104 minus strand tetratricopeptide repeat protein 21B [Loa loa]	1349	n/a	BAI90485.1	1117	Glyco_transf_41	Arthrospira platensis NIES-39	GT41	n/a	YES		D4ZRS0
CL2091.Contig14_All 58 4059 minus strand tetratricopeptide repeat protein 21B [Loa loa]	1334	n/a	BAI90485.1	1117	Glyco_transf_41	Arthrospira platensis NIES-39	GT41	n/a	YES		D4ZRS0
CL2091.Contig15_All 145 4149 minus strand tetratricopeptide repeat protein 21B [Loa loa]	1335	n/a	BAI90485.1	1117	Glyco_transf_41	Arthrospira platensis NIES-39	GT41	n/a	YES		D4ZRS0
CL2091.Contig16_All 145 4149 minus strand tetratricopeptide repeat protein 21B [Loa loa]	1335	n/a	BAI90485.1	1117	Glyco_transf_41	Arthrospira platensis NIES-39	GT41	n/a	YES		D4ZRS0
CL2091.Contig17_All 145 4134 minus strand tetratricopeptide repeat protein 21B [Loa loa]	1330	n/a	BAI90485.1	1117	Glyco_transf_41	Arthrospira platensis NIES-39	GT41	n/a	YES		D4ZRS0
CL2091.Contig18_All 33 2384 minus strand tetratricopeptide repeat protein 21B [Loa loa]	784	n/a	BAI90485.1	1117	Glyco_transf_41	Arthrospira platensis NIES-39	GT41	n/a	NO		D4ZRS0
CL2091.Contig19_All 3 3161 minus strand tetratricopeptide repeat protein 21B [Loa loa]	1053	n/a	BAI90485.1	1117	Glyco_transf_41	Arthrospira platensis NIES-39	GT41	n/a	YES		D4ZRS0
CL2091.Contig2_All 145 4095 minus strand tetratricopeptide repeat protein 21B [Loa loa]	1317	n/a	BAI90485.1	1117	Glyco_transf_41	Arthrospira platensis NIES-39	GT41	n/a	YES		D4ZRS0
CL2091.Contig20_All 3 3203 minus strand tetratricopeptide repeat protein 21B [Loa loa]	1067	n/a	BAI90485.1	1117	Glyco_transf_41	Arthrospira platensis NIES-39	GT41	n/a	YES		D4ZRS0
CL2091.Contig21_All 3 3245 minus strand tetratricopeptide repeat protein 21B [Loa loa]	1081	n/a	BAI90485.1	1117	Glyco_transf_41	Arthrospira platensis NIES-39	GT41	n/a	YES		D4ZRS0
CL2091.Contig22_All 3 3242 minus strand tetratricopeptide repeat protein 21B [Loa loa]	1080	n/a	BAI90485.1	1117	Glyco_transf_41	Arthrospira platensis NIES-39	GT41	n/a	YES		D4ZRS0
CL2091.Contig23_All 33 2438 minus strand tetratricopeptide repeat protein 21B [Loa loa]	802	n/a	BAI90485.1	1117	Glyco_transf_41	Arthrospira platensis NIES-39	GT41	n/a	NO		D4ZRS0
CL2091.Contig24_All 33 2480 minus strand tetratricopeptide repeat protein 21B [Loa loa]	816	n/a	BAI90485.1	1117	Glyco_transf_41	Arthrospira platensis NIES-39	GT41	n/a	NO		D4ZRS0
CL2091.Contig25_All 3 3200 minus strand tetratricopeptide repeat protein 21B [Loa loa]	1066	n/a	BAI90485.1	1117	Glyco_transf_41	Arthrospira platensis NIES-39	GT41	n/a	YES		D4ZRS0
CL2091.Contig26_All 3 3284 minus strand tetratricopeptide repeat protein 21B [Loa loa]	1094	n/a	BAI90485.1	1117	Glyco_transf_41	Arthrospira platensis NIES-39	GT41	n/a	YES		D4ZRS0
CL2091.Contig27_All 33 2438 minus strand tetratricopeptide repeat protein 21B [Loa loa]	802	n/a	BAI90485.1	1117	Glyco_transf_41	Arthrospira platensis NIES-39	GT41	n/a	NO		D4ZRS0
CL2091.Contig28_All 33 2396 minus strand tetratricopeptide repeat protein 21B [Loa loa]	788	n/a	BAI90485.1	1117	Glyco_transf_41	Arthrospira platensis NIES-39	GT41	n/a	NO		D4ZRS0
CL2091.Contig3_All 145 4053 minus strand tetratricopeptide repeat protein 21B [Loa loa]	1303	n/a	BAI90485.1	1117	Glyco_transf_41	Arthrospira platensis NIES-39	GT41	n/a	YES		D4ZRS0
CL2091.Contig4_All 145 4092 minus strand tetratricopeptide repeat protein 21B [Loa loa]	1316	n/a	BAI90485.1	1117	Glyco_transf_41	Arthrospira platensis NIES-39	GT41	n/a	YES		D4ZRS0
CL2091.Contig5_All 145 4137 minus strand tetratricopeptide repeat protein 21B [Loa loa]	1331	n/a	BAI90485.1	1117	Glyco_transf_41	Arthrospira platensis NIES-39	GT41	n/a	YES		D4ZRS0
CL2091.Contig6_All 145 4176 minus strand tetratricopeptide repeat protein 21B [Loa loa]	1344	n/a	BAI90485.1	1117	Glyco_transf_41	Arthrospira platensis NIES-39	GT41	n/a	YES		D4ZRS0
CL2091.Contig7_All 145 4095 minus strand tetratricopeptide repeat protein 21B [Loa loa]	1317	n/a	BAI90485.1	1117	Glyco_transf_41	Arthrospira platensis NIES-39	GT41	n/a	YES		D4ZRS0
CL2091.Contig8_All 145 4134 minus strand tetratricopeptide repeat protein 21B [Loa loa]	1330	n/a	BAI90485.1	1117	Glyco_transf_41	Arthrospira platensis NIES-39	GT41	n/a	YES		D4ZRS0
CL2091.Contig9_All 58 4143 minus strand tetratricopeptide repeat protein 21B [Loa loa]	1362	n/a	BAI90485.1	1117	Glyco_transf_41	Arthrospira platensis NIES-39	GT41	n/a	YES		D4ZRS0
CL2105.Contig1_All 357 2144 minus strand Edem3 protein [Loa loa]	596	Glyco_hydro_47	ADY40292.1	968	Glyco_hydro_47	Ascaris suum	GH47	YES	NO
CL2105.Contig10_All 2372 3085 minus strand Edem3 protein [Loa loa]	238	PA	ADY40292.1	968	Glyco_hydro_47	Ascaris suum	GH47	NO	NO
CL2105.Contig11_All 2330 3043 minus strand Edem3 protein [Loa loa]	238	PA	ADY40292.1	968	Glyco_hydro_47	Ascaris suum	GH47	NO	NO
CL2105.Contig12_All 357 1139 minus strand AAEL002645-PA [Aedes aegypti]	261	Glyco_hydro_47	ADY40292.1	968	Glyco_hydro_47	Ascaris suum	GH47	YES	NO
CL2105.Contig2_All 1190 2155 minus strand PREDICTED: ER degradation-enhancing alpha-mannosidase-like 3-like [Metaseiulus occidentalis]	322	Glyco_hydro_47	ADY40292.1	968	Glyco_hydro_47	Ascaris suum	GH47	YES	NO
CL2105.Contig3_All 357 2186 minus strand Edem3 protein [Loa loa]	610	Glyco_hydro_47	ADY40292.1	968	Glyco_hydro_47	Ascaris suum	GH47	YES	NO
CL2105.Contig4_All 1114 2079 PREDICTED: ER degradation-enhancing alpha-mannosidase-like 3-like [Metaseiulus occidentalis]	322	Glyco_hydro_47	ADY40292.1	968	Glyco_hydro_47	Ascaris suum	GH47	YES	NO
CL2105.Contig5_All 357 1181 minus strand AAEL002645-PA [Aedes aegypti]	275	Glyco_hydro_47	ADY40292.1	968	Glyco_hydro_47	Ascaris suum	GH47	YES	NO
CL2105.Contig6_All 2428 2742 minus strand AAEL002645-PA [Aedes aegypti]	105	PA	CAA87371.3	944	Glyco_hydro_47|PA	Caenorhabditis elegans Bristol N2	GH47	NO	NO		Q09641
CL2105.Contig7_All 2470 2784 minus strand AAEL002645-PA [Aedes aegypti]	105	PA	CAA87371.3	944	Glyco_hydro_47|PA	Caenorhabditis elegans Bristol N2	GH47	NO	NO		Q09641
CL2105.Contig8_All 357 3038 minus strand Edem3 protein [Loa loa]	894	Glyco_hydro_47|PA	ADY40292.1	968	Glyco_hydro_47	Ascaris suum	GH47	NO	YES
CL2105.Contig9_All 357 2996 minus strand Edem3 protein [Loa loa]	880	Glyco_hydro_47|PA	ADY40292.1	968	Glyco_hydro_47	Ascaris suum	GH47	NO	YES
CL2116.Contig1_All 51 1016 dolichyl-phosphate beta-glucosyltransferase [Wuchereria bancrofti]	322	Glycos_transf_2	AAH75587.1	337	Glycos_transf_2	Xenopus (Silurana) tropicalis	GT2	YES	YES		Q6DIF5
CL2116.Contig2_All 51 398 dolichyl-phosphate beta-glucosyltransferase [Wuchereria bancrofti]	116	n/a	AAH75587.1	337	Glycos_transf_2	Xenopus (Silurana) tropicalis	GT2	n/a	NO		Q6DIF5
CL2116.Contig3_All 51 1070 minus strand dolichyl-phosphate beta-glucosyltransferase [Wuchereria bancrofti]	340	Glycos_transf_2	AAH75587.1	337	Glycos_transf_2	Xenopus (Silurana) tropicalis	GT2	YES	YES		Q6DIF5
CL2116.Contig4_All 51 398 minus strand dolichyl-phosphate beta-glucosyltransferase [Wuchereria bancrofti]	116	n/a	AAH75587.1	337	Glycos_transf_2	Xenopus (Silurana) tropicalis	GT2	n/a	NO		Q6DIF5
CL2116.Contig5_All 51 398 minus strand dolichyl-phosphate beta-glucosyltransferase [Wuchereria bancrofti]	116	n/a	AAH75587.1	337	Glycos_transf_2	Xenopus (Silurana) tropicalis	GT2	n/a	NO		Q6DIF5
CL2116.Contig6_All 51 1112 minus strand dolichyl-phosphate beta-glucosyltransferase [Wuchereria bancrofti]	354	Glycos_transf_2	AAH75587.1	337	Glycos_transf_2	Xenopus (Silurana) tropicalis	GT2	YES	YES		Q6DIF5
CL2116.Contig7_All 51 398 minus strand dolichyl-phosphate beta-glucosyltransferase [Wuchereria bancrofti]	116	n/a	AAH75587.1	337	Glycos_transf_2	Xenopus (Silurana) tropicalis	GT2	n/a	NO		Q6DIF5
CL2116.Contig8_All 51 1166 minus strand dolichyl-phosphate beta-glucosyltransferase [Wuchereria bancrofti]	372	Glycos_transf_2	AAH75587.1	337	Glycos_transf_2	Xenopus (Silurana) tropicalis	GT2	YES	YES		Q6DIF5
CL2125.Contig1_All 3429 5129 EST embl|AI107989|AI107989 comes from the 3&apos; UTR [Brugia malayi]	567	Pkinase|Pkinase_Tyr	CBZ54290.1	729	Pkinase	Neospora caninum Liverpool	CBM20	NO	NO
CL2125.Contig3_All 7127 8827 minus strand EST embl|AI107989|AI107989 comes from the 3&apos; UTR [Brugia malayi]	567	Pkinase|Pkinase_Tyr	CBZ54290.1	729	Pkinase	Neospora caninum Liverpool	CBM20	NO	NO
CL2125.Contig4_All 7127 8827 minus strand EST embl|AI107989|AI107989 comes from the 3&apos; UTR [Brugia malayi]	567	Pkinase|Pkinase_Tyr	CBZ54290.1	729	Pkinase	Neospora caninum Liverpool	CBM20	NO	NO
CL2125.Contig6_All 3429 4997 minus strand EST embl|AI107989|AI107989 comes from the 3&apos; UTR [Brugia malayi]	523	Pkinase|Pkinase_Tyr	CBZ54290.1	729	Pkinase	Neospora caninum Liverpool	CBM20	NO	NO
CL2125.Contig7_All 7127 8695 minus strand EST embl|AI107989|AI107989 comes from the 3&apos; UTR [Brugia malayi]	523	Pkinase|Pkinase_Tyr	CBZ54290.1	729	Pkinase	Neospora caninum Liverpool	CBM20	NO	NO
CL2130.Contig1_All 272 1513 minus strand RecName: Full=Probable ATP-dependent RNA helicase DDX4; AltName: Full=DEAD box protein 4; AltName: Full=Vasa homolog >gi|76253272|emb|CAH56439.1| DEAD box protein [Pelophylax lessonae]	414	DEAD|Helicase_C	CAL53384.1	1058	DEAD|Helicase_C|LpxC	Ostreococcus tauri OTTH0595	CE11	NO	NO		Q017M7
CL2136.Contig1_All 201 1889 DEAD/DEAH box helicase [Loa loa]	563	DEAD|Helicase_C	CAL53384.1	1058	DEAD|Helicase_C|LpxC	Ostreococcus tauri OTTH0595	CE11	NO	NO		Q017M7
CL214.Contig1_All 274 2259 minus strand TLK protein kinase [Loa loa] >gi|307764938|gb|EFO24172.1| TLK protein kinase [Loa loa]	662	Pkinase_Tyr	AEB47390.1	583	Pkinase	Verrucosispora maris AB-18-032	CBM2	NO	YES
CL214.Contig2_All 274 2259 minus strand TLK protein kinase [Loa loa] >gi|307764938|gb|EFO24172.1| TLK protein kinase [Loa loa]	662	Pkinase_Tyr	AEB47390.1	583	Pkinase	Verrucosispora maris AB-18-032	CBM2	NO	YES
CL214.Contig3_All 274 2259 minus strand TLK protein kinase [Loa loa] >gi|307764938|gb|EFO24172.1| TLK protein kinase [Loa loa]	662	Pkinase_Tyr	AEB47390.1	583	Pkinase	Verrucosispora maris AB-18-032	CBM2	NO	YES
CL214.Contig4_All 274 2259 minus strand TLK protein kinase [Loa loa] >gi|307764938|gb|EFO24172.1| TLK protein kinase [Loa loa]	662	Pkinase_Tyr	AEB47390.1	583	Pkinase	Verrucosispora maris AB-18-032	CBM2	NO	YES
CL215.Contig1_All 950 1822 hypothetical protein CAEBREN_06453 [Caenorhabditis brenneri]	291	Pkinase|Pkinase_Tyr	BAI79272.1	678	Pkinase_Tyr	Lotus japonicus	CBM50	NO	NO		D3KTZ5
CL215.Contig2_All 1037 1909 hypothetical protein CAEBREN_06453 [Caenorhabditis brenneri]	291	Pkinase|Pkinase_Tyr	BAI79272.1	678	Pkinase_Tyr	Lotus japonicus	CBM50	NO	NO		D3KTZ5
CL216.Contig1_All 857 1072 minus strand hypothetical protein BRAFLDRAFT_78480 [Branchiostoma floridae] >gi|229281883|gb|EEN52636.1| hypothetical protein BRAFLDRAFT_78480 [Branchiostoma floridae]	72	CHGN	ADY44846.1	496	CHGN	Ascaris suum	GT31|GT7	YES	NO
CL216.Contig10_All 501 827 Chondroitin sulfate synthase 1 OS=Homo sapiens GN=CHSY1 PE=1 SV=3	109	CHGN	ADY44846.1	496	CHGN	Ascaris suum	GT31|GT7	YES	NO
CL216.Contig11_All 1691 1957 chondroitin disaccharide polymerase [Brugia malayi]	89	n/a	ADY44846.1	496	CHGN	Ascaris suum	GT31|GT7	n/a	NO
CL216.Contig12_All 479 1027 minus strand chondroitin disaccharide polymerase [Brugia malayi]	183	CHGN|CHGN	CAB03422.2	621	CHGN	Caenorhabditis elegans Bristol N2	GT31|GT7	NO	NO		O02330Q7YTF6Q7Z1Z1Q7Z1Z2
CL216.Contig13_All 1641 2234 minus strand chondroitin disaccharide polymerase [Brugia malayi]	198	CHGN|CHGN	ADY44846.1	496	CHGN	Ascaris suum	GT31|GT7	NO	NO
CL216.Contig14_All 692 997 minus strand Chondroitin sulfate synthase 1 OS=Homo sapiens GN=CHSY1 PE=1 SV=3	102	CHGN	ADY44846.1	496	CHGN	Ascaris suum	GT31|GT7	YES	NO
CL216.Contig16_All 1649 2035 minus strand chondroitin disaccharide polymerase [Brugia malayi]	129	CHGN	ADY44846.1	496	CHGN	Ascaris suum	GT31|GT7	YES	NO
CL216.Contig17_All 1641 2123 minus strand chondroitin disaccharide polymerase [Brugia malayi]	161	CHGN	CAB03422.2	621	CHGN	Caenorhabditis elegans Bristol N2	GT31|GT7	YES	NO		O02330Q7YTF6Q7Z1Z1Q7Z1Z2
CL216.Contig18_All 1656 2024 minus strand chondroitin disaccharide polymerase [Brugia malayi]	123	CHGN	ADY44846.1	496	CHGN	Ascaris suum	GT31|GT7	YES	NO
CL216.Contig19_All 691 1005 minus strand chondroitin disaccharide polymerase [Loa loa]	105	CHGN	ADY44846.1	496	CHGN	Ascaris suum	GT31|GT7	YES	NO
CL216.Contig2_All 405 887 minus strand chondroitin disaccharide polymerase [Loa loa]	161	CHGN	CAB03422.2	621	CHGN	Caenorhabditis elegans Bristol N2	GT31|GT7	YES	NO		O02330Q7YTF6Q7Z1Z1Q7Z1Z2
CL216.Contig20_All 1 738 minus strand chondroitin disaccharide polymerase [Loa loa]	246	CHGN	CAB03422.2	621	CHGN	Caenorhabditis elegans Bristol N2	GT31|GT7	YES	NO		O02330Q7YTF6Q7Z1Z1Q7Z1Z2
CL216.Contig20_All 1 738 minus strand chondroitin disaccharide polymerase [Loa loa]	246	CHGN	CAE17977.2	747	CHGN	Caenorhabditis elegans Bristol N2	GT31|GT7	YES	NO		O02330Q7YTF6Q7Z1Z1Q7Z1Z2
CL216.Contig21_All 5 613 minus strand chondroitin disaccharide polymerase [Loa loa]	203	CHGN	CAB03422.2	621	CHGN	Caenorhabditis elegans Bristol N2	GT31|GT7	YES	NO		O02330Q7YTF6Q7Z1Z1Q7Z1Z2
CL216.Contig21_All 5 613 minus strand chondroitin disaccharide polymerase [Loa loa]	203	CHGN	CAE17977.2	747	CHGN	Caenorhabditis elegans Bristol N2	GT31|GT7	YES	NO		O02330Q7YTF6Q7Z1Z1Q7Z1Z2
CL216.Contig22_All 141 683 minus strand Chondroitin sulfate synthase 1 OS=Homo sapiens GN=CHSY1 PE=1 SV=3	181	CHGN	CAB03422.2	621	CHGN	Caenorhabditis elegans Bristol N2	GT31|GT7	YES	NO		O02330Q7YTF6Q7Z1Z1Q7Z1Z2
CL216.Contig22_All 141 683 minus strand Chondroitin sulfate synthase 1 OS=Homo sapiens GN=CHSY1 PE=1 SV=3	181	CHGN	CAE17977.2	747	CHGN	Caenorhabditis elegans Bristol N2	GT31|GT7	YES	NO		O02330Q7YTF6Q7Z1Z1Q7Z1Z2
CL216.Contig23_All 1656 2384 minus strand chondroitin disaccharide polymerase [Brugia malayi]	243	CHGN	ADY44846.1	496	CHGN	Ascaris suum	GT31|GT7	YES	NO
CL216.Contig24_All 675 989 minus strand chondroitin disaccharide polymerase [Loa loa]	105	CHGN	ADY44846.1	496	CHGN	Ascaris suum	GT31|GT7	YES	NO
CL216.Contig25_All 1 1080 minus strand chondroitin disaccharide polymerase [Loa loa]	360	CHGN	ADY44846.1	496	CHGN	Ascaris suum	GT31|GT7	YES	NO
CL216.Contig26_All 1 1035 minus strand chondroitin disaccharide polymerase [Loa loa]	345	CHGN	CAB03422.2	621	CHGN	Caenorhabditis elegans Bristol N2	GT31|GT7	YES	NO		O02330Q7YTF6Q7Z1Z1Q7Z1Z2
CL216.Contig26_All 1 1035 minus strand chondroitin disaccharide polymerase [Loa loa]	345	CHGN	CAE17977.2	747	CHGN	Caenorhabditis elegans Bristol N2	GT31|GT7	YES	NO		O02330Q7YTF6Q7Z1Z1Q7Z1Z2
CL216.Contig27_All 141 734 minus strand Chondroitin sulfate synthase 1 OS=Homo sapiens GN=CHSY1 PE=1 SV=3	198	CHGN	CAB03422.2	621	CHGN	Caenorhabditis elegans Bristol N2	GT31|GT7	YES	NO		O02330Q7YTF6Q7Z1Z1Q7Z1Z2
CL216.Contig28_All 1649 1984 minus strand chondroitin disaccharide polymerase [Brugia malayi]	112	CHGN	ADY44846.1	496	CHGN	Ascaris suum	GT31|GT7	YES	NO
CL216.Contig29_All 583 807 minus strand chondroitin disaccharide polymerase [Loa loa]	75	CHGN	ADY44846.1	496	CHGN	Ascaris suum	GT31|GT7	YES	NO
CL216.Contig3_All 1961 2185 minus strand chondroitin disaccharide polymerase [Brugia malayi]	75	CHGN	ADY44846.1	496	CHGN	Ascaris suum	GT31|GT7	YES	NO
CL216.Contig30_All 518 880 minus strand PREDICTED: chondroitin sulfate synthase 1-like [Metaseiulus occidentalis]	121	CHGN	CAB03422.2	621	CHGN	Caenorhabditis elegans Bristol N2	GT31|GT7	YES	NO		O02330Q7YTF6Q7Z1Z1Q7Z1Z2
CL216.Contig31_All 859 1071 minus strand hypothetical protein BRAFLDRAFT_219265 [Branchiostoma floridae] >gi|229281882|gb|EEN52635.1| hypothetical protein BRAFLDRAFT_219265 [Branchiostoma floridae]	71	CHGN	ADY44846.1	496	CHGN	Ascaris suum	GT31|GT7	YES	NO
CL216.Contig32_All 1 687 minus strand chondroitin disaccharide polymerase [Loa loa]	229	CHGN	CAB03422.2	621	CHGN	Caenorhabditis elegans Bristol N2	GT31|GT7	YES	NO		O02330Q7YTF6Q7Z1Z1Q7Z1Z2
CL216.Contig32_All 1 687 minus strand chondroitin disaccharide polymerase [Loa loa]	229	CHGN	CAE17977.2	747	CHGN	Caenorhabditis elegans Bristol N2	GT31|GT7	YES	NO		O02330Q7YTF6Q7Z1Z1Q7Z1Z2
CL216.Contig33_All 2038 2262 minus strand chondroitin disaccharide polymerase [Caenorhabditis elegans]	75	CHGN	ADY44846.1	496	CHGN	Ascaris suum	GT31|GT7	YES	NO
CL216.Contig34_All 2008 2232 chondroitin disaccharide polymerase [Brugia malayi]	75	CHGN	ADY44846.1	496	CHGN	Ascaris suum	GT31|GT7	YES	NO
CL216.Contig35_All 1 120 minus strand chondroitin disaccharide polymerase [Loa loa]	40	n/a	ADY44846.1	496	CHGN	Ascaris suum	GT31|GT7	n/a	NO
CL216.Contig36_All 447 860 minus strand PREDICTED: chondroitin sulfate synthase 1-like [Metaseiulus occidentalis]	138	CHGN	CAB03422.2	621	CHGN	Caenorhabditis elegans Bristol N2	GT31|GT7	YES	NO		O02330Q7YTF6Q7Z1Z1Q7Z1Z2
CL216.Contig37_All 1618 2211 chondroitin disaccharide polymerase [Brugia malayi]	198	CHGN|CHGN	ADY44846.1	496	CHGN	Ascaris suum	GT31|GT7	NO	NO
CL216.Contig38_All 518 838 minus strand PREDICTED: chondroitin sulfate synthase 1-like [Metaseiulus occidentalis]	107	CHGN	CAB03422.2	621	CHGN	Caenorhabditis elegans Bristol N2	GT31|GT7	YES	NO		O02330Q7YTF6Q7Z1Z1Q7Z1Z2
CL216.Contig39_All 630 863 minus strand PREDICTED: chondroitin sulfate synthase 1-like [Metaseiulus occidentalis]	78	CHGN	AFJ71375.1	815	CHGN	Macaca mulatta	GT31|GT7	YES	NO
CL216.Contig39_All 630 863 minus strand PREDICTED: chondroitin sulfate synthase 1-like [Metaseiulus occidentalis]	78	CHGN	AER96270.1	747	CHGN	Mustela putorius furo	GT31|GT7	YES	NO
CL216.Contig40_All 141 689 minus strand Chondroitin sulfate synthase 1 OS=Homo sapiens GN=CHSY1 PE=1 SV=3	183	CHGN	CAB03422.2	621	CHGN	Caenorhabditis elegans Bristol N2	GT31|GT7	YES	NO		O02330Q7YTF6Q7Z1Z1Q7Z1Z2
CL216.Contig41_All 1 693 minus strand chondroitin disaccharide polymerase [Loa loa]	231	CHGN	CAE17977.2	747	CHGN	Caenorhabditis elegans Bristol N2	GT31|GT7	YES	NO		O02330Q7YTF6Q7Z1Z1Q7Z1Z2
CL216.Contig42_All 1649 1915 minus strand chondroitin disaccharide polymerase [Brugia malayi]	89	n/a	ADY44846.1	496	CHGN	Ascaris suum	GT31|GT7	n/a	NO
CL216.Contig43_All 11 301 minus strand chondroitin disaccharide polymerase [Loa loa]	97	CHGN	ADY44846.1	496	CHGN	Ascaris suum	GT31|GT7	YES	NO
CL216.Contig44_All 1954 2178 minus strand chondroitin disaccharide polymerase [Brugia malayi]	75	CHGN	ADY44846.1	496	CHGN	Ascaris suum	GT31|GT7	YES	NO
CL216.Contig45_All 1695 2081 chondroitin disaccharide polymerase [Brugia malayi]	129	CHGN	ADY44846.1	496	CHGN	Ascaris suum	GT31|GT7	YES	NO
CL216.Contig46_All 1649 2146 chondroitin disaccharide polymerase [Brugia malayi]	166	CHGN	ADY44846.1	496	CHGN	Ascaris suum	GT31|GT7	YES	NO
CL216.Contig47_All 2160 2657 chondroitin disaccharide polymerase [Loa loa]	166	CHGN	ADY44846.1	496	CHGN	Ascaris suum	GT31|GT7	YES	NO
CL216.Contig48_All 405 818 minus strand PREDICTED: chondroitin sulfate synthase 1-like [Metaseiulus occidentalis]	138	CHGN	CAB03422.2	621	CHGN	Caenorhabditis elegans Bristol N2	GT31|GT7	YES	NO		O02330Q7YTF6Q7Z1Z1Q7Z1Z2
CL216.Contig49_All 588 821 minus strand PREDICTED: chondroitin sulfate synthase 1-like [Metaseiulus occidentalis]	78	CHGN	AFJ71375.1	815	CHGN	Macaca mulatta	GT31|GT7	YES	NO
CL216.Contig49_All 588 821 minus strand PREDICTED: chondroitin sulfate synthase 1-like [Metaseiulus occidentalis]	78	CHGN	AER96270.1	747	CHGN	Mustela putorius furo	GT31|GT7	YES	NO
CL216.Contig5_All 712 924 minus strand hypothetical protein BRAFLDRAFT_219265 [Branchiostoma floridae] >gi|229281882|gb|EEN52635.1| hypothetical protein BRAFLDRAFT_219265 [Branchiostoma floridae]	71	CHGN	ADY44846.1	496	CHGN	Ascaris suum	GT31|GT7	YES	NO
CL216.Contig50_All 1601 1918 minus strand chondroitin disaccharide polymerase [Brugia malayi]	106	n/a	CAB03422.2	621	CHGN	Caenorhabditis elegans Bristol N2	GT31|GT7	n/a	NO		O02330Q7YTF6Q7Z1Z1Q7Z1Z2
CL216.Contig50_All 1601 1918 minus strand chondroitin disaccharide polymerase [Brugia malayi]	106	n/a	CAE17977.2	747	CHGN	Caenorhabditis elegans Bristol N2	GT31|GT7	n/a	NO		O02330Q7YTF6Q7Z1Z1Q7Z1Z2
CL216.Contig52_All 2047 2271 minus strand chondroitin disaccharide polymerase [Brugia malayi]	75	CHGN	ADY44846.1	496	CHGN	Ascaris suum	GT31|GT7	YES	NO
CL216.Contig53_All 1473 1844 minus strand PREDICTED: chondroitin sulfate synthase 1-like [Metaseiulus occidentalis]	124	CHGN	CAB03422.2	621	CHGN	Caenorhabditis elegans Bristol N2	GT31|GT7	YES	NO		O02330Q7YTF6Q7Z1Z1Q7Z1Z2
CL216.Contig54_All 2544 2768 minus strand chondroitin disaccharide polymerase [Loa loa]	75	CHGN	ADY44846.1	496	CHGN	Ascaris suum	GT31|GT7	YES	NO
CL216.Contig55_All 1058 1999 minus strand chondroitin disaccharide polymerase [Caenorhabditis elegans]	314	CHGN	CAB03422.2	621	CHGN	Caenorhabditis elegans Bristol N2	GT31|GT7	YES	NO		O02330Q7YTF6Q7Z1Z1Q7Z1Z2
CL216.Contig55_All 1058 1999 minus strand chondroitin disaccharide polymerase [Caenorhabditis elegans]	314	CHGN	CAE17977.2	747	CHGN	Caenorhabditis elegans Bristol N2	GT31|GT7	YES	NO		O02330Q7YTF6Q7Z1Z1Q7Z1Z2
CL216.Contig56_All 2000 2224 minus strand chondroitin disaccharide polymerase [Brugia malayi]	75	CHGN	ADY44846.1	496	CHGN	Ascaris suum	GT31|GT7	YES	NO
CL216.Contig57_All 2044 2268 minus strand chondroitin disaccharide polymerase [Caenorhabditis elegans]	75	CHGN	ADY44846.1	496	CHGN	Ascaris suum	GT31|GT7	YES	NO
CL216.Contig58_All 1492 1725 minus strand PREDICTED: chondroitin sulfate synthase 1-like [Metaseiulus occidentalis]	78	CHGN	AFJ71375.1	815	CHGN	Macaca mulatta	GT31|GT7	YES	NO
CL216.Contig58_All 1492 1725 minus strand PREDICTED: chondroitin sulfate synthase 1-like [Metaseiulus occidentalis]	78	CHGN	AER96270.1	747	CHGN	Mustela putorius furo	GT31|GT7	YES	NO
CL216.Contig59_All 479 916 minus strand chondroitin disaccharide polymerase [Loa loa]	146	CHGN	CAB03422.2	621	CHGN	Caenorhabditis elegans Bristol N2	GT31|GT7	YES	NO		O02330Q7YTF6Q7Z1Z1Q7Z1Z2
CL216.Contig6_All 754 966 minus strand hypothetical protein BRAFLDRAFT_219265 [Branchiostoma floridae] >gi|229281882|gb|EEN52635.1| hypothetical protein BRAFLDRAFT_219265 [Branchiostoma floridae]	71	CHGN	ADY44846.1	496	CHGN	Ascaris suum	GT31|GT7	YES	NO
CL216.Contig60_All 2164 2514 PREDICTED: chondroitin sulfate synthase 1-like [Metaseiulus occidentalis]	117	CHGN	ADY44846.1	496	CHGN	Ascaris suum	GT31|GT7	YES	NO
CL216.Contig62_All 145 531 minus strand chondroitin disaccharide polymerase [Loa loa]	129	CHGN	CAB03422.2	621	CHGN	Caenorhabditis elegans Bristol N2	GT31|GT7	YES	NO		O02330Q7YTF6Q7Z1Z1Q7Z1Z2
CL216.Contig63_All 2134 2682 chondroitin disaccharide polymerase [Loa loa]	183	CHGN|CHGN	CAB03422.2	621	CHGN	Caenorhabditis elegans Bristol N2	GT31|GT7	NO	NO		O02330Q7YTF6Q7Z1Z1Q7Z1Z2
CL216.Contig64_All 2003 2386 minus strand hypothetical protein BRAFLDRAFT_219265 [Branchiostoma floridae] >gi|229281882|gb|EEN52635.1| hypothetical protein BRAFLDRAFT_219265 [Branchiostoma floridae]	128	CHGN	ADY44846.1	496	CHGN	Ascaris suum	GT31|GT7	YES	NO
CL216.Contig65_All 2306 2530 minus strand chondroitin disaccharide polymerase [Loa loa]	75	CHGN	ADY44846.1	496	CHGN	Ascaris suum	GT31|GT7	YES	NO
CL216.Contig66_All 2257 2607 PREDICTED: chondroitin sulfate synthase 1-like [Metaseiulus occidentalis]	117	CHGN	ADY44846.1	496	CHGN	Ascaris suum	GT31|GT7	YES	NO
CL216.Contig67_All 2494 2718 chondroitin disaccharide polymerase [Loa loa]	75	CHGN	ADY44846.1	496	CHGN	Ascaris suum	GT31|GT7	YES	NO
CL216.Contig69_All 2159 2374 minus strand hypothetical protein BRAFLDRAFT_78480 [Branchiostoma floridae] >gi|229281883|gb|EEN52636.1| hypothetical protein BRAFLDRAFT_78480 [Branchiostoma floridae]	72	CHGN	ADY44846.1	496	CHGN	Ascaris suum	GT31|GT7	YES	NO
CL216.Contig7_All 628 852 minus strand chondroitin disaccharide polymerase [Loa loa]	75	CHGN	ADY44846.1	496	CHGN	Ascaris suum	GT31|GT7	YES	NO
CL216.Contig70_All 141 1082 minus strand Chondroitin sulfate synthase 3 OS=Homo sapiens GN=CHSY3 PE=2 SV=3	314	CHGN	CAB03422.2	621	CHGN	Caenorhabditis elegans Bristol N2	GT31|GT7	YES	NO		O02330Q7YTF6Q7Z1Z1Q7Z1Z2
CL216.Contig70_All 141 1082 minus strand Chondroitin sulfate synthase 3 OS=Homo sapiens GN=CHSY3 PE=2 SV=3	314	CHGN	CAE17977.2	747	CHGN	Caenorhabditis elegans Bristol N2	GT31|GT7	YES	NO		O02330Q7YTF6Q7Z1Z1Q7Z1Z2
CL216.Contig71_All 413 775 minus strand PREDICTED: chondroitin sulfate synthase 1-like [Metaseiulus occidentalis]	121	CHGN	CAB03422.2	621	CHGN	Caenorhabditis elegans Bristol N2	GT31|GT7	YES	NO		O02330Q7YTF6Q7Z1Z1Q7Z1Z2
CL216.Contig72_All 1058 2230 chondroitin disaccharide polymerase [Caenorhabditis elegans]	391	CHGN|CHGN	CAB03422.2	621	CHGN	Caenorhabditis elegans Bristol N2	GT31|GT7	NO	NO		O02330Q7YTF6Q7Z1Z1Q7Z1Z2
CL216.Contig72_All 1058 2230 chondroitin disaccharide polymerase [Caenorhabditis elegans]	391	CHGN|CHGN	CAE17977.2	747	CHGN	Caenorhabditis elegans Bristol N2	GT31|GT7	NO	NO		O02330Q7YTF6Q7Z1Z1Q7Z1Z2
CL216.Contig73_All 446 817 minus strand PREDICTED: chondroitin sulfate synthase 1-like [Metaseiulus occidentalis]	124	CHGN	CAB03422.2	621	CHGN	Caenorhabditis elegans Bristol N2	GT31|GT7	YES	NO		O02330Q7YTF6Q7Z1Z1Q7Z1Z2
CL216.Contig74_All 404 775 minus strand PREDICTED: chondroitin sulfate synthase 1-like [Metaseiulus occidentalis]	124	CHGN	CAB03422.2	621	CHGN	Caenorhabditis elegans Bristol N2	GT31|GT7	YES	NO		O02330Q7YTF6Q7Z1Z1Q7Z1Z2
CL216.Contig75_All 404 724 minus strand PREDICTED: chondroitin sulfate synthase 1-like [Metaseiulus occidentalis]	107	CHGN	CAB03422.2	621	CHGN	Caenorhabditis elegans Bristol N2	GT31|GT7	YES	NO		O02330Q7YTF6Q7Z1Z1Q7Z1Z2
CL216.Contig8_All 1691 2026 chondroitin disaccharide polymerase [Brugia malayi]	112	CHGN	ADY44846.1	496	CHGN	Ascaris suum	GT31|GT7	YES	NO
CL216.Contig9_All 1996 2220 chondroitin disaccharide polymerase [Brugia malayi]	75	CHGN	ADY44846.1	496	CHGN	Ascaris suum	GT31|GT7	YES	NO
CL2170.Contig1_All 505 1428 collagen alpha-1(III) chain [Loa loa]	308	n/a	ADY41481.1	940	Glycos_transf_2	Ascaris suum	GT27|CBM13	n/a	NO
CL2170.Contig2_All 1592 2515 collagen alpha-1(III) chain [Loa loa]	308	n/a	ADY41481.1	940	Glycos_transf_2	Ascaris suum	GT27|CBM13	n/a	NO
CL2174.Contig4_All 1880 2920 CBN-UGT-63 protein [Caenorhabditis brenneri]	347	UDPGT	ADY44786.1	518	UDPGT	Ascaris suum	GT1	YES	NO
CL2174.Contig5_All 2002 3042 CBN-UGT-63 protein [Caenorhabditis brenneri]	347	UDPGT	ADY44786.1	518	UDPGT	Ascaris suum	GT1	YES	NO
CL2174.Contig6_All 1648 2688 CBN-UGT-63 protein [Caenorhabditis brenneri]	347	UDPGT	ADY44786.1	518	UDPGT	Ascaris suum	GT1	YES	NO
CL2180.Contig1_All 260 1492 hypothetical protein LOAG_16642 [Loa loa]	411	Branch	ADY45883.1	414	Branch	Ascaris suum	GT14	YES	YES
CL2180.Contig2_All 492 1619 minus strand hypothetical protein LOAG_16642 [Loa loa]	376	Branch	ADY45883.1	414	Branch	Ascaris suum	GT14	YES	YES
CL2180.Contig3_All 256 1533 minus strand hypothetical protein LOAG_16642 [Loa loa]	426	Branch	ADY45883.1	414	Branch	Ascaris suum	GT14	YES	YES
CL2187.Contig1_All 182 1771 minus strand C. briggsae CBR-UGT-54 protein [Caenorhabditis briggsae]	530	UDPGT	ADY45727.1	500	UDPGT	Ascaris suum	GT1	YES	YES
CL2187.Contig2_All 194 1762 minus strand C. briggsae CBR-UGT-45 protein [Caenorhabditis briggsae]	523	UDPGT	ADY45727.1	500	UDPGT	Ascaris suum	GT1	YES	YES
CL2187.Contig3_All 194 934 minus strand Hypothetical protein CBG06543 [Caenorhabditis briggsae]	247	n/a	ADY45727.1	500	UDPGT	Ascaris suum	GT1	n/a	NO
CL2187.Contig5_All 336 1076 minus strand Hypothetical protein CBG06543 [Caenorhabditis briggsae]	247	n/a	ADY45727.1	500	UDPGT	Ascaris suum	GT1	n/a	NO
CL2192.Contig1_All 288 941 minus strand PPOD1 peroxidase [Hydra oligactis]	218	n/a	ACU73832.1	645	ArabFuran-catal	Catenulispora acidiphila DSM 44928	GH54	n/a	NO		C7Q396
CL2192.Contig2_All 479 997 minus strand PPOD1 peroxidase [Hydra oligactis]	173	n/a	ACU76303.1	648	ArabFuran-catal	Catenulispora acidiphila DSM 44928	GH54	n/a	NO		C7QB12
CL2192.Contig3_All 168 893 minus strand PPOD2 peroxidase [Hydra magnipapillata]	242	n/a	ACU73832.1	645	ArabFuran-catal	Catenulispora acidiphila DSM 44928	GH54	n/a	NO		C7Q396
CL2192.Contig3_All 168 893 minus strand PPOD2 peroxidase [Hydra magnipapillata]	242	n/a	ACU76303.1	648	ArabFuran-catal	Catenulispora acidiphila DSM 44928	GH54	n/a	NO		C7QB12
CL2192.Contig4_All 583 987 minus strand PPOD1 peroxidase [Hydra oligactis]	135	n/a	ABX04818.1	686	F5_F8_type_C|Cellulase	Herpetosiphon aurantiacus ATCC 23779	GH5|CBM32	n/a	NO		A9AX10
CL2192.Contig4_All 583 987 minus strand PPOD1 peroxidase [Hydra oligactis]	135	n/a	ACT02701.1	549	Cellulase	Paenibacillus sp. JDR-2	GH5	n/a	NO		C6D6C8
CL2197.Contig1_All 428 2596 hypothetical protein LOAG_00402 [Loa loa]	723	n/a	ADL55110.1	976	Glyco_transf_41|Glyco_transf_41	Gallionella capsiferriformans ES-2	GT41	n/a	NO		D9SF13
CL2197.Contig3_All 409 2619 hypothetical protein LOAG_00402 [Loa loa]	737	n/a	ADL55110.1	976	Glyco_transf_41|Glyco_transf_41	Gallionella capsiferriformans ES-2	GT41	n/a	NO		D9SF13
CL220.Contig1_All 172 1887 minus strand glycosyl transferase, group 2 family protein [Brugia malayi] >gi|158594195|gb|EDP32781.1| glycosyl transferase, group 2 family protein [Brugia malayi]	572	Glycos_transf_2|Ricin_B_lectin	ADY43296.1	593	Glycos_transf_2|Ricin_B_lectin	Ascaris suum	GT27|CBM13	YES	YES
CL220.Contig2_All 1219 1818 glycosyl transferase, group 2 family protein [Brugia malayi] >gi|158594195|gb|EDP32781.1| glycosyl transferase, group 2 family protein [Brugia malayi]	200	n/a	ADY43296.1	593	Glycos_transf_2|Ricin_B_lectin	Ascaris suum	GT27|CBM13	n/a	NO
CL2251.Contig1_All 246 1187 PREDICTED: 2-acylglycerol O-acyltransferase 2-like [Tursiops truncatus]	314	DAGAT	EAA58455.1	868	DAGAT	Aspergillus nidulans FGSC A4	GT1	YES	NO		C8V0F3Q5AZ47
CL2251.Contig3_All 106 1122 PREDICTED: 2-acylglycerol O-acyltransferase 2-like [Tursiops truncatus]	339	DAGAT	EAA58455.1	868	DAGAT	Aspergillus nidulans FGSC A4	GT1	YES	NO		C8V0F3Q5AZ47
CL2251.Contig4_All 336 1277 PREDICTED: 2-acylglycerol O-acyltransferase 2-like [Tursiops truncatus]	314	DAGAT	EAA58455.1	868	DAGAT	Aspergillus nidulans FGSC A4	GT1	YES	NO		C8V0F3Q5AZ47
CL2251.Contig5_All 196 1212 PREDICTED: 2-acylglycerol O-acyltransferase 2-like [Tursiops truncatus]	339	DAGAT	EAA58455.1	868	DAGAT	Aspergillus nidulans FGSC A4	GT1	YES	NO		C8V0F3Q5AZ47
CL2252.Contig1_All 40 264 minus strand ubiquitin, putative [Pediculus humanus corporis] >gi|212516707|gb|EEB18688.1| ubiquitin, putative [Pediculus humanus corporis]	75	ubiquitin	AGE89883.1	350	ubiquitin|Chitin_bind_3	Spodoptera littoralis NPV	AA10	NO	NO
CL2252.Contig1_All 40 264 minus strand ubiquitin, putative [Pediculus humanus corporis] >gi|212516707|gb|EEB18688.1| ubiquitin, putative [Pediculus humanus corporis]	75	ubiquitin	NP_258300.1	365	ubiquitin|Chitin_bind_3	Spodoptera litura NPV G2	AA10	NO	NO		Q91BI7
CL2266.Contig1_All 228 2363 minus strand Protein GRK-2 [Caenorhabditis elegans] >gi|30179890|sp|Q09639.2|GRK2_CAEEL RecName: Full=G protein-coupled receptor kinase 2 >gi|373218878|emb|CCD63981.1| Protein GRK-2 [Caenorhabditis elegans]	712	RGS|Pkinase|Pkinase_Tyr	CAJ63931.1	634	Pkinase	Frankia alni ACN14a	CBM13	NO	YES		Q0RF20
CL2266.Contig5_All 232 2538 minus strand Protein GRK-2 [Caenorhabditis elegans] >gi|30179890|sp|Q09639.2|GRK2_CAEEL RecName: Full=G protein-coupled receptor kinase 2 >gi|373218878|emb|CCD63981.1| Protein GRK-2 [Caenorhabditis elegans]	769	RGS|Pkinase|Pkinase_Tyr	CAJ63931.1	634	Pkinase	Frankia alni ACN14a	CBM13	NO	YES		Q0RF20
CL2280.Contig10_All 82 435 minus strand Protein Y71H2AM.5 [Caenorhabditis elegans] >gi|373220597|emb|CCD73863.1| Protein Y71H2AM.5 [Caenorhabditis elegans]	118	COX6B	ADY40986.1	1142	Glyco_hydro_31	Ascaris suum	GH31	NO	NO
CL2280.Contig11_All 82 435 minus strand Protein Y71H2AM.5 [Caenorhabditis elegans] >gi|373220597|emb|CCD73863.1| Protein Y71H2AM.5 [Caenorhabditis elegans]	118	COX6B	ADY40986.1	1142	Glyco_hydro_31	Ascaris suum	GH31	NO	NO
CL2280.Contig13_All 82 435 minus strand Protein Y71H2AM.5 [Caenorhabditis elegans] >gi|373220597|emb|CCD73863.1| Protein Y71H2AM.5 [Caenorhabditis elegans]	118	COX6B	ADY40986.1	1142	Glyco_hydro_31	Ascaris suum	GH31	NO	NO
CL2280.Contig14_All 82 435 minus strand Protein Y71H2AM.5 [Caenorhabditis elegans] >gi|373220597|emb|CCD73863.1| Protein Y71H2AM.5 [Caenorhabditis elegans]	118	COX6B	ADY40986.1	1142	Glyco_hydro_31	Ascaris suum	GH31	NO	NO
CL2280.Contig15_All 82 435 minus strand Protein Y71H2AM.5 [Caenorhabditis elegans] >gi|373220597|emb|CCD73863.1| Protein Y71H2AM.5 [Caenorhabditis elegans]	118	COX6B	ADY40986.1	1142	Glyco_hydro_31	Ascaris suum	GH31	NO	NO
CL2280.Contig16_All 82 435 minus strand Protein Y71H2AM.5 [Caenorhabditis elegans] >gi|373220597|emb|CCD73863.1| Protein Y71H2AM.5 [Caenorhabditis elegans]	118	COX6B	ADY40986.1	1142	Glyco_hydro_31	Ascaris suum	GH31	NO	NO
CL2280.Contig17_All 85 438 minus strand Protein Y71H2AM.5 [Caenorhabditis elegans] >gi|373220597|emb|CCD73863.1| Protein Y71H2AM.5 [Caenorhabditis elegans]	118	COX6B	ADY40986.1	1142	Glyco_hydro_31	Ascaris suum	GH31	NO	NO
CL2280.Contig18_All 82 435 Protein Y71H2AM.5 [Caenorhabditis elegans] >gi|373220597|emb|CCD73863.1| Protein Y71H2AM.5 [Caenorhabditis elegans]	118	COX6B	ADY40986.1	1142	Glyco_hydro_31	Ascaris suum	GH31	NO	NO
CL2280.Contig19_All 82 435 Protein Y71H2AM.5 [Caenorhabditis elegans] >gi|373220597|emb|CCD73863.1| Protein Y71H2AM.5 [Caenorhabditis elegans]	118	COX6B	ADY40986.1	1142	Glyco_hydro_31	Ascaris suum	GH31	NO	NO
CL2280.Contig2_All 82 435 minus strand Protein Y71H2AM.5 [Caenorhabditis elegans] >gi|373220597|emb|CCD73863.1| Protein Y71H2AM.5 [Caenorhabditis elegans]	118	COX6B	ADY40986.1	1142	Glyco_hydro_31	Ascaris suum	GH31	NO	NO
CL2280.Contig20_All 82 435 Protein Y71H2AM.5 [Caenorhabditis elegans] >gi|373220597|emb|CCD73863.1| Protein Y71H2AM.5 [Caenorhabditis elegans]	118	COX6B	ADY40986.1	1142	Glyco_hydro_31	Ascaris suum	GH31	NO	NO
CL2280.Contig21_All 82 435 Protein Y71H2AM.5 [Caenorhabditis elegans] >gi|373220597|emb|CCD73863.1| Protein Y71H2AM.5 [Caenorhabditis elegans]	118	COX6B	ADY40986.1	1142	Glyco_hydro_31	Ascaris suum	GH31	NO	NO
CL2280.Contig22_All 82 435 Protein Y71H2AM.5 [Caenorhabditis elegans] >gi|373220597|emb|CCD73863.1| Protein Y71H2AM.5 [Caenorhabditis elegans]	118	COX6B	ADY40986.1	1142	Glyco_hydro_31	Ascaris suum	GH31	NO	NO
CL2280.Contig23_All 82 435 minus strand Protein Y71H2AM.5 [Caenorhabditis elegans] >gi|373220597|emb|CCD73863.1| Protein Y71H2AM.5 [Caenorhabditis elegans]	118	COX6B	ADY40986.1	1142	Glyco_hydro_31	Ascaris suum	GH31	NO	NO
CL2280.Contig24_All 82 435 minus strand Protein Y71H2AM.5 [Caenorhabditis elegans] >gi|373220597|emb|CCD73863.1| Protein Y71H2AM.5 [Caenorhabditis elegans]	118	COX6B	ADY40986.1	1142	Glyco_hydro_31	Ascaris suum	GH31	NO	NO
CL2280.Contig3_All 82 435 minus strand Protein Y71H2AM.5 [Caenorhabditis elegans] >gi|373220597|emb|CCD73863.1| Protein Y71H2AM.5 [Caenorhabditis elegans]	118	COX6B	ADY40986.1	1142	Glyco_hydro_31	Ascaris suum	GH31	NO	NO
CL2280.Contig4_All 82 435 minus strand Protein Y71H2AM.5 [Caenorhabditis elegans] >gi|373220597|emb|CCD73863.1| Protein Y71H2AM.5 [Caenorhabditis elegans]	118	COX6B	ADY40986.1	1142	Glyco_hydro_31	Ascaris suum	GH31	NO	NO
CL2280.Contig5_All 82 435 minus strand Protein Y71H2AM.5 [Caenorhabditis elegans] >gi|373220597|emb|CCD73863.1| Protein Y71H2AM.5 [Caenorhabditis elegans]	118	COX6B	ADY40986.1	1142	Glyco_hydro_31	Ascaris suum	GH31	NO	NO
CL2280.Contig6_All 82 435 minus strand Protein Y71H2AM.5 [Caenorhabditis elegans] >gi|373220597|emb|CCD73863.1| Protein Y71H2AM.5 [Caenorhabditis elegans]	118	COX6B	ADY40986.1	1142	Glyco_hydro_31	Ascaris suum	GH31	NO	NO
CL2280.Contig7_All 82 435 minus strand Protein Y71H2AM.5 [Caenorhabditis elegans] >gi|373220597|emb|CCD73863.1| Protein Y71H2AM.5 [Caenorhabditis elegans]	118	COX6B	ADY40986.1	1142	Glyco_hydro_31	Ascaris suum	GH31	NO	NO
CL2280.Contig8_All 82 435 minus strand Protein Y71H2AM.5 [Caenorhabditis elegans] >gi|373220597|emb|CCD73863.1| Protein Y71H2AM.5 [Caenorhabditis elegans]	118	COX6B	ADY40986.1	1142	Glyco_hydro_31	Ascaris suum	GH31	NO	NO
CL2280.Contig9_All 82 435 minus strand Protein Y71H2AM.5 [Caenorhabditis elegans] >gi|373220597|emb|CCD73863.1| Protein Y71H2AM.5 [Caenorhabditis elegans]	118	COX6B	ADY40986.1	1142	Glyco_hydro_31	Ascaris suum	GH31	NO	NO
CL23.Contig1_All 95 2728 minus strand hypothetical protein CAEBREN_09738 [Caenorhabditis brenneri]	878	Pkinase|Pkinase_Tyr	CBZ54290.1	729	Pkinase	Neospora caninum Liverpool	CBM20	NO	YES
CL23.Contig17_All 938 3376 hypothetical protein CAEBREN_21705 [Caenorhabditis brenneri]	813	Pkinase|Pkinase_Tyr	CBZ54290.1	729	Pkinase	Neospora caninum Liverpool	CBM20	NO	YES
CL23.Contig18_All 938 3376 hypothetical protein CAEBREN_21705 [Caenorhabditis brenneri]	813	Pkinase|Pkinase_Tyr	CBZ54290.1	729	Pkinase	Neospora caninum Liverpool	CBM20	NO	YES
CL23.Contig23_All 938 3529 minus strand hypothetical protein CAEBREN_09738 [Caenorhabditis brenneri]	864	Pkinase|Pkinase_Tyr	CBZ54290.1	729	Pkinase	Neospora caninum Liverpool	CBM20	NO	YES
CL23.Contig37_All 938 3529 hypothetical protein CAEBREN_09738 [Caenorhabditis brenneri]	864	Pkinase|Pkinase_Tyr	CBZ54290.1	729	Pkinase	Neospora caninum Liverpool	CBM20	NO	YES
CL23.Contig39_All 100 2538 hypothetical protein CAEBREN_21705 [Caenorhabditis brenneri]	813	Pkinase|Pkinase_Tyr	CBZ54290.1	729	Pkinase	Neospora caninum Liverpool	CBM20	NO	YES
CL23.Contig4_All 95 2728 minus strand hypothetical protein CAEBREN_09738 [Caenorhabditis brenneri]	878	Pkinase|Pkinase_Tyr	CBZ54290.1	729	Pkinase	Neospora caninum Liverpool	CBM20	NO	YES
CL23.Contig6_All 95 2686 minus strand hypothetical protein CAEBREN_09738 [Caenorhabditis brenneri]	864	Pkinase|Pkinase_Tyr	CBZ54290.1	729	Pkinase	Neospora caninum Liverpool	CBM20	NO	YES
CL2314.Contig1_All 1 114 minus strand Variant SH3 domain containing protein [Brugia malayi] >gi|158596996|gb|EDP35238.1| Variant SH3 domain containing protein [Brugia malayi]	38	n/a	ADY43851.1	NA	n/a	Ascaris suum	GT23	n/a	n/a
CL2314.Contig3_All 399 1118 minus strand variant SH3 domain-containing protein [Loa loa]	240	n/a	ADY43851.1	NA	n/a	Ascaris suum	GT23	n/a	n/a
CL2314.Contig4_All 289 1608 minus strand alpha 1,6 fucosyltransferase [Caenorhabditis briggsae]	440	n/a	CAI59573.1	NA	n/a	Caenorhabditis briggsae	GT23	n/a	n/a		Q5DUA8
CL2314.Contig4_All 289 1608 minus strand alpha 1,6 fucosyltransferase [Caenorhabditis briggsae]	440	n/a	ADY43851.1	NA	n/a	Ascaris suum	GT23	n/a	n/a
CL2314.Contig5_All 1458 1655 minus strand alpha 1,6 fucosyltransferase [Caenorhabditis briggsae]	66	n/a	CAI59573.1	NA	n/a	Caenorhabditis briggsae	GT23	n/a	n/a		Q5DUA8
CL2314.Contig6_All 1 309 minus strand variant SH3 domain-containing protein [Loa loa]	103	n/a	CAI59573.1	NA	n/a	Caenorhabditis briggsae	GT23	n/a	n/a		Q5DUA8
CL2321.Contig1_All 232 4326 minus strand leucine-rich repeat-containing protein 1 [Loa loa]	1365	PDZ|PDZ	AEO14875.1	1040	Malectin|Pkinase	Glycine max	CBM57	NO	NO
CL2321.Contig2_All 232 1794 minus strand leucine-rich repeat-containing protein 1, partial [Wuchereria bancrofti]	521	n/a	AEO14875.1	1040	Malectin|Pkinase	Glycine max	CBM57	n/a	NO
CL2321.Contig3_All 232 1794 minus strand leucine-rich repeat-containing protein 1, partial [Wuchereria bancrofti]	521	n/a	AEO14875.1	1040	Malectin|Pkinase	Glycine max	CBM57	n/a	NO
CL2321.Contig4_All 232 1794 minus strand leucine-rich repeat-containing protein 1, partial [Wuchereria bancrofti]	521	n/a	AEO14875.1	1040	Malectin|Pkinase	Glycine max	CBM57	n/a	NO
CL2321.Contig5_All 233 4327 minus strand leucine-rich repeat-containing protein 1 [Loa loa]	1365	PDZ|PDZ	AEO14875.1	1040	Malectin|Pkinase	Glycine max	CBM57	NO	NO
CL2321.Contig6_All 233 1795 minus strand leucine-rich repeat-containing protein 1, partial [Wuchereria bancrofti]	521	n/a	AEO14875.1	1040	Malectin|Pkinase	Glycine max	CBM57	n/a	NO
CL2322.Contig1_All 264 2186 Protein ATGP-2, isoform a [Caenorhabditis elegans] >gi|21912360|emb|CAB07562.2| Protein ATGP-2, isoform a [Caenorhabditis elegans]	641	Alpha-amylase	CCD02169.1	550	Alpha-amylase	Azospirillum brasilense Sp245	GH13	YES	YES
CL2322.Contig3_All 770 1477 minus strand CRE-ATGP-2 protein [Caenorhabditis remanei] >gi|308258233|gb|EFP02186.1| CRE-ATGP-2 protein [Caenorhabditis remanei]	236	n/a	ACE83192.1	637	Alpha-amylase	Cellvibrio japonicus Ueda107	GH13	n/a	NO		B3PLJ8
CL2322.Contig4_All 1475 2389 Protein ATGP-2, isoform a [Caenorhabditis elegans] >gi|21912360|emb|CAB07562.2| Protein ATGP-2, isoform a [Caenorhabditis elegans]	305	n/a	ACO45714.1	544	Alpha-amylase	Deinococcus deserti VCD115	GH13	n/a	NO		C1D1J0
CL2322.Contig6_All 150 857 CRE-ATGP-2 protein [Caenorhabditis remanei] >gi|308258233|gb|EFP02186.1| CRE-ATGP-2 protein [Caenorhabditis remanei]	236	n/a	ACE83192.1	637	Alpha-amylase	Cellvibrio japonicus Ueda107	GH13	n/a	NO		B3PLJ8
CL2322.Contig7_All 935 1255 CRE-ATGP-2 protein [Caenorhabditis remanei] >gi|308258233|gb|EFP02186.1| CRE-ATGP-2 protein [Caenorhabditis remanei]	107	Alpha-amylase	BAH16877.1	570	Alpha-amylase	Macrococcus caseolyticus JCSC5402	GH13	YES	NO		B9E9G6
CL2322.Contig8_All 1267 2181 Protein ATGP-2, isoform a [Caenorhabditis elegans] >gi|21912360|emb|CAB07562.2| Protein ATGP-2, isoform a [Caenorhabditis elegans]	305	n/a	ACO45714.1	544	Alpha-amylase	Deinococcus deserti VCD115	GH13	n/a	NO		C1D1J0
CL2322.Contig9_All 150 2135 Protein ATGP-2, isoform a [Caenorhabditis elegans] >gi|21912360|emb|CAB07562.2| Protein ATGP-2, isoform a [Caenorhabditis elegans]	662	Alpha-amylase	CCD02169.1	550	Alpha-amylase	Azospirillum brasilense Sp245	GH13	YES	YES
CL2331.Contig1_All 25 729 acetylcholinesterase precursor [Meloidogyne incognita] >gi|387158752|gb|AFJ54351.1| acetylcholinesterase [Meloidogyne incognita]	235	COesterase	AAD25921.1	669	COesterase	Meloidogyne javanica	CE10	YES	NO	3.1.1.7	Q9XYA9
CL2331.Contig10_All 1688 2173 minus strand acetylcholinesterase 1 [Bursaphelenchus xylophilus]	162	COesterase	AAD02835.1	669	COesterase	Meloidogyne incognita	CE10	YES	NO	3.1.1.7	O96529
CL2331.Contig11_All 174 1097 minus strand acetylcholinesterase precursor [Meloidogyne incognita] >gi|387158752|gb|AFJ54351.1| acetylcholinesterase [Meloidogyne incognita]	308	COesterase	AAD02835.1	669	COesterase	Meloidogyne incognita	CE10	YES	NO	3.1.1.7	O96529
CL2331.Contig11_All 174 1097 minus strand acetylcholinesterase precursor [Meloidogyne incognita] >gi|387158752|gb|AFJ54351.1| acetylcholinesterase [Meloidogyne incognita]	308	COesterase	AAD25921.1	669	COesterase	Meloidogyne javanica	CE10	YES	NO	3.1.1.7	Q9XYA9
CL2331.Contig12_All 174 2084 minus strand acetylcholinesterase precursor [Meloidogyne incognita] >gi|387158752|gb|AFJ54351.1| acetylcholinesterase [Meloidogyne incognita]	637	COesterase	AAD02835.1	669	COesterase	Meloidogyne incognita	CE10	YES	YES	3.1.1.7	O96529
CL2331.Contig13_All 1548 2033 minus strand acetylcholinesterase 1 [Bursaphelenchus xylophilus]	162	COesterase	AAD02835.1	669	COesterase	Meloidogyne incognita	CE10	YES	NO	3.1.1.7	O96529
CL2331.Contig2_All 768 986 acetylcholinesterase precursor [Meloidogyne incognita] >gi|387158752|gb|AFJ54351.1| acetylcholinesterase [Meloidogyne incognita]	73	COesterase	AAD02835.1	669	COesterase	Meloidogyne incognita	CE10	YES	NO	3.1.1.7	O96529
CL2331.Contig2_All 768 986 acetylcholinesterase precursor [Meloidogyne incognita] >gi|387158752|gb|AFJ54351.1| acetylcholinesterase [Meloidogyne incognita]	73	COesterase	AAD25921.1	669	COesterase	Meloidogyne javanica	CE10	YES	NO	3.1.1.7	Q9XYA9
CL2331.Contig4_All 1165 1530 minus strand acetylcholinesterase precursor [Meloidogyne incognita] >gi|387158752|gb|AFJ54351.1| acetylcholinesterase [Meloidogyne incognita]	122	COesterase	AAD02835.1	669	COesterase	Meloidogyne incognita	CE10	YES	NO	3.1.1.7	O96529
CL2331.Contig5_All 1490 2077 minus strand acetylcholinesterase precursor [Meloidogyne incognita] >gi|387158752|gb|AFJ54351.1| acetylcholinesterase [Meloidogyne incognita]	196	COesterase	AAD02835.1	669	COesterase	Meloidogyne incognita	CE10	YES	NO	3.1.1.7	O96529
CL2331.Contig6_All 174 2117 minus strand acetylcholinesterase precursor [Meloidogyne incognita] >gi|387158752|gb|AFJ54351.1| acetylcholinesterase [Meloidogyne incognita]	648	COesterase	AAD02835.1	669	COesterase	Meloidogyne incognita	CE10	YES	YES	3.1.1.7	O96529
CL2331.Contig7_All 1165 2187 minus strand acetylcholinesterase precursor [Meloidogyne incognita] >gi|387158752|gb|AFJ54351.1| acetylcholinesterase [Meloidogyne incognita]	341	COesterase	AAD02835.1	669	COesterase	Meloidogyne incognita	CE10	YES	NO	3.1.1.7	O96529
CL2331.Contig8_All 34 957 minus strand acetylcholinesterase precursor [Meloidogyne incognita] >gi|387158752|gb|AFJ54351.1| acetylcholinesterase [Meloidogyne incognita]	308	COesterase	AAD02835.1	669	COesterase	Meloidogyne incognita	CE10	YES	NO	3.1.1.7	O96529
CL2331.Contig8_All 34 957 minus strand acetylcholinesterase precursor [Meloidogyne incognita] >gi|387158752|gb|AFJ54351.1| acetylcholinesterase [Meloidogyne incognita]	308	COesterase	AAD25921.1	669	COesterase	Meloidogyne javanica	CE10	YES	NO	3.1.1.7	Q9XYA9
CL2331.Contig9_All 1618 2103 minus strand acetylcholinesterase 1 [Bursaphelenchus xylophilus]	162	COesterase	AAD02835.1	669	COesterase	Meloidogyne incognita	CE10	YES	NO	3.1.1.7	O96529
CL2344.Contig1_All 143 964 minus strand manba-prov protein [Loa loa] >gi|307768922|gb|EFO28156.1| manba-prov protein [Loa loa]	274	n/a	ADY44885.1	NA	n/a	Ascaris suum	GH2	n/a	n/a
CL2344.Contig10_All 2872 4143 minus strand manba-prov protein [Loa loa] >gi|307768922|gb|EFO28156.1| manba-prov protein [Loa loa]	424	n/a	ADY44885.1	NA	n/a	Ascaris suum	GH2	n/a	n/a
CL2344.Contig11_All 2871 4142 minus strand manba-prov protein [Loa loa] >gi|307768922|gb|EFO28156.1| manba-prov protein [Loa loa]	424	n/a	ADY44885.1	NA	n/a	Ascaris suum	GH2	n/a	n/a
CL2344.Contig12_All 1131 1853 minus strand manba-prov protein [Loa loa] >gi|307768922|gb|EFO28156.1| manba-prov protein [Loa loa]	241	n/a	BAL43431.1	NA	n/a	Aplysia kurodai	GH2	n/a	n/a	3.2.1.25
CL2344.Contig13_All 2753 4024 minus strand manba-prov protein [Loa loa] >gi|307768922|gb|EFO28156.1| manba-prov protein [Loa loa]	424	n/a	ADY44885.1	NA	n/a	Ascaris suum	GH2	n/a	n/a
CL2344.Contig14_All 2781 4052 minus strand manba-prov protein [Loa loa] >gi|307768922|gb|EFO28156.1| manba-prov protein [Loa loa]	424	n/a	ADY44885.1	NA	n/a	Ascaris suum	GH2	n/a	n/a
CL2344.Contig15_All 1904 2134 minus strand manba-prov protein [Loa loa] >gi|307768922|gb|EFO28156.1| manba-prov protein [Loa loa]	77	n/a	ACK43074.1	826	Glyco_hydro_2_N	Dictyoglomus turgidum DSM 6724	GH2	n/a	NO		B8E0Q4
CL2344.Contig16_All 1219 3891 minus strand manba-prov protein [Loa loa] >gi|307768922|gb|EFO28156.1| manba-prov protein [Loa loa]	891	n/a	CAB01737.1	NA	n/a	Caenorhabditis elegans Bristol N2	GH2	n/a	n/a		Q93324
CL2344.Contig17_All 1992 2384 minus strand manba-prov protein [Loa loa] >gi|307768922|gb|EFO28156.1| manba-prov protein [Loa loa]	131	n/a	AAC48460.1	NA	n/a	Bos taurus	GH2	n/a	n/a	3.2.1.25	Q29444Q9TTG6
CL2344.Contig17_All 1992 2384 minus strand manba-prov protein [Loa loa] >gi|307768922|gb|EFO28156.1| manba-prov protein [Loa loa]	131	n/a	AAE16437.1	NA	n/a	Bos taurus	GH2	n/a	n/a	3.2.1.25	Q29444Q9TTG6
CL2344.Contig17_All 1992 2384 minus strand manba-prov protein [Loa loa] >gi|307768922|gb|EFO28156.1| manba-prov protein [Loa loa]	131	n/a	AAI47901.1	NA	n/a	Bos taurus	GH2	n/a	n/a	3.2.1.25	Q29444Q9TTG6
CL2344.Contig17_All 1992 2384 minus strand manba-prov protein [Loa loa] >gi|307768922|gb|EFO28156.1| manba-prov protein [Loa loa]	131	n/a	AAD39352.1	NA	n/a	Bos taurus	GH2	n/a	n/a	3.2.1.25	Q29444Q9TTG6
CL2344.Contig17_All 1992 2384 minus strand manba-prov protein [Loa loa] >gi|307768922|gb|EFO28156.1| manba-prov protein [Loa loa]	131	n/a	NP_776812.1	NA	n/a	Bos taurus	GH2	n/a	n/a	3.2.1.25	Q29444Q9TTG6
CL2344.Contig18_All 1286 2452 manba-prov protein [Loa loa] >gi|307768922|gb|EFO28156.1| manba-prov protein [Loa loa]	389	n/a	BAL43431.1	NA	n/a	Aplysia kurodai	GH2	n/a	n/a	3.2.1.25
CL2344.Contig19_All 3099 3851 manba-prov protein [Loa loa] >gi|307768922|gb|EFO28156.1| manba-prov protein [Loa loa]	251	n/a	ADY44885.1	NA	n/a	Ascaris suum	GH2	n/a	n/a
CL2344.Contig2_All 902 1132 minus strand manba-prov protein [Loa loa] >gi|307768922|gb|EFO28156.1| manba-prov protein [Loa loa]	77	n/a	ACK43074.1	826	Glyco_hydro_2_N	Dictyoglomus turgidum DSM 6724	GH2	n/a	NO		B8E0Q4
CL2344.Contig20_All 72 617 minus strand manba-prov protein [Brugia malayi]	182	n/a	BAL43431.1	NA	n/a	Aplysia kurodai	GH2	n/a	n/a	3.2.1.25
CL2344.Contig3_All 68 670 minus strand manba-prov protein [Loa loa] >gi|307768922|gb|EFO28156.1| manba-prov protein [Loa loa]	201	n/a	CAB01737.1	NA	n/a	Caenorhabditis elegans Bristol N2	GH2	n/a	n/a		Q93324
CL2344.Contig4_All 902 1132 minus strand manba-prov protein [Loa loa] >gi|307768922|gb|EFO28156.1| manba-prov protein [Loa loa]	77	n/a	ACK43074.1	826	Glyco_hydro_2_N	Dictyoglomus turgidum DSM 6724	GH2	n/a	NO		B8E0Q4
CL2344.Contig5_All 129 2801 minus strand manba-prov protein [Loa loa] >gi|307768922|gb|EFO28156.1| manba-prov protein [Loa loa]	891	n/a	CAB01737.1	NA	n/a	Caenorhabditis elegans Bristol N2	GH2	n/a	n/a		Q93324
CL2344.Contig6_All 72 2123 minus strand manba-prov protein [Loa loa] >gi|307768922|gb|EFO28156.1| manba-prov protein [Loa loa]	684	n/a	ADY44885.1	NA	n/a	Ascaris suum	GH2	n/a	n/a
CL2344.Contig7_All 129 1100 minus strand manba-prov protein [Loa loa] >gi|307768922|gb|EFO28156.1| manba-prov protein [Loa loa]	324	n/a	BAL43431.1	NA	n/a	Aplysia kurodai	GH2	n/a	n/a	3.2.1.25
CL2344.Contig8_All 1992 2222 minus strand manba-prov protein [Loa loa] >gi|307768922|gb|EFO28156.1| manba-prov protein [Loa loa]	77	n/a	ACK43074.1	826	Glyco_hydro_2_N	Dictyoglomus turgidum DSM 6724	GH2	n/a	NO		B8E0Q4
CL2344.Contig9_All 2693 3964 minus strand manba-prov protein [Loa loa] >gi|307768922|gb|EFO28156.1| manba-prov protein [Loa loa]	424	n/a	ADY44885.1	NA	n/a	Ascaris suum	GH2	n/a	n/a
CL2352.Contig6_All 1 384 hypothetical protein LOAG_03675 [Loa loa]	128	ALG3	ADY43940.1	452	ALG3	Ascaris suum	GT58	YES	NO
CL2352.Contig8_All 1 1074 hypothetical protein LOAG_03675 [Loa loa]	358	ALG3	ADY43940.1	452	ALG3	Ascaris suum	GT58	YES	NO
CL2352.Contig9_All 12 413 minus strand dolichyl-P-Man:Man5GlcNAc2-PP-dolichyl mannosyltransferase [Wuchereria bancrofti]	134	ALG3	ADY43940.1	452	ALG3	Ascaris suum	GT58	YES	NO
CL2354.Contig2_All 160 1008 minus strand Protein DPY-13 [Caenorhabditis elegans] >gi|115411|sp|P17657.2|DPY13_CAEEL RecName: Full=Cuticle collagen dpy-13; AltName: Full=Protein dumpy-13 >gi|156270|gb|AAA27994.1| collagen [Caenorhabditis elegans] >gi|351062295|emb|CCD70270.1| Protein DPY-13 [Caenorhabditis elegans]	283	n/a	AGH56775.1	NA	n/a	Cellulophaga phage phiST	PL1	n/a	n/a
CL2357.Contig1_All 290 1042 minus strand sushi domain-containing protein, partial [Wuchereria bancrofti]	251	n/a	AFP59701.1	NA	n/a	Musca domestica ALHF	CBM47	n/a	n/a
CL2357.Contig2_All 817 1503 hypothetical protein CAEBREN_22495 [Caenorhabditis brenneri]	229	n/a	AFP59701.1	NA	n/a	Musca domestica ALHF	CBM47	n/a	n/a
CL2357.Contig3_All 343 1092 Sushi domain [Brugia malayi] >gi|158594491|gb|EDP33075.1| Sushi domain [Brugia malayi]	250	n/a	AFP59701.1	NA	n/a	Musca domestica ALHF	CBM47	n/a	n/a
CL2357.Contig4_All 343 1155 Sushi domain [Brugia malayi] >gi|158594491|gb|EDP33075.1| Sushi domain [Brugia malayi]	271	n/a	AFP59701.1	NA	n/a	Musca domestica ALHF	CBM47	n/a	n/a
CL2357.Contig5_All 386 1198 Sushi domain [Brugia malayi] >gi|158594491|gb|EDP33075.1| Sushi domain [Brugia malayi]	271	n/a	AFP59701.1	NA	n/a	Musca domestica ALHF	CBM47	n/a	n/a
CL2357.Contig6_All 3941 4630 hypothetical protein CAEBREN_22495 [Caenorhabditis brenneri]	230	n/a	AFP59701.1	NA	n/a	Musca domestica ALHF	CBM47	n/a	n/a
CL2357.Contig7_All 403 1083 hypothetical protein CAEBREN_22495 [Caenorhabditis brenneri]	227	n/a	AFP59701.1	NA	n/a	Musca domestica ALHF	CBM47	n/a	n/a
CL2357.Contig8_All 446 1126 hypothetical protein CAEBREN_22495 [Caenorhabditis brenneri]	227	n/a	AFP59701.1	NA	n/a	Musca domestica ALHF	CBM47	n/a	n/a
CL2357.Contig9_All 386 1135 minus strand Sushi domain [Brugia malayi] >gi|158594491|gb|EDP33075.1| Sushi domain [Brugia malayi]	250	n/a	AFP59701.1	NA	n/a	Musca domestica ALHF	CBM47	n/a	n/a
CL2372.Contig2_All 52 2754 minus strand coatomer gamma subunit [Loa loa] >gi|307762093|gb|EFO21327.1| coatomer gamma subunit [Loa loa]	901	Adaptin_N|Gamma-COP	ABG81487.1	629	Adaptin_N|Fringe	Bos taurus	GT31	NO	NO		Q0V888
CL2396.Contig2_All 305 1144 minus strand Protein NAS-4, isoform a [Caenorhabditis elegans] >gi|67469296|sp|P55112.4|NAS4_CAEEL RecName: Full=Zinc metalloproteinase nas-4; AltName: Full=Nematode astacin 4; Flags: Precursor >gi|351047513|emb|CCD63195.1| Protein NAS-4, isoform a [Caenorhabditis elegans]	280	Astacin	AFE09577.1	560	Astacin|Ricin_B_lectin|Ricin_B_lectin	Corallococcus coralloides DSM 2259	CBM13	NO	NO
CL2401.Contig1_All 4 1728 minus strand xylosyltransferase sqv-6 [Loa loa]	575	Branch	ADY42382.1	837	Branch	Ascaris suum	GT14	YES	NO
CL2401.Contig10_All 512 1627 minus strand xylosyltransferase sqv-6 [Loa loa]	372	n/a	ADY42382.1	837	Branch	Ascaris suum	GT14	n/a	NO
CL2401.Contig11_All 563 1636 minus strand xylosyltransferase sqv-6 [Loa loa]	358	n/a	ADY42382.1	837	Branch	Ascaris suum	GT14	n/a	NO
CL2401.Contig12_All 563 1678 minus strand xylosyltransferase sqv-6 [Loa loa]	372	n/a	ADY42382.1	837	Branch	Ascaris suum	GT14	n/a	NO
CL2401.Contig13_All 4 1635 minus strand xylosyltransferase sqv-6 [Loa loa]	544	Branch	ADY42382.1	837	Branch	Ascaris suum	GT14	YES	NO
CL2401.Contig14_All 512 1585 minus strand xylosyltransferase sqv-6 [Loa loa]	358	n/a	ADY42382.1	837	Branch	Ascaris suum	GT14	n/a	NO
CL2401.Contig15_All 4 1731 minus strand xylosyltransferase sqv-6 [Loa loa]	576	Branch	ADY42382.1	837	Branch	Ascaris suum	GT14	YES	NO
CL2401.Contig16_All 537 1730 minus strand Protein SQV-6 [Caenorhabditis elegans] >gi|68066202|sp|Q965Q8.3|XYLT_CAEEL RecName: Full=Xylosyltransferase sqv-6; AltName: Full=Peptide O-xylosyltransferase; AltName: Full=Squashed vulva protein 6 >gi|28460481|emb|CAD42732.1| peptide O-xylosyltransferase [Caenorhabditis elegans] >gi|29570252|gb|AAO85277.1| xylosyltransferase [Caenorhabditis elegans] >gi|…	398	n/a	ADY42382.1	837	Branch	Ascaris suum	GT14	n/a	NO
CL2401.Contig2_All 537 1688 minus strand Protein SQV-6 [Caenorhabditis elegans] >gi|68066202|sp|Q965Q8.3|XYLT_CAEEL RecName: Full=Xylosyltransferase sqv-6; AltName: Full=Peptide O-xylosyltransferase; AltName: Full=Squashed vulva protein 6 >gi|28460481|emb|CAD42732.1| peptide O-xylosyltransferase [Caenorhabditis elegans] >gi|29570252|gb|AAO85277.1| xylosyltransferase [Caenorhabditis elegans] >gi|3…	384	n/a	ADY42382.1	837	Branch	Ascaris suum	GT14	n/a	NO
CL2401.Contig3_All 4 1680 minus strand xylosyltransferase sqv-6 [Loa loa]	559	Branch	ADY42382.1	837	Branch	Ascaris suum	GT14	YES	NO
CL2401.Contig4_All 588 1781 RecName: Full=Xylosyltransferase sqv-6; AltName: Full=Peptide O-xylosyltransferase; AltName: Full=Squashed vulva protein 6 >gi|56292007|emb|CAI28926.1| protein xylosyltransferase [Caenorhabditis briggsae]	398	n/a	ADY42382.1	837	Branch	Ascaris suum	GT14	n/a	NO
CL2401.Contig5_All 588 1739 Protein SQV-6 [Caenorhabditis elegans] >gi|68066202|sp|Q965Q8.3|XYLT_CAEEL RecName: Full=Xylosyltransferase sqv-6; AltName: Full=Peptide O-xylosyltransferase; AltName: Full=Squashed vulva protein 6 >gi|28460481|emb|CAD42732.1| peptide O-xylosyltransferase [Caenorhabditis elegans] >gi|29570252|gb|AAO85277.1| xylosyltransferase [Caenorhabditis elegans] >gi|351064151|emb|…	384	n/a	ADY42382.1	837	Branch	Ascaris suum	GT14	n/a	NO
CL2401.Contig6_All 4 1689 xylosyltransferase sqv-6 [Loa loa]	562	Branch	ADY42382.1	837	Branch	Ascaris suum	GT14	YES	NO
CL2401.Contig7_All 4 1638 xylosyltransferase sqv-6 [Loa loa]	545	Branch	ADY42382.1	837	Branch	Ascaris suum	GT14	YES	NO
CL2401.Contig8_All 4 1686 xylosyltransferase sqv-6 [Loa loa]	561	Branch	ADY42382.1	837	Branch	Ascaris suum	GT14	YES	NO
CL2401.Contig9_All 4 1677 minus strand xylosyltransferase sqv-6 [Loa loa]	558	Branch	ADY42382.1	837	Branch	Ascaris suum	GT14	YES	NO
CL2408.Contig10_All 726 1994 hypothetical protein CAEBREN_30381 [Caenorhabditis brenneri]	423	UDPGT	ADY44786.1	518	UDPGT	Ascaris suum	GT1	YES	YES
CL2408.Contig11_All 864 2132 hypothetical protein CAEBREN_30381 [Caenorhabditis brenneri]	423	UDPGT	ADY44786.1	518	UDPGT	Ascaris suum	GT1	YES	YES
CL2408.Contig12_All 300 1556 hypothetical protein CAEBREN_30381 [Caenorhabditis brenneri]	419	UDPGT	ADY44786.1	518	UDPGT	Ascaris suum	GT1	YES	YES
CL2408.Contig13_All 577 1845 hypothetical protein CAEBREN_30381 [Caenorhabditis brenneri]	423	UDPGT	ADY44786.1	518	UDPGT	Ascaris suum	GT1	YES	YES
CL2408.Contig14_All 864 2072 hypothetical protein CAEBREN_30381 [Caenorhabditis brenneri]	403	UDPGT	ADY44786.1	518	UDPGT	Ascaris suum	GT1	YES	NO
CL2408.Contig15_All 577 1785 hypothetical protein CAEBREN_30381 [Caenorhabditis brenneri]	403	UDPGT	ADY44786.1	518	UDPGT	Ascaris suum	GT1	YES	NO
CL2408.Contig16_All 738 2006 hypothetical protein CAEBREN_30381 [Caenorhabditis brenneri]	423	UDPGT	ADY44786.1	518	UDPGT	Ascaris suum	GT1	YES	YES
CL2408.Contig17_All 1025 2293 minus strand hypothetical protein CAEBREN_30381 [Caenorhabditis brenneri]	423	UDPGT	ADY44786.1	518	UDPGT	Ascaris suum	GT1	YES	YES
CL2408.Contig2_All 738 1946 minus strand hypothetical protein CAEBREN_30381 [Caenorhabditis brenneri]	403	UDPGT	ADY44786.1	518	UDPGT	Ascaris suum	GT1	YES	NO
CL2408.Contig5_All 1291 2433 minus strand hypothetical protein CAEBREN_30381 [Caenorhabditis brenneri]	381	UDPGT	ADY44786.1	518	UDPGT	Ascaris suum	GT1	YES	NO
CL2408.Contig6_All 1025 2233 minus strand hypothetical protein CAEBREN_30381 [Caenorhabditis brenneri]	403	UDPGT	ADY44786.1	518	UDPGT	Ascaris suum	GT1	YES	NO
CL2408.Contig7_All 503 1711 minus strand hypothetical protein CAEBREN_30381 [Caenorhabditis brenneri]	403	UDPGT	ADY44786.1	518	UDPGT	Ascaris suum	GT1	YES	NO
CL2408.Contig8_All 461 1717 minus strand hypothetical protein CAEBREN_30381 [Caenorhabditis brenneri]	419	UDPGT	ADY44786.1	518	UDPGT	Ascaris suum	GT1	YES	YES
CL2408.Contig9_All 300 1616 hypothetical protein CAEBREN_30381 [Caenorhabditis brenneri]	439	UDPGT	ADY44786.1	518	UDPGT	Ascaris suum	GT1	YES	YES
CL2409.Contig1_All 73 1584 minus strand Protein CYP-33E1 [Caenorhabditis elegans] >gi|351060018|emb|CCD67644.1| Protein CYP-33E1 [Caenorhabditis elegans]	504	p450	EAA66095.1	845	p450	Aspergillus nidulans FGSC A4	GT34	YES	NO		Q5BGV8
CL2409.Contig2_All 83 1009 Protein CYP-33E1 [Caenorhabditis elegans] >gi|351060018|emb|CCD67644.1| Protein CYP-33E1 [Caenorhabditis elegans]	309	p450	EAA66095.1	845	p450	Aspergillus nidulans FGSC A4	GT34	YES	NO		Q5BGV8
CL2409.Contig5_All 73 1620 minus strand Protein CYP-33E1 [Caenorhabditis elegans] >gi|351060018|emb|CCD67644.1| Protein CYP-33E1 [Caenorhabditis elegans]	516	p450	EAA66095.1	845	p450	Aspergillus nidulans FGSC A4	GT34	YES	NO		Q5BGV8
CL2416.Contig2_All 41 1384 Protein NAS-31, isoform a [Caenorhabditis elegans] >gi|37619829|emb|CAA98497.2| Protein NAS-31, isoform a [Caenorhabditis elegans]	448	Astacin	AFE09577.1	560	Astacin|Ricin_B_lectin|Ricin_B_lectin	Corallococcus coralloides DSM 2259	CBM13	NO	YES
CL2417.Contig5_All 27 2144 minus strand other/TBCK protein kinase [Wuchereria bancrofti]	706	Pkinase|Pkinase_Tyr|RabGAP-TBC	ACF84859.1	581	Pkinase	Zea mays B73	CBM50	NO	YES
CL2417.Contig5_All 27 2144 minus strand other/TBCK protein kinase [Wuchereria bancrofti]	706	Pkinase|Pkinase_Tyr|RabGAP-TBC	AEO18232.1	643	Pkinase	Solanum lycopersicum	CBM50	NO	YES
CL2417.Contig6_All 27 2195 minus strand other/TBCK protein kinase [Wuchereria bancrofti]	723	Pkinase|Pkinase_Tyr|RabGAP-TBC	ACF84859.1	581	Pkinase	Zea mays B73	CBM50	NO	YES
CL2417.Contig6_All 27 2195 minus strand other/TBCK protein kinase [Wuchereria bancrofti]	723	Pkinase|Pkinase_Tyr|RabGAP-TBC	AEO18232.1	643	Pkinase	Solanum lycopersicum	CBM50	NO	YES
CL2419.Contig1_All 463 1125 minus strand hypothetical protein CAPTEDRAFT_229226 [Capitella teleta]	221	Pkinase_Tyr	CBZ54290.1	729	Pkinase	Neospora caninum Liverpool	CBM20	NO	NO
CL2419.Contig3_All 515 1177 minus strand hypothetical protein CAPTEDRAFT_229226 [Capitella teleta]	221	Pkinase_Tyr	CBZ54290.1	729	Pkinase	Neospora caninum Liverpool	CBM20	NO	NO
CL242.Contig1_All 252 809 minus strand CRE-COL-54 protein [Caenorhabditis remanei] >gi|308240702|gb|EFO84654.1| CRE-COL-54 protein [Caenorhabditis remanei]	186	n/a	CBZ00014.1	2077	Alpha_L_fucos	Streptococcus oralis Uo5	GH29	n/a	NO
CL242.Contig6_All 249 734 minus strand C. briggsae CBR-COL-39 protein [Caenorhabditis briggsae]	162	n/a	CBZ00014.1	2077	Alpha_L_fucos	Streptococcus oralis Uo5	GH29	n/a	NO
CL2428.Contig2_All 797 2014 Hypothetical protein CBG16284 [Caenorhabditis briggsae]	406	Pkinase|Pkinase_Tyr	CBZ54290.1	729	Pkinase	Neospora caninum Liverpool	CBM20	NO	NO
CL2433.Contig1_All 2 1696 hypothetical protein CAEBREN_22402 [Caenorhabditis brenneri]	565	Pkinase_Tyr	ABQ59610.1	792	Pkinase_Tyr	Glycine max	CBM50	YES	NO		A5YJW0
CL2433.Contig4_All 2 1732 hypothetical protein CAEBREN_22402 [Caenorhabditis brenneri]	577	Pkinase	ABQ59610.1	792	Pkinase_Tyr	Glycine max	CBM50	NO	NO		A5YJW0
CL2439.Contig2_All 91 1164 minus strand CBN-UNC-51 protein [Caenorhabditis brenneri]	358	Pkinase_Tyr	CBZ54290.1	729	Pkinase	Neospora caninum Liverpool	CBM20	NO	NO
CL2441.Contig1_All 3 1271 minus strand trehalase, partial [Wuchereria bancrofti]	423	Trehalase	ADY41194.1	686	Trehalase|Trehalase	Ascaris suum	GH37	NO	NO
CL2441.Contig1_All 3 1271 minus strand trehalase, partial [Wuchereria bancrofti]	423	Trehalase	ADY41917.1	745	Trehalase|Trehalase	Ascaris suum	GH37	NO	NO
CL2441.Contig2_All 3 1331 minus strand trehalase, partial [Wuchereria bancrofti]	443	Trehalase	ADY41194.1	686	Trehalase|Trehalase	Ascaris suum	GH37	NO	NO
CL2441.Contig2_All 3 1331 minus strand trehalase, partial [Wuchereria bancrofti]	443	Trehalase	ADY41917.1	745	Trehalase|Trehalase	Ascaris suum	GH37	NO	NO
CL2465.Contig1_All 174 878 minus strand dolichol monophosphate mannose synthase [Caenorhabditis briggsae]	235	Glyco_tranf_2_3|Glycos_transf_2	CAX69657.1	250	Glycos_transf_2	Schistosoma japonicum	GT2	NO	YES		Q5DCM3
CL2465.Contig10_All 139 843 dolichol monophosphate mannose synthase [Caenorhabditis briggsae]	235	Glyco_tranf_2_3|Glycos_transf_2	CAX69657.1	250	Glycos_transf_2	Schistosoma japonicum	GT2	NO	YES		Q5DCM3
CL2465.Contig11_All 63 545 dolichol monophosphate mannose synthase [Caenorhabditis briggsae]	161	Glycos_transf_2	ACH44565.1	255	Glycos_transf_2	Taeniopygia guttata	GT2	YES	NO		B5FZV4
CL2465.Contig12_All 63 545 dolichol monophosphate mannose synthase [Caenorhabditis briggsae]	161	Glycos_transf_2	ACH44565.1	255	Glycos_transf_2	Taeniopygia guttata	GT2	YES	NO		B5FZV4
CL2465.Contig13_All 139 843 dolichol monophosphate mannose synthase [Caenorhabditis briggsae]	235	Glyco_tranf_2_3|Glycos_transf_2	CAX69657.1	250	Glycos_transf_2	Schistosoma japonicum	GT2	NO	YES		Q5DCM3
CL2465.Contig14_All 139 843 dolichol monophosphate mannose synthase [Caenorhabditis briggsae]	235	Glyco_tranf_2_3|Glycos_transf_2	CAX69657.1	250	Glycos_transf_2	Schistosoma japonicum	GT2	NO	YES		Q5DCM3
CL2465.Contig15_All 139 843 dolichol monophosphate mannose synthase [Caenorhabditis briggsae]	235	Glyco_tranf_2_3|Glycos_transf_2	CAX69657.1	250	Glycos_transf_2	Schistosoma japonicum	GT2	NO	YES		Q5DCM3
CL2465.Contig16_All 139 843 dolichol monophosphate mannose synthase [Caenorhabditis briggsae]	235	Glyco_tranf_2_3|Glycos_transf_2	CAX69657.1	250	Glycos_transf_2	Schistosoma japonicum	GT2	NO	YES		Q5DCM3
CL2465.Contig17_All 139 843 dolichol monophosphate mannose synthase [Caenorhabditis briggsae]	235	Glyco_tranf_2_3|Glycos_transf_2	CAX69657.1	250	Glycos_transf_2	Schistosoma japonicum	GT2	NO	YES		Q5DCM3
CL2465.Contig18_All 63 545 dolichol monophosphate mannose synthase [Caenorhabditis briggsae]	161	Glycos_transf_2	ACH44565.1	255	Glycos_transf_2	Taeniopygia guttata	GT2	YES	NO		B5FZV4
CL2465.Contig19_All 139 843 dolichol monophosphate mannose synthase [Caenorhabditis briggsae]	235	Glyco_tranf_2_3|Glycos_transf_2	CAX69657.1	250	Glycos_transf_2	Schistosoma japonicum	GT2	NO	YES		Q5DCM3
CL2465.Contig2_All 139 843 minus strand dolichol monophosphate mannose synthase [Caenorhabditis briggsae]	235	Glyco_tranf_2_3|Glycos_transf_2	CAX69657.1	250	Glycos_transf_2	Schistosoma japonicum	GT2	NO	YES		Q5DCM3
CL2465.Contig20_All 139 843 dolichol monophosphate mannose synthase [Caenorhabditis briggsae]	235	Glyco_tranf_2_3|Glycos_transf_2	CAX69657.1	250	Glycos_transf_2	Schistosoma japonicum	GT2	NO	YES		Q5DCM3
CL2465.Contig21_All 139 843 dolichol monophosphate mannose synthase [Caenorhabditis briggsae]	235	Glyco_tranf_2_3|Glycos_transf_2	CAX69657.1	250	Glycos_transf_2	Schistosoma japonicum	GT2	NO	YES		Q5DCM3
CL2465.Contig22_All 139 843 dolichol monophosphate mannose synthase [Caenorhabditis briggsae]	235	Glyco_tranf_2_3|Glycos_transf_2	CAX69657.1	250	Glycos_transf_2	Schistosoma japonicum	GT2	NO	YES		Q5DCM3
CL2465.Contig23_All 139 843 dolichol monophosphate mannose synthase [Caenorhabditis briggsae]	235	Glyco_tranf_2_3|Glycos_transf_2	CAX69657.1	250	Glycos_transf_2	Schistosoma japonicum	GT2	NO	YES		Q5DCM3
CL2465.Contig24_All 63 545 dolichol monophosphate mannose synthase [Caenorhabditis briggsae]	161	Glycos_transf_2	ACH44565.1	255	Glycos_transf_2	Taeniopygia guttata	GT2	YES	NO		B5FZV4
CL2465.Contig25_All 139 843 dolichol monophosphate mannose synthase [Caenorhabditis briggsae]	235	Glyco_tranf_2_3|Glycos_transf_2	CAX69657.1	250	Glycos_transf_2	Schistosoma japonicum	GT2	NO	YES		Q5DCM3
CL2465.Contig26_All 63 545 dolichol monophosphate mannose synthase [Caenorhabditis briggsae]	161	Glycos_transf_2	ACH44565.1	255	Glycos_transf_2	Taeniopygia guttata	GT2	YES	NO		B5FZV4
CL2465.Contig27_All 139 843 dolichol monophosphate mannose synthase [Caenorhabditis briggsae]	235	Glyco_tranf_2_3|Glycos_transf_2	CAX69657.1	250	Glycos_transf_2	Schistosoma japonicum	GT2	NO	YES		Q5DCM3
CL2465.Contig28_All 139 843 dolichol monophosphate mannose synthase [Caenorhabditis briggsae]	235	Glyco_tranf_2_3|Glycos_transf_2	CAX69657.1	250	Glycos_transf_2	Schistosoma japonicum	GT2	NO	YES		Q5DCM3
CL2465.Contig29_All 139 843 dolichol monophosphate mannose synthase [Caenorhabditis briggsae]	235	Glyco_tranf_2_3|Glycos_transf_2	CAX69657.1	250	Glycos_transf_2	Schistosoma japonicum	GT2	NO	YES		Q5DCM3
CL2465.Contig3_All 174 878 minus strand dolichol monophosphate mannose synthase [Caenorhabditis briggsae]	235	Glyco_tranf_2_3|Glycos_transf_2	CAX69657.1	250	Glycos_transf_2	Schistosoma japonicum	GT2	NO	YES		Q5DCM3
CL2465.Contig30_All 139 843 dolichol monophosphate mannose synthase [Caenorhabditis briggsae]	235	Glyco_tranf_2_3|Glycos_transf_2	CAX69657.1	250	Glycos_transf_2	Schistosoma japonicum	GT2	NO	YES		Q5DCM3
CL2465.Contig31_All 139 843 dolichol monophosphate mannose synthase [Caenorhabditis briggsae]	235	Glyco_tranf_2_3|Glycos_transf_2	CAX69657.1	250	Glycos_transf_2	Schistosoma japonicum	GT2	NO	YES		Q5DCM3
CL2465.Contig32_All 139 843 dolichol monophosphate mannose synthase [Caenorhabditis briggsae]	235	Glyco_tranf_2_3|Glycos_transf_2	CAX69657.1	250	Glycos_transf_2	Schistosoma japonicum	GT2	NO	YES		Q5DCM3
CL2465.Contig33_All 139 843 dolichol monophosphate mannose synthase [Caenorhabditis briggsae]	235	Glyco_tranf_2_3|Glycos_transf_2	CAX69657.1	250	Glycos_transf_2	Schistosoma japonicum	GT2	NO	YES		Q5DCM3
CL2465.Contig34_All 63 545 dolichol monophosphate mannose synthase [Caenorhabditis briggsae]	161	Glycos_transf_2	ACH44565.1	255	Glycos_transf_2	Taeniopygia guttata	GT2	YES	NO		B5FZV4
CL2465.Contig35_All 63 545 dolichol monophosphate mannose synthase [Caenorhabditis briggsae]	161	Glycos_transf_2	ACH44565.1	255	Glycos_transf_2	Taeniopygia guttata	GT2	YES	NO		B5FZV4
CL2465.Contig36_All 139 843 dolichol monophosphate mannose synthase [Caenorhabditis briggsae]	235	Glyco_tranf_2_3|Glycos_transf_2	CAX69657.1	250	Glycos_transf_2	Schistosoma japonicum	GT2	NO	YES		Q5DCM3
CL2465.Contig37_All 139 843 dolichol monophosphate mannose synthase [Caenorhabditis briggsae]	235	Glyco_tranf_2_3|Glycos_transf_2	CAX69657.1	250	Glycos_transf_2	Schistosoma japonicum	GT2	NO	YES		Q5DCM3
CL2465.Contig38_All 139 843 dolichol monophosphate mannose synthase [Caenorhabditis briggsae]	235	Glyco_tranf_2_3|Glycos_transf_2	CAX69657.1	250	Glycos_transf_2	Schistosoma japonicum	GT2	NO	YES		Q5DCM3
CL2465.Contig39_All 139 843 dolichol monophosphate mannose synthase [Caenorhabditis briggsae]	235	Glyco_tranf_2_3|Glycos_transf_2	CAX69657.1	250	Glycos_transf_2	Schistosoma japonicum	GT2	NO	YES		Q5DCM3
CL2465.Contig4_All 139 843 dolichol monophosphate mannose synthase [Caenorhabditis briggsae]	235	Glyco_tranf_2_3|Glycos_transf_2	CAX69657.1	250	Glycos_transf_2	Schistosoma japonicum	GT2	NO	YES		Q5DCM3
CL2465.Contig40_All 63 545 dolichol monophosphate mannose synthase [Caenorhabditis briggsae]	161	Glycos_transf_2	ACH44565.1	255	Glycos_transf_2	Taeniopygia guttata	GT2	YES	NO		B5FZV4
CL2465.Contig41_All 63 545 dolichol monophosphate mannose synthase [Caenorhabditis briggsae]	161	Glycos_transf_2	ACH44565.1	255	Glycos_transf_2	Taeniopygia guttata	GT2	YES	NO		B5FZV4
CL2465.Contig42_All 63 545 dolichol monophosphate mannose synthase [Caenorhabditis briggsae]	161	Glycos_transf_2	ACH44565.1	255	Glycos_transf_2	Taeniopygia guttata	GT2	YES	NO		B5FZV4
CL2465.Contig43_All 139 843 dolichol monophosphate mannose synthase [Caenorhabditis briggsae]	235	Glyco_tranf_2_3|Glycos_transf_2	CAX69657.1	250	Glycos_transf_2	Schistosoma japonicum	GT2	NO	YES		Q5DCM3
CL2465.Contig44_All 139 843 dolichol monophosphate mannose synthase [Caenorhabditis briggsae]	235	Glyco_tranf_2_3|Glycos_transf_2	CAX69657.1	250	Glycos_transf_2	Schistosoma japonicum	GT2	NO	YES		Q5DCM3
CL2465.Contig45_All 63 545 dolichol monophosphate mannose synthase [Caenorhabditis briggsae]	161	Glycos_transf_2	ACH44565.1	255	Glycos_transf_2	Taeniopygia guttata	GT2	YES	NO		B5FZV4
CL2465.Contig5_All 139 843 minus strand dolichol monophosphate mannose synthase [Caenorhabditis briggsae]	235	Glyco_tranf_2_3|Glycos_transf_2	CAX69657.1	250	Glycos_transf_2	Schistosoma japonicum	GT2	NO	YES		Q5DCM3
CL2465.Contig6_All 139 843 dolichol monophosphate mannose synthase [Caenorhabditis briggsae]	235	Glyco_tranf_2_3|Glycos_transf_2	CAX69657.1	250	Glycos_transf_2	Schistosoma japonicum	GT2	NO	YES		Q5DCM3
CL2465.Contig7_All 139 843 dolichol monophosphate mannose synthase [Caenorhabditis briggsae]	235	Glyco_tranf_2_3|Glycos_transf_2	CAX69657.1	250	Glycos_transf_2	Schistosoma japonicum	GT2	NO	YES		Q5DCM3
CL2465.Contig8_All 139 843 dolichol monophosphate mannose synthase [Caenorhabditis briggsae]	235	Glyco_tranf_2_3|Glycos_transf_2	CAX69657.1	250	Glycos_transf_2	Schistosoma japonicum	GT2	NO	YES		Q5DCM3
CL2465.Contig9_All 139 843 dolichol monophosphate mannose synthase [Caenorhabditis briggsae]	235	Glyco_tranf_2_3|Glycos_transf_2	CAX69657.1	250	Glycos_transf_2	Schistosoma japonicum	GT2	NO	YES		Q5DCM3
CL2476.Contig1_All 841 1152 minus strand calcium activated nucleotidase 1 [Loa loa] >gi|307767946|gb|EFO27180.1| calcium activated nucleotidase 1 [Loa loa]	104	Apyrase	CCD63755.1	330	Apyrase	Caenorhabditis elegans Bristol N2	GT11	YES	NO		Q9TYN9
CL2476.Contig2_All 156 1112 minus strand calcium activated nucleotidase 1 [Loa loa] >gi|307767946|gb|EFO27180.1| calcium activated nucleotidase 1 [Loa loa]	319	Apyrase	CCD63755.1	330	Apyrase	Caenorhabditis elegans Bristol N2	GT11	YES	YES		Q9TYN9
CL2486.Contig1_All 42 422 minus strand chondroitin N-acetylgalactosaminyltransferase [Wuchereria bancrofti]	127	CHGN	ADY43071.1	766	CHGN	Ascaris suum	GT31|GT7	YES	NO
CL2486.Contig2_All 1230 3212 minus strand chondroitin N-acetylgalactosaminyltransferase [Loa loa] >gi|307756993|gb|EFO16227.1| chondroitin N-acetylgalactosaminyltransferase [Loa loa]	661	CHGN	ADY43071.1	766	CHGN	Ascaris suum	GT31|GT7	YES	YES
CL2494.Contig1_All 188 1624 immunoglobulin I-set domain-containing protein [Loa loa]	479	I-set|I-set|Ig_2|I-set|I-set|I-set	AEI12902.1	1551	CBM_4_9|Polysacc_deac_1|CBM_4_9|Glyco_hydro_10|DUF1083	Cellvibrio gilvus ATCC 13127	CE4|CBM9|CBM22|GH10	NO	NO
CL2494.Contig2_All 520 1626 immunoglobulin I-set domain-containing protein [Loa loa]	369	Ig_2|I-set|I-set|I-set	ADV82348.1	2712	Glyco_hydro_2_N|F5_F8_type_C|F5_F8_type_C|F5_F8_type_C	Terriglobus saanensis SP1PR4	GH2|CBM32|GH64	NO	NO		E1N5J2
CL2494.Contig3_All 214 1320 immunoglobulin I-set domain-containing protein [Loa loa]	369	Ig_2|I-set|I-set|I-set	ADV82348.1	2712	Glyco_hydro_2_N|F5_F8_type_C|F5_F8_type_C|F5_F8_type_C	Terriglobus saanensis SP1PR4	GH2|CBM32|GH64	NO	NO		E1N5J2
CL2494.Contig4_All 71 1318 immunoglobulin I-set domain-containing protein [Loa loa]	416	I-set|Ig_2|I-set|I-set|I-set	ADV82348.1	2712	Glyco_hydro_2_N|F5_F8_type_C|F5_F8_type_C|F5_F8_type_C	Terriglobus saanensis SP1PR4	GH2|CBM32|GH64	NO	NO		E1N5J2
CL250.Contig1_All 1 1812 minus strand Hypothetical protein CBG12487 [Caenorhabditis briggsae]	604	Peptidase_M14|CarboxypepD_reg	BAJ46211.1	630	Peptidase_M14|Glyco_hydro_25	Acyrthosiphon pisum ISO	GH25	NO	YES
CL250.Contig10_All 541 1350 minus strand hypothetical protein LOAG_08391 [Loa loa]	270	Peptidase_M14	BAJ46211.1	630	Peptidase_M14|Glyco_hydro_25	Acyrthosiphon pisum ISO	GH25	NO	NO
CL250.Contig10_All 541 1350 minus strand hypothetical protein LOAG_08391 [Loa loa]	270	Peptidase_M14	XP_001952340.1	560	Peptidase_M14|Glyco_hydro_25	Acyrthosiphon pisum LSR1	GH25	NO	NO
CL250.Contig11_All 585 1394 minus strand hypothetical protein LOAG_08391 [Loa loa]	270	Peptidase_M14	BAJ46211.1	630	Peptidase_M14|Glyco_hydro_25	Acyrthosiphon pisum ISO	GH25	NO	NO
CL250.Contig11_All 585 1394 minus strand hypothetical protein LOAG_08391 [Loa loa]	270	Peptidase_M14	XP_001952340.1	560	Peptidase_M14|Glyco_hydro_25	Acyrthosiphon pisum LSR1	GH25	NO	NO
CL250.Contig12_All 563 1753 minus strand Carboxypeptidase D OS=Homo sapiens GN=CPD PE=1 SV=2	397	Peptidase_M14|CarboxypepD_reg	BAJ46211.1	630	Peptidase_M14|Glyco_hydro_25	Acyrthosiphon pisum ISO	GH25	NO	NO
CL250.Contig15_All 550 1353 minus strand Hypothetical protein CBG12487 [Caenorhabditis briggsae]	268	Peptidase_M14	BAJ46211.1	630	Peptidase_M14|Glyco_hydro_25	Acyrthosiphon pisum ISO	GH25	NO	NO
CL250.Contig15_All 550 1353 minus strand Hypothetical protein CBG12487 [Caenorhabditis briggsae]	268	Peptidase_M14	XP_001952340.1	560	Peptidase_M14|Glyco_hydro_25	Acyrthosiphon pisum LSR1	GH25	NO	NO
CL250.Contig16_All 601 3216 minus strand Hypothetical protein CBG12487 [Caenorhabditis briggsae]	872	Peptidase_M14|CarboxypepD_reg	BAJ46211.1	630	Peptidase_M14|Glyco_hydro_25	Acyrthosiphon pisum ISO	GH25	NO	NO
CL250.Contig2_All 768 1958 minus strand Carboxypeptidase D OS=Homo sapiens GN=CPD PE=1 SV=2	397	Peptidase_M14|CarboxypepD_reg	BAJ46211.1	630	Peptidase_M14|Glyco_hydro_25	Acyrthosiphon pisum ISO	GH25	NO	NO
CL250.Contig21_All 581 3898 minus strand hypothetical protein LOAG_08391 [Loa loa]	1106	Peptidase_M14|CarboxypepD_reg|CarboxypepD_reg	BAJ46211.1	630	Peptidase_M14|Glyco_hydro_25	Acyrthosiphon pisum ISO	GH25	NO	NO
CL250.Contig22_All 554 1186 minus strand Carboxypeptidase D OS=Drosophila melanogaster GN=svr PE=1 SV=2	211	Peptidase_M14	BAJ46211.1	630	Peptidase_M14|Glyco_hydro_25	Acyrthosiphon pisum ISO	GH25	NO	NO
CL250.Contig23_All 1 1812 minus strand Hypothetical protein CBG12487 [Caenorhabditis briggsae]	604	Peptidase_M14|CarboxypepD_reg	BAJ46211.1	630	Peptidase_M14|Glyco_hydro_25	Acyrthosiphon pisum ISO	GH25	NO	YES
CL250.Contig24_All 601 1404 minus strand Hypothetical protein CBG12487 [Caenorhabditis briggsae]	268	Peptidase_M14	BAJ46211.1	630	Peptidase_M14|Glyco_hydro_25	Acyrthosiphon pisum ISO	GH25	NO	NO
CL250.Contig24_All 601 1404 minus strand Hypothetical protein CBG12487 [Caenorhabditis briggsae]	268	Peptidase_M14	XP_001952340.1	560	Peptidase_M14|Glyco_hydro_25	Acyrthosiphon pisum LSR1	GH25	NO	NO
CL250.Contig25_All 389 1192 minus strand Hypothetical protein CBG12487 [Caenorhabditis briggsae]	268	Peptidase_M14	BAJ46211.1	630	Peptidase_M14|Glyco_hydro_25	Acyrthosiphon pisum ISO	GH25	NO	NO
CL250.Contig25_All 389 1192 minus strand Hypothetical protein CBG12487 [Caenorhabditis briggsae]	268	Peptidase_M14	XP_001952340.1	560	Peptidase_M14|Glyco_hydro_25	Acyrthosiphon pisum LSR1	GH25	NO	NO
CL250.Contig26_All 717 1907 minus strand Carboxypeptidase D OS=Homo sapiens GN=CPD PE=1 SV=2	397	Peptidase_M14|CarboxypepD_reg	BAJ46211.1	630	Peptidase_M14|Glyco_hydro_25	Acyrthosiphon pisum ISO	GH25	NO	NO
CL250.Contig3_All 554 1186 minus strand Carboxypeptidase D OS=Drosophila melanogaster GN=svr PE=1 SV=2	211	Peptidase_M14	BAJ46211.1	630	Peptidase_M14|Glyco_hydro_25	Acyrthosiphon pisum ISO	GH25	NO	NO
CL250.Contig30_All 577 3840 minus strand hypothetical protein LOAG_08391 [Loa loa]	1088	Peptidase_M14|CarboxypepD_reg|CarboxypepD_reg	BAJ46211.1	630	Peptidase_M14|Glyco_hydro_25	Acyrthosiphon pisum ISO	GH25	NO	NO
CL250.Contig31_All 526 1335 minus strand hypothetical protein LOAG_08391 [Loa loa]	270	Peptidase_M14	BAJ46211.1	630	Peptidase_M14|Glyco_hydro_25	Acyrthosiphon pisum ISO	GH25	NO	NO
CL250.Contig31_All 526 1335 minus strand hypothetical protein LOAG_08391 [Loa loa]	270	Peptidase_M14	XP_001952340.1	560	Peptidase_M14|Glyco_hydro_25	Acyrthosiphon pisum LSR1	GH25	NO	NO
CL250.Contig32_All 577 1386 minus strand hypothetical protein LOAG_08391 [Loa loa]	270	Peptidase_M14	BAJ46211.1	630	Peptidase_M14|Glyco_hydro_25	Acyrthosiphon pisum ISO	GH25	NO	NO
CL250.Contig32_All 577 1386 minus strand hypothetical protein LOAG_08391 [Loa loa]	270	Peptidase_M14	XP_001952340.1	560	Peptidase_M14|Glyco_hydro_25	Acyrthosiphon pisum LSR1	GH25	NO	NO
CL250.Contig33_All 389 1192 minus strand Hypothetical protein CBG12487 [Caenorhabditis briggsae]	268	Peptidase_M14	BAJ46211.1	630	Peptidase_M14|Glyco_hydro_25	Acyrthosiphon pisum ISO	GH25	NO	NO
CL250.Contig33_All 389 1192 minus strand Hypothetical protein CBG12487 [Caenorhabditis briggsae]	268	Peptidase_M14	XP_001952340.1	560	Peptidase_M14|Glyco_hydro_25	Acyrthosiphon pisum LSR1	GH25	NO	NO
CL250.Contig35_All 526 3789 minus strand hypothetical protein LOAG_08391 [Loa loa]	1088	Peptidase_M14|CarboxypepD_reg|CarboxypepD_reg	BAJ46211.1	630	Peptidase_M14|Glyco_hydro_25	Acyrthosiphon pisum ISO	GH25	NO	NO
CL250.Contig36_All 389 1192 minus strand Hypothetical protein CBG12487 [Caenorhabditis briggsae]	268	Peptidase_M14	BAJ46211.1	630	Peptidase_M14|Glyco_hydro_25	Acyrthosiphon pisum ISO	GH25	NO	NO
CL250.Contig36_All 389 1192 minus strand Hypothetical protein CBG12487 [Caenorhabditis briggsae]	268	Peptidase_M14	XP_001952340.1	560	Peptidase_M14|Glyco_hydro_25	Acyrthosiphon pisum LSR1	GH25	NO	NO
CL250.Contig38_All 389 3004 minus strand Hypothetical protein CBG12487 [Caenorhabditis briggsae]	872	Peptidase_M14|CarboxypepD_reg	BAJ46211.1	630	Peptidase_M14|Glyco_hydro_25	Acyrthosiphon pisum ISO	GH25	NO	NO
CL250.Contig39_All 389 3004 minus strand Hypothetical protein CBG12487 [Caenorhabditis briggsae]	872	Peptidase_M14|CarboxypepD_reg	BAJ46211.1	630	Peptidase_M14|Glyco_hydro_25	Acyrthosiphon pisum ISO	GH25	NO	NO
CL250.Contig4_All 389 3004 minus strand Hypothetical protein CBG12487 [Caenorhabditis briggsae]	872	Peptidase_M14|CarboxypepD_reg	BAJ46211.1	630	Peptidase_M14|Glyco_hydro_25	Acyrthosiphon pisum ISO	GH25	NO	NO
CL250.Contig40_All 589 1917 zinc carboxypeptidase, partial [Wuchereria bancrofti]	443	Peptidase_M14|CarboxypepD_reg	BAJ46211.1	630	Peptidase_M14|Glyco_hydro_25	Acyrthosiphon pisum ISO	GH25	NO	NO
CL250.Contig41_All 1472 1990 minus strand zinc carboxypeptidase, partial [Wuchereria bancrofti]	173	Peptidase_M14|CarboxypepD_reg	BAJ46211.1	630	Peptidase_M14|Glyco_hydro_25	Acyrthosiphon pisum ISO	GH25	NO	NO
CL250.Contig7_All 585 3902 minus strand hypothetical protein LOAG_08391 [Loa loa]	1106	Peptidase_M14|CarboxypepD_reg|CarboxypepD_reg	BAJ46211.1	630	Peptidase_M14|Glyco_hydro_25	Acyrthosiphon pisum ISO	GH25	NO	NO
CL250.Contig8_All 534 3851 minus strand hypothetical protein LOAG_08391 [Loa loa]	1106	Peptidase_M14|CarboxypepD_reg|CarboxypepD_reg	BAJ46211.1	630	Peptidase_M14|Glyco_hydro_25	Acyrthosiphon pisum ISO	GH25	NO	NO
CL250.Contig9_All 550 3165 minus strand Hypothetical protein CBG12487 [Caenorhabditis briggsae]	872	Peptidase_M14|CarboxypepD_reg	BAJ46211.1	630	Peptidase_M14|Glyco_hydro_25	Acyrthosiphon pisum ISO	GH25	NO	NO
CL2518.Contig4_All 104 1945 minus strand hypothetical protein CAEBREN_19765 [Caenorhabditis brenneri]	614	DEAD|Helicase_C	CAL53384.1	1058	DEAD|Helicase_C|LpxC	Ostreococcus tauri OTTH0595	CE11	NO	NO		Q017M7
CL2518.Contig6_All 104 1810 minus strand hypothetical protein CAEBREN_19765 [Caenorhabditis brenneri]	569	DEAD|Helicase_C	CAL53384.1	1058	DEAD|Helicase_C|LpxC	Ostreococcus tauri OTTH0595	CE11	NO	NO		Q017M7
CL2524.Contig10_All 449 1117 predicted protein [Nematostella vectensis] >gi|156217972|gb|EDO38878.1| predicted protein [Nematostella vectensis]	223	n/a	CAI65847.1	NA	n/a	Emiliania huxleyi virus sp. 86	GT2	n/a	n/a
CL2524.Contig11_All 411 1079 predicted protein [Nematostella vectensis] >gi|156217972|gb|EDO38878.1| predicted protein [Nematostella vectensis]	223	n/a	CAI65847.1	NA	n/a	Emiliania huxleyi virus sp. 86	GT2	n/a	n/a
CL2529.Contig2_All 946 5601 Protein TRP-4 [Caenorhabditis elegans] >gi|193247904|emb|CAC14420.3| Protein TRP-4 [Caenorhabditis elegans]	1552	Ank_2|Ank_2|Ank_2|Ank_2|Ank_2|Ank_2|Ank_2|Ank_2|Ank_2|Ank_4|Ank_2|Ank_2|Ank_2|Ank_2|Ank_2|Ank_2	XP_362336.1	1732	Osmo_MPGsynth|Ank_2|Ank_2	Magnaporthe grisea 70-15	GT55	NO	YES
CL2533.Contig10_All 157 1119 Protein Y71F9B.2 [Caenorhabditis elegans] >gi|75023185|sp|Q9N4G7.2|TAM41_CAEEL RecName: Full=Mitochondrial translocator assembly and maintenance protein 41 homolog; Short=TAM41; AltName: Full=MMP37-like protein, mitochondrial; Flags: Precursor >gi|351062432|emb|CCD70409.1| Protein Y71F9B.2 [Caenorhabditis elegans]	321	Mmp37	AAO52054.2	1056	Mmp37|Glyco_hydro_47	Dictyostelium discoideum AX4	GH47	NO	NO
CL2534.Contig17_All 489 1826 trehalose-phosphatase [Wuchereria bancrofti]	446	n/a	AEX60787.1	1311	Glyco_transf_20	Ascaris suum	GT20	n/a	NO
CL2548.Contig1_All 297 2267 minus strand hypothetical protein CRE_14851 [Caenorhabditis remanei] >gi|308239951|gb|EFO83903.1| hypothetical protein CRE_14851 [Caenorhabditis remanei]	657	G_glu_transpept	ADC49105.1	1013	G_glu_transpept|Glyco_tranf_2_3	Bacillus pseudofirmus OF4	GT2	NO	NO		D3FY82
CL2548.Contig3_All 388 2358 hypothetical protein CRE_14851 [Caenorhabditis remanei] >gi|308239951|gb|EFO83903.1| hypothetical protein CRE_14851 [Caenorhabditis remanei]	657	G_glu_transpept	ADC49105.1	1013	G_glu_transpept|Glyco_tranf_2_3	Bacillus pseudofirmus OF4	GT2	NO	NO		D3FY82
CL2549.Contig2_All 994 1872 minus strand protein tyrosine kinase abl [Codosiga gracilis]	293	Pkinase_Tyr|Pkinase	AEB47390.1	583	Pkinase	Verrucosispora maris AB-18-032	CBM2	NO	NO
CL2549.Contig3_All 1247 2125 minus strand protein tyrosine kinase abl [Codosiga gracilis]	293	Pkinase_Tyr|Pkinase	AEB47390.1	583	Pkinase	Verrucosispora maris AB-18-032	CBM2	NO	NO
CL255.Contig1_All 175 714 minus strand Protein PRDX-3 [Caenorhabditis elegans] >gi|3024728|sp|Q21824.1|TDX1_CAEEL RecName: Full=Probable peroxiredoxin prdx-3; AltName: Full=Thiol-specific antioxidant protein; AltName: Full=Thioredoxin peroxidase; AltName: Full=Thioredoxin-dependent peroxide reductase >gi|3878943|emb|CAA83619.1| Protein PRDX-3 [Caenorhabditis elegans]	180	Redoxin	CAJ68298.1	725	AhpC-TSA|Glyco_hydro_18	Clostridium difficile 630	GH18	NO	NO		Q18BV5
CL255.Contig2_All 88 750 minus strand C. briggsae CBR-PRDX-3 protein [Caenorhabditis briggsae]	221	Redoxin	CBA62479.1	722	AhpC-TSA|Glyco_hydro_18	Clostridium difficile CD196	GH18	NO	NO		C9XQW9
CL255.Contig2_All 88 750 minus strand C. briggsae CBR-PRDX-3 protein [Caenorhabditis briggsae]	221	Redoxin	CBE03719.1	722	AhpC-TSA|Glyco_hydro_18	Clostridium difficile R20291	GH18	NO	NO		C9YL30
CL255.Contig2_All 88 750 minus strand C. briggsae CBR-PRDX-3 protein [Caenorhabditis briggsae]	221	Redoxin	CAJ68298.1	725	AhpC-TSA|Glyco_hydro_18	Clostridium difficile 630	GH18	NO	NO		Q18BV5
CL2553.Contig1_All 843 1946 minus strand hypothetical protein CRE_00867 [Caenorhabditis remanei] >gi|308238777|gb|EFO82729.1| hypothetical protein CRE_00867 [Caenorhabditis remanei]	368	Pkinase|Pkinase_Tyr	CBZ54290.1	729	Pkinase	Neospora caninum Liverpool	CBM20	NO	NO
CL2553.Contig2_All 896 1999 minus strand hypothetical protein CRE_00867 [Caenorhabditis remanei] >gi|308238777|gb|EFO82729.1| hypothetical protein CRE_00867 [Caenorhabditis remanei]	368	Pkinase|Pkinase_Tyr	CBZ54290.1	729	Pkinase	Neospora caninum Liverpool	CBM20	NO	NO
CL2559.Contig1_All 430 1209 Protein T26E4.3 [Caenorhabditis elegans] >gi|90185930|emb|CAB03432.3| Protein T26E4.3 [Caenorhabditis elegans]	260	n/a	CAB03432.3	NA	n/a	Caenorhabditis elegans Bristol N2	GT11	n/a	n/a		O45837
CL2559.Contig2_All 1573 2322 Hepatocyte growth factor receptor [Crassostrea gigas]	250	Pkinase_Tyr|Pkinase	AEV81602.1	652	Pkinase	Actinoplanes sp. SE50/110	CBM2	NO	NO
CL2559.Contig5_All 1526 2335 minus strand Hepatocyte growth factor receptor [Crassostrea gigas]	270	Pkinase|Pkinase_Tyr	AEV81602.1	652	Pkinase	Actinoplanes sp. SE50/110	CBM2	NO	NO
CL2559.Contig7_All 114 326 Protein F17B5.6 [Caenorhabditis elegans] >gi|345107399|emb|CAI46608.2| Protein F17B5.6 [Caenorhabditis elegans]	71	n/a	CAI46608.2	NA	n/a	Caenorhabditis elegans Bristol N2	GT11	n/a	n/a		Q5FC46
CL2563.Contig2_All 70 540 hypothetical protein IMG5_165510 [Ichthyophthirius multifiliis] >gi|340502302|gb|EGR29006.1| hypothetical protein IMG5_165510 [Ichthyophthirius multifiliis]	157	n/a	CBZ54290.1	729	Pkinase	Neospora caninum Liverpool	CBM20	n/a	NO
CL2563.Contig3_All 76 540 hypothetical protein IMG5_165510 [Ichthyophthirius multifiliis] >gi|340502302|gb|EGR29006.1| hypothetical protein IMG5_165510 [Ichthyophthirius multifiliis]	155	n/a	CBZ54290.1	729	Pkinase	Neospora caninum Liverpool	CBM20	n/a	NO
CL2564.Contig2_All 53 1699 hypothetical protein LOAG_00740 [Loa loa]	549	n/a	CCD49293.1	812	Glyco_transf_28	Botryotinia fuckeliana	GT1	n/a	NO
CL2577.Contig11_All 267 821 minus strand Protein CKK-1, isoform b [Caenorhabditis elegans] >gi|373218782|emb|CCD63132.1| Protein CKK-1, isoform b [Caenorhabditis elegans]	185	Pkinase_Tyr	CBX99002.1	785	Pkinase	Leptosphaeria maculans v23.1.3	GH18	NO	NO		E5A5V7
CL2578.Contig2_All 97 1548 minus strand NEK protein kinase [Loa loa] >gi|307761972|gb|EFO21206.1| NEK protein kinase [Loa loa]	484	Pkinase|Pkinase_Tyr	ADJ47377.1	448	Pkinase|CBM_2	Amycolatopsis mediterranei U32	CBM2	NO	YES		D8I7F7
CL2578.Contig2_All 97 1548 minus strand NEK protein kinase [Loa loa] >gi|307761972|gb|EFO21206.1| NEK protein kinase [Loa loa]	484	Pkinase|Pkinase_Tyr	AFO79088.1	448	Pkinase|CBM_2	Amycolatopsis mediterranei S699	CBM2	NO	YES
CL2578.Contig2_All 97 1548 minus strand NEK protein kinase [Loa loa] >gi|307761972|gb|EFO21206.1| NEK protein kinase [Loa loa]	484	Pkinase|Pkinase_Tyr	AEK44221.1	448	Pkinase|CBM_2	Amycolatopsis mediterranei S699	CBM2	NO	YES
CL2583.Contig1_All 412 882 minus strand glycosyltransferase 28 domain containing 1 [Brugia malayi]	157	Glyco_tran_28_C	ADY41911.1	189	Glyco_tran_28_C	Ascaris suum	GT1	YES	YES
CL2583.Contig2_All 462 932 minus strand glycosyltransferase 28 domain containing 1 [Brugia malayi]	157	Glyco_tran_28_C	ADY41911.1	189	Glyco_tran_28_C	Ascaris suum	GT1	YES	YES
CL2595.Contig1_All 2063 2215 minus strand C. briggsae CBR-HEX-1 protein [Caenorhabditis briggsae]	51	n/a	CCD68941.1	568	Glyco_hydro_20	Caenorhabditis elegans Bristol N2	GH20	n/a	NO	3.2.1.52	Q22492
CL2595.Contig2_All 532 2109 minus strand C. briggsae CBR-HEX-1 protein [Caenorhabditis briggsae]	526	Glyco_hydro_20	CCD68941.1	568	Glyco_hydro_20	Caenorhabditis elegans Bristol N2	GH20	YES	YES	3.2.1.52	Q22492
CL2596.Contig2_All 4 990 minus strand xylanase [Radopholus similis]	329	Glyco_hydro_30	ABZ78968.1	NA	n/a	Radopholus similis	GH30	n/a	n/a		B3TJG3
CL2596.Contig3_All 4 990 minus strand xylanase [Radopholus similis]	329	Glyco_hydro_30	ABZ78968.1	NA	n/a	Radopholus similis	GH30	n/a	n/a		B3TJG3
CL2596.Contig4_All 5 841 xylanase [Radopholus similis]	279	Glyco_hydro_30	ABZ78968.1	NA	n/a	Radopholus similis	GH30	n/a	n/a		B3TJG3
CL2602.Contig1_All 120 1202 minus strand MAP kinase kinase 2 [Meloidogyne artiellia]	361	Pkinase_Tyr	CAJ63931.1	634	Pkinase	Frankia alni ACN14a	CBM13	NO	NO		Q0RF20
CL2602.Contig3_All 120 1202 minus strand MAP kinase kinase 2 [Meloidogyne artiellia]	361	Pkinase_Tyr	CAJ63931.1	634	Pkinase	Frankia alni ACN14a	CBM13	NO	NO		Q0RF20
CL2602.Contig4_All 119 1201 minus strand MAP kinase kinase 2 [Meloidogyne artiellia]	361	Pkinase_Tyr	CAJ63931.1	634	Pkinase	Frankia alni ACN14a	CBM13	NO	NO		Q0RF20
CL2605.Contig1_All 96 455 minus strand Protein F15A8.6 [Caenorhabditis elegans] >gi|373219530|emb|CCD68415.1| Protein F15A8.6 [Caenorhabditis elegans]	120	COesterase	NP_663578.1	575	COesterase	Mus musculus	CE10	YES	NO		Q91WG0
CL2605.Contig2_All 96 1667 minus strand Protein F15A8.6 [Caenorhabditis elegans] >gi|373219530|emb|CCD68415.1| Protein F15A8.6 [Caenorhabditis elegans]	524	COesterase|Abhydrolase_3	CCD73867.1	563	COesterase	Caenorhabditis elegans Bristol N2	CE10	NO	YES		Q9BL43
CL2605.Contig3_All 96 455 minus strand Protein F15A8.6 [Caenorhabditis elegans] >gi|373219530|emb|CCD68415.1| Protein F15A8.6 [Caenorhabditis elegans]	120	COesterase	NP_663578.1	575	COesterase	Mus musculus	CE10	YES	NO		Q91WG0
CL2605.Contig4_All 1271 1711 minus strand Protein F15A8.6 [Caenorhabditis elegans] >gi|373219530|emb|CCD68415.1| Protein F15A8.6 [Caenorhabditis elegans]	147	COesterase	CCD73867.1	563	COesterase	Caenorhabditis elegans Bristol N2	CE10	YES	NO		Q9BL43
CL2612.Contig1_All 307 837 minus strand hypothetical protein CAEBREN_28995, partial [Caenorhabditis brenneri]	177	DSPc	BAM83396.1	545	CBM_20|DSPc	Cyanidioschyzon merolae strain 10D	CBM20	NO	NO
CL2612.Contig2_All 109 639 hypothetical protein CAEBREN_28995, partial [Caenorhabditis brenneri]	177	DSPc	BAM83396.1	545	CBM_20|DSPc	Cyanidioschyzon merolae strain 10D	CBM20	NO	NO
CL2620.Contig5_All 49 828 minus strand Cuticle collagen sqt-1 OS=Caenorhabditis elegans GN=sqt-1 PE=3 SV=2	260	n/a	AGH56775.1	NA	n/a	Cellulophaga phage phiST	PL1	n/a	n/a
CL2627.Contig1_All 65 496 glycogen synthase [Steinernema feltiae]	144	Glycogen_syn	AAK28335.1	714	Glycogen_syn	Steinernema feltiae	GT3	YES	NO	2.4.1.11	Q9BKJ4
CL2627.Contig3_All 65 2104 glycogen synthase [Steinernema feltiae]	680	Glycogen_syn	AAK28335.1	714	Glycogen_syn	Steinernema feltiae	GT3	YES	YES	2.4.1.11	Q9BKJ4
CL2627.Contig4_All 1858 2148 glycogen synthase [Steinernema feltiae]	97	Glycogen_syn	AAK28335.1	714	Glycogen_syn	Steinernema feltiae	GT3	YES	NO	2.4.1.11	Q9BKJ4
CL2627.Contig5_All 65 2104 glycogen synthase [Steinernema feltiae]	680	Glycogen_syn	AAK28335.1	714	Glycogen_syn	Steinernema feltiae	GT3	YES	YES	2.4.1.11	Q9BKJ4
CL2627.Contig6_All 1858 2148 glycogen synthase [Steinernema feltiae]	97	Glycogen_syn	AAK28335.1	714	Glycogen_syn	Steinernema feltiae	GT3	YES	NO	2.4.1.11	Q9BKJ4
CL2627.Contig7_All 65 2104 glycogen synthase [Steinernema feltiae]	680	Glycogen_syn	AAK28335.1	714	Glycogen_syn	Steinernema feltiae	GT3	YES	YES	2.4.1.11	Q9BKJ4
CL2627.Contig8_All 1858 2148 minus strand glycogen synthase [Steinernema feltiae]	97	Glycogen_syn	AAK28335.1	714	Glycogen_syn	Steinernema feltiae	GT3	YES	NO	2.4.1.11	Q9BKJ4
CL2627.Contig9_All 65 2104 minus strand glycogen synthase [Steinernema feltiae]	680	Glycogen_syn	AAK28335.1	714	Glycogen_syn	Steinernema feltiae	GT3	YES	YES	2.4.1.11	Q9BKJ4
CL2628.Contig10_All 18 4229 minus strand immunoglobulin I-set domain-containing protein [Loa loa]	1404	I-set|Ig_2|I-set|fn3|fn3|fn3	BAM67138.1	1175	Glyco_hydro_18	Paenibacillus sp. FPU-7	CBM12|CBM5|GH18	NO	YES
CL2628.Contig4_All 189 2942 Immunoglobulin I-set domain containing protein [Brugia malayi] >gi|158592716|gb|EDP31313.1| Immunoglobulin I-set domain containing protein [Brugia malayi]	918	I-set|fn3|fn3|fn3	BAM67138.1	1175	Glyco_hydro_18	Paenibacillus sp. FPU-7	CBM12|CBM5|GH18	NO	NO
CL2628.Contig5_All 189 2942 Immunoglobulin I-set domain containing protein [Brugia malayi] >gi|158592716|gb|EDP31313.1| Immunoglobulin I-set domain containing protein [Brugia malayi]	918	I-set|fn3|fn3|fn3	BAM67138.1	1175	Glyco_hydro_18	Paenibacillus sp. FPU-7	CBM12|CBM5|GH18	NO	NO
CL2628.Contig6_All 18 4340 minus strand immunoglobulin I-set domain-containing protein [Loa loa]	1441	I-set|Ig_2|I-set|fn3|fn3|fn3	BAM67138.1	1175	Glyco_hydro_18	Paenibacillus sp. FPU-7	CBM12|CBM5|GH18	NO	YES
CL2628.Contig7_All 189 2942 minus strand Immunoglobulin I-set domain containing protein [Brugia malayi] >gi|158592716|gb|EDP31313.1| Immunoglobulin I-set domain containing protein [Brugia malayi]	918	I-set|fn3|fn3|fn3	BAM67138.1	1175	Glyco_hydro_18	Paenibacillus sp. FPU-7	CBM12|CBM5|GH18	NO	NO
CL2628.Contig8_All 189 2942 minus strand Immunoglobulin I-set domain containing protein [Brugia malayi] >gi|158592716|gb|EDP31313.1| Immunoglobulin I-set domain containing protein [Brugia malayi]	918	I-set|fn3|fn3|fn3	BAM67138.1	1175	Glyco_hydro_18	Paenibacillus sp. FPU-7	CBM12|CBM5|GH18	NO	NO
CL2636.Contig1_All 926 2470 Alpha amylase, catalytic domain containing protein [Brugia malayi] >gi|158603527|gb|EDP39422.1| Alpha amylase, catalytic domain containing protein [Brugia malayi]	515	Alpha-amylase	ACU35089.1	544	Alpha-amylase	Actinosynnema mirum DSM 43827	GH13	YES	YES		C6WQ33
CL2636.Contig2_All 164 1708 minus strand Alpha amylase, catalytic domain containing protein [Brugia malayi] >gi|158603527|gb|EDP39422.1| Alpha amylase, catalytic domain containing protein [Brugia malayi]	515	Alpha-amylase	ACU35089.1	544	Alpha-amylase	Actinosynnema mirum DSM 43827	GH13	YES	YES		C6WQ33
CL2636.Contig3_All 172 1716 minus strand Alpha amylase, catalytic domain containing protein [Brugia malayi] >gi|158603527|gb|EDP39422.1| Alpha amylase, catalytic domain containing protein [Brugia malayi]	515	Alpha-amylase	ACU35089.1	544	Alpha-amylase	Actinosynnema mirum DSM 43827	GH13	YES	YES		C6WQ33
CL2638.Contig6_All 838 1350 minus strand CBN-DPY-3 protein [Caenorhabditis brenneri]	171	n/a	CBZ00014.1	2077	Alpha_L_fucos	Streptococcus oralis Uo5	GH29	n/a	NO
CL2647.Contig1_All 835 2109 minus strand ornithine aminotransferase, putative [Ixodes scapularis] >gi|215492537|gb|EEC02178.1| ornithine aminotransferase, putative [Ixodes scapularis]	425	Aminotran_3	AFY93865.1	2649	Glycos_transf_2|AMP-binding|AMP-binding_C|ketoacyl-synt|Ketoacyl-synt_C|Acyl_transf_1|Aminotran_3	Chamaesiphon minutus PCC 6605	GT2	NO	NO
CL2677.Contig2_All 281 1804 Protein CYP-42A1 [Caenorhabditis elegans] >gi|50470807|emb|CAB60436.2| Protein CYP-42A1 [Caenorhabditis elegans]	508	p450	EAA66095.1	845	p450	Aspergillus nidulans FGSC A4	GT34	YES	NO		Q5BGV8
CL2692.Contig1_All 134 1696 CRE-UGT-54 protein [Caenorhabditis remanei] >gi|308248291|gb|EFO92243.1| CRE-UGT-54 protein [Caenorhabditis remanei]	521	UDPGT	ADY44184.1	543	UDPGT	Ascaris suum	GT1	YES	YES
CL2692.Contig3_All 154 1764 CRE-UGT-54 protein [Caenorhabditis remanei] >gi|308248291|gb|EFO92243.1| CRE-UGT-54 protein [Caenorhabditis remanei]	537	UDPGT	ADY44184.1	543	UDPGT	Ascaris suum	GT1	YES	YES
CL2696.Contig3_All 43 645 minus strand cytochrome P450 3A [Alligator mississippiensis]	201	p450	EAA66095.1	845	p450	Aspergillus nidulans FGSC A4	GT34	YES	NO		Q5BGV8
CL2696.Contig6_All 225 1679 minus strand Cytochrome P450 3A9, partial [Chelonia mydas]	485	p450	EAA66095.1	845	p450	Aspergillus nidulans FGSC A4	GT34	YES	NO		Q5BGV8
CL2707.Contig1_All 502 1779 minus strand Chromatin assembly factor 1 subunit B [Brugia malayi]	426	n/a	CCA39958.1	1371	Glyco_transf_15|Hira	Pichia pastoris CBS 7435	GT15	n/a	NO
CL2712.Contig1_All 114 1631 Protein UGT-48 [Caenorhabditis elegans] >gi|351050513|emb|CCD65106.1| Protein UGT-48 [Caenorhabditis elegans]	506	UDPGT	ADY45727.1	500	UDPGT	Ascaris suum	GT1	YES	YES
CL2712.Contig2_All 109 1680 Protein UGT-48 [Caenorhabditis elegans] >gi|351050513|emb|CCD65106.1| Protein UGT-48 [Caenorhabditis elegans]	524	UDPGT	ADY45727.1	500	UDPGT	Ascaris suum	GT1	YES	YES
CL2712.Contig3_All 39 521 PREDICTED: UDP-glucuronosyltransferase 2A1-like [Takifugu rubripes]	161	UDPGT	ADY44184.1	543	UDPGT	Ascaris suum	GT1	YES	NO
CL2712.Contig4_All 494 1702 CRE-UGT-54 protein [Caenorhabditis remanei] >gi|308248291|gb|EFO92243.1| CRE-UGT-54 protein [Caenorhabditis remanei]	403	UDPGT	ADY45727.1	500	UDPGT	Ascaris suum	GT1	YES	YES
CL2712.Contig5_All 470 1705 CRE-UGT-54 protein [Caenorhabditis remanei] >gi|308248291|gb|EFO92243.1| CRE-UGT-54 protein [Caenorhabditis remanei]	412	UDPGT	ADY45727.1	500	UDPGT	Ascaris suum	GT1	YES	YES
CL2712.Contig6_All 553 1761 CRE-UGT-54 protein [Caenorhabditis remanei] >gi|308248291|gb|EFO92243.1| CRE-UGT-54 protein [Caenorhabditis remanei]	403	UDPGT	ADY45727.1	500	UDPGT	Ascaris suum	GT1	YES	YES
CL2716.Contig1_All 1580 2266 peroxiredoxin 6 [Wuchereria bancrofti]	229	AhpC-TSA	CBA62479.1	722	AhpC-TSA|Glyco_hydro_18	Clostridium difficile CD196	GH18	NO	NO		C9XQW9
CL2716.Contig1_All 1580 2266 peroxiredoxin 6 [Wuchereria bancrofti]	229	AhpC-TSA	CBE03719.1	722	AhpC-TSA|Glyco_hydro_18	Clostridium difficile R20291	GH18	NO	NO		C9YL30
CL2716.Contig1_All 1580 2266 peroxiredoxin 6 [Wuchereria bancrofti]	229	AhpC-TSA	CAJ68298.1	725	AhpC-TSA|Glyco_hydro_18	Clostridium difficile 630	GH18	NO	NO		Q18BV5
CL2716.Contig2_All 1580 2323 minus strand peroxiredoxin 6 [Wuchereria bancrofti]	248	AhpC-TSA	CBA62479.1	722	AhpC-TSA|Glyco_hydro_18	Clostridium difficile CD196	GH18	NO	NO		C9XQW9
CL2716.Contig2_All 1580 2323 minus strand peroxiredoxin 6 [Wuchereria bancrofti]	248	AhpC-TSA	CBE03719.1	722	AhpC-TSA|Glyco_hydro_18	Clostridium difficile R20291	GH18	NO	NO		C9YL30
CL2716.Contig2_All 1580 2323 minus strand peroxiredoxin 6 [Wuchereria bancrofti]	248	AhpC-TSA	CAJ68298.1	725	AhpC-TSA|Glyco_hydro_18	Clostridium difficile 630	GH18	NO	NO		Q18BV5
CL2733.Contig1_All 57 989 cell division protein kinase 2 [Danio rerio] >gi|29436789|gb|AAH49499.1| Cyclin-dependent kinase 2 [Danio rerio] >gi|38541226|gb|AAH62836.1| Cyclin-dependent kinase 2 [Danio rerio]	311	Pkinase|Pkinase_Tyr	CBX99002.1	785	Pkinase	Leptosphaeria maculans v23.1.3	GH18	NO	NO		E5A5V7
CL2733.Contig2_All 57 947 cell division protein kinase 2 [Danio rerio] >gi|29436789|gb|AAH49499.1| Cyclin-dependent kinase 2 [Danio rerio] >gi|38541226|gb|AAH62836.1| Cyclin-dependent kinase 2 [Danio rerio]	297	Pkinase|Pkinase_Tyr	CBX99002.1	785	Pkinase	Leptosphaeria maculans v23.1.3	GH18	NO	NO		E5A5V7
CL2748.Contig1_All 39 485 calmodulin [Pinctada fucata]	149	EF_hand_5|EF_hand_6	CBZ54290.1	729	Pkinase	Neospora caninum Liverpool	CBM20	NO	NO
CL2751.Contig1_All 1006 1503 PREDICTED: neuroligin-4, X-linked-like [Metaseiulus occidentalis]	166	COesterase	NP_477504.1	1040	COesterase	Drosophila melanogaster	CE10	YES	NO		P33438
CL2751.Contig2_All 988 2397 PREDICTED: cocaine esterase-like [Gorilla gorilla gorilla]	470	COesterase	AAG40239.1	560	COesterase	Nilaparvata lugens	CE10	YES	YES		Q9GQ01
CL2751.Contig3_All 1006 1503 PREDICTED: neuroligin-4, X-linked-like [Metaseiulus occidentalis]	166	COesterase	NP_477504.1	1040	COesterase	Drosophila melanogaster	CE10	YES	NO		P33438
CL2751.Contig4_All 762 2315 predicted protein [Nematostella vectensis] >gi|156226180|gb|EDO46992.1| predicted protein [Nematostella vectensis]	518	COesterase	NP_075231.1	611	COesterase|AChE_tetra	Rattus norvegicus	CE10	NO	YES	3.1.1.8	Q9JKC1
CL2751.Contig5_All 573 1436 RecName: Full=Cholinesterase; AltName: Full=Acylcholine acylhydrolase; AltName: Full=Butyrylcholine esterase; AltName: Full=Choline esterase II; AltName: Full=Pseudocholinesterase; Flags: Precursor >gi|2981243|gb|AAC06262.1| butyrylcholinesterase precursor [Panthera tigris tigris]	288	COesterase	AAF61480.1	615	COesterase|AChE_tetra	Equus caballus	CE10	NO	NO	3.1.1.8	Q9N1N9
CL2751.Contig6_All 1006 1503 PREDICTED: neuroligin-4, X-linked-like [Metaseiulus occidentalis]	166	COesterase	NP_477504.1	1040	COesterase	Drosophila melanogaster	CE10	YES	NO		P33438
CL2751.Contig7_All 573 1502 PREDICTED: cholinesterase-like [Ailuropoda melanoleuca]	310	COesterase	NP_075231.1	611	COesterase|AChE_tetra	Rattus norvegicus	CE10	NO	NO	3.1.1.8	Q9JKC1
CL2758.Contig1_All 253 1893 minus strand hypothetical protein CAEBREN_09769 [Caenorhabditis brenneri]	547	COesterase	NP_598721.1	572	COesterase	Mus musculus	CE10	YES	YES		Q8QZR3
CL2762.Contig1_All 109 939 hypothetical protein CAEBREN_09670 [Caenorhabditis brenneri]	277	Esterase	ADZ79585.1	284	Esterase	Sphingobacterium sp. 21	CE1	YES	YES
CL2762.Contig2_All 109 987 hypothetical protein CAEBREN_09670 [Caenorhabditis brenneri]	293	Esterase	ADZ79585.1	284	Esterase	Sphingobacterium sp. 21	CE1	YES	YES
CL2775.Contig1_All 46 669 minus strand peptidyl-prolyl cis-trans isomerase 11 [Loa loa] >gi|307761188|gb|EFO20422.1| peptidyl-prolyl cis-trans isomerase 11 [Loa loa]	208	Pro_isomerase	AFU57543.1	936	STT3|Pro_isomerase	Candidatus Nitrososphaera gargensis Ga9.2	GT66	NO	NO
CL2775.Contig2_All 46 669 minus strand peptidyl-prolyl cis-trans isomerase 11 [Loa loa] >gi|307761188|gb|EFO20422.1| peptidyl-prolyl cis-trans isomerase 11 [Loa loa]	208	Pro_isomerase	AFU57543.1	936	STT3|Pro_isomerase	Candidatus Nitrososphaera gargensis Ga9.2	GT66	NO	NO
CL2785.Contig1_All 184 1818 Protein ACS-14 [Caenorhabditis elegans] >gi|3875727|emb|CAA94751.1| Protein ACS-14 [Caenorhabditis elegans]	545	AMP-binding	AFY93865.1	2649	Glycos_transf_2|AMP-binding|AMP-binding_C|ketoacyl-synt|Ketoacyl-synt_C|Acyl_transf_1|Aminotran_3	Chamaesiphon minutus PCC 6605	GT2	NO	NO
CL2785.Contig2_All 206 1840 minus strand Protein ACS-14 [Caenorhabditis elegans] >gi|3875727|emb|CAA94751.1| Protein ACS-14 [Caenorhabditis elegans]	545	AMP-binding	AFY93865.1	2649	Glycos_transf_2|AMP-binding|AMP-binding_C|ketoacyl-synt|Ketoacyl-synt_C|Acyl_transf_1|Aminotran_3	Chamaesiphon minutus PCC 6605	GT2	NO	NO
CL2785.Contig3_All 205 1839 minus strand Protein ACS-14 [Caenorhabditis elegans] >gi|3875727|emb|CAA94751.1| Protein ACS-14 [Caenorhabditis elegans]	545	AMP-binding	AFY93865.1	2649	Glycos_transf_2|AMP-binding|AMP-binding_C|ketoacyl-synt|Ketoacyl-synt_C|Acyl_transf_1|Aminotran_3	Chamaesiphon minutus PCC 6605	GT2	NO	NO
CL2798.Contig3_All 659 1636 CBN-NAS-7 protein [Caenorhabditis brenneri]	326	Astacin	AFE09577.1	560	Astacin|Ricin_B_lectin|Ricin_B_lectin	Corallococcus coralloides DSM 2259	CBM13	NO	NO
CL2798.Contig5_All 437 1462 minus strand CBN-NAS-7 protein [Caenorhabditis brenneri]	342	Astacin	AFE09577.1	560	Astacin|Ricin_B_lectin|Ricin_B_lectin	Corallococcus coralloides DSM 2259	CBM13	NO	NO
CL281.Contig1_All 268 3420 minus strand CAMK/CASK protein kinase [Loa loa]	1051	Pkinase_Tyr|PDZ|Guanylate_kin	CBZ54290.1	729	Pkinase	Neospora caninum Liverpool	CBM20	NO	NO
CL281.Contig2_All 140 2329 minus strand CAMK/CASK protein kinase [Loa loa]	730	PDZ|Guanylate_kin	CCD80792.1	611	Guanylate_kin	Schistosoma mansoni	GH99	NO	YES		C4Q1N7
CL281.Contig4_All 1177 3111 minus strand CAMK/CASK protein kinase [Loa loa]	645	PDZ|Guanylate_kin	CCD80792.1	611	Guanylate_kin	Schistosoma mansoni	GH99	NO	YES		C4Q1N7
CL281.Contig6_All 2673 3470 minus strand CAMK/CASK protein kinase [Loa loa]	266	Guanylate_kin	CCD80792.1	611	Guanylate_kin	Schistosoma mansoni	GH99	YES	NO		C4Q1N7
CL2817.Contig1_All 463 702 ubiquitin/ribosomal protein P1 fusion [Bigelowiella natans]	80	ubiquitin	NP_258300.1	365	ubiquitin|Chitin_bind_3	Spodoptera litura NPV G2	AA10	NO	NO		Q91BI7
CL2817.Contig2_All 332 592 minus strand Zgc:172187 protein [Danio rerio]	87	ubiquitin	NP_258300.1	365	ubiquitin|Chitin_bind_3	Spodoptera litura NPV G2	AA10	NO	NO		Q91BI7
CL2817.Contig3_All 463 702 minus strand ubiquitin/ribosomal protein P1 fusion [Bigelowiella natans]	80	ubiquitin	NP_258300.1	365	ubiquitin|Chitin_bind_3	Spodoptera litura NPV G2	AA10	NO	NO		Q91BI7
CL2817.Contig4_All 332 592 minus strand Zgc:172187 protein [Danio rerio]	87	ubiquitin	NP_258300.1	365	ubiquitin|Chitin_bind_3	Spodoptera litura NPV G2	AA10	NO	NO		Q91BI7
CL2822.Contig1_All 204 1109 minus strand Protein TPST-1 [Caenorhabditis elegans] >gi|6686030|sp|O77081.1|TPSTA_CAEEL RecName: Full=Protein-tyrosine sulfotransferase A; AltName: Full=Tyrosylprotein sulfotransferase A; Short=TPST-A >gi|3617848|gb|AAC36062.1| tyrosylprotein sulfotransferase-A [Caenorhabditis elegans] >gi|13548467|emb|CAC35844.1| Protein TPST-1 [Caenorhabditis elegans]	302	n/a	AFZ07875.1	818	Polysacc_deac_1	Oscillatoria nigro-viridis PCC 7112	CE4	n/a	NO
CL2822.Contig2_All 158 1108 minus strand Protein TPST-1 [Caenorhabditis elegans] >gi|6686030|sp|O77081.1|TPSTA_CAEEL RecName: Full=Protein-tyrosine sulfotransferase A; AltName: Full=Tyrosylprotein sulfotransferase A; Short=TPST-A >gi|3617848|gb|AAC36062.1| tyrosylprotein sulfotransferase-A [Caenorhabditis elegans] >gi|13548467|emb|CAC35844.1| Protein TPST-1 [Caenorhabditis elegans]	317	n/a	AFZ07875.1	818	Polysacc_deac_1	Oscillatoria nigro-viridis PCC 7112	CE4	n/a	NO
CL2872.Contig1_All 204 962 minus strand esterase, PHB depolymerase subfamily protein, partial [Acanthamoeba castellanii str. Neff] >gi|440804275|gb|ELR25152.1| esterase, PHB depolymerase subfamily protein, partial [Acanthamoeba castellanii str. Neff]	253	Esterase_phd	AGF61993.1	451	Esterase_phd|CBM_2	Streptomyces hygroscopicus subsp. jinggangensis TL01	CBM2|CE1	NO	NO
CL2872.Contig1_All 204 962 minus strand esterase, PHB depolymerase subfamily protein, partial [Acanthamoeba castellanii str. Neff] >gi|440804275|gb|ELR25152.1| esterase, PHB depolymerase subfamily protein, partial [Acanthamoeba castellanii str. Neff]	253	Esterase_phd	AEY87838.1	451	Esterase_phd|CBM_2	Streptomyces hygroscopicus subsp. jinggangensis 5008	CBM2|CE1	NO	NO
CL2872.Contig3_All 51 215 ---	55	n/a	EFJ02032.1	300	Esterase_phd	Schizophyllum commune H4-8	CE1	n/a	NO	3.1.1.72
CL2876.Contig1_All 2 1375 minus strand Glycosyl hydrolases family 38 protein [Brugia malayi] >gi|158595231|gb|EDP33800.1| Glycosyl hydrolases family 38 protein [Brugia malayi]	458	Glyco_hydro_38C	ADY40731.1	1220	Glyco_hydro_38|Alpha-mann_mid|Glyco_hydro_38C	Ascaris suum	GH38	NO	NO
CL2876.Contig2_All 2 1153 Glycosyl hydrolases family 38 protein [Brugia malayi] >gi|158595231|gb|EDP33800.1| Glycosyl hydrolases family 38 protein [Brugia malayi]	384	Glyco_hydro_38C	ADY40731.1	1220	Glyco_hydro_38|Alpha-mann_mid|Glyco_hydro_38C	Ascaris suum	GH38	NO	NO
CL2876.Contig3_All 2 1156 minus strand Glycosyl hydrolases family 38 protein [Brugia malayi] >gi|158595231|gb|EDP33800.1| Glycosyl hydrolases family 38 protein [Brugia malayi]	385	Glyco_hydro_38C	ADY40731.1	1220	Glyco_hydro_38|Alpha-mann_mid|Glyco_hydro_38C	Ascaris suum	GH38	NO	NO
CL2876.Contig4_All 2 1363 minus strand Glycosyl hydrolases family 38 protein [Brugia malayi] >gi|158595231|gb|EDP33800.1| Glycosyl hydrolases family 38 protein [Brugia malayi]	454	Glyco_hydro_38C	ADY40731.1	1220	Glyco_hydro_38|Alpha-mann_mid|Glyco_hydro_38C	Ascaris suum	GH38	NO	NO
CL2876.Contig5_All 2 883 minus strand Glycosyl hydrolases family 38 protein [Brugia malayi] >gi|158595231|gb|EDP33800.1| Glycosyl hydrolases family 38 protein [Brugia malayi]	294	Glyco_hydro_38C	ADY40731.1	1220	Glyco_hydro_38|Alpha-mann_mid|Glyco_hydro_38C	Ascaris suum	GH38	NO	NO
CL2884.Contig2_All 302 2113 minus strand hypothetical protein CRE_16736 [Caenorhabditis remanei] >gi|308253313|gb|EFO97265.1| hypothetical protein CRE_16736 [Caenorhabditis remanei]	604	COesterase	CAB01677.2	596	COesterase	Caenorhabditis elegans Bristol N2	CE10	YES	YES		Q93251
CL2884.Contig3_All 301 1128 minus strand hypothetical protein CRE_16736 [Caenorhabditis remanei] >gi|308253313|gb|EFO97265.1| hypothetical protein CRE_16736 [Caenorhabditis remanei]	276	COesterase	CAB01677.2	596	COesterase	Caenorhabditis elegans Bristol N2	CE10	YES	NO		Q93251
CL289.Contig112_All 299 3589 CRE-CLE-1 protein [Caenorhabditis remanei] >gi|308268422|gb|EFP12375.1| CRE-CLE-1 protein [Caenorhabditis remanei]	1097	fn3|Endostatin	BAM67138.1	1175	Glyco_hydro_18	Paenibacillus sp. FPU-7	CBM12|CBM5|GH18	NO	YES
CL289.Contig115_All 299 3640 minus strand Protein CLE-1, isoform a [Caenorhabditis elegans] >gi|51591867|emb|CAD21701.2| Protein CLE-1, isoform a [Caenorhabditis elegans]	1114	fn3|Endostatin	BAM67138.1	1175	Glyco_hydro_18	Paenibacillus sp. FPU-7	CBM12|CBM5|GH18	NO	YES
CL289.Contig118_All 354 3806 minus strand Protein CLE-1, isoform a [Caenorhabditis elegans] >gi|51591867|emb|CAD21701.2| Protein CLE-1, isoform a [Caenorhabditis elegans]	1151	fn3|Endostatin	BAM67138.1	1175	Glyco_hydro_18	Paenibacillus sp. FPU-7	CBM12|CBM5|GH18	NO	YES
CL289.Contig13_All 354 3983 CRE-CLE-1 protein [Caenorhabditis remanei] >gi|308268422|gb|EFP12375.1| CRE-CLE-1 protein [Caenorhabditis remanei]	1210	fn3|Endostatin	BAM67138.1	1175	Glyco_hydro_18	Paenibacillus sp. FPU-7	CBM12|CBM5|GH18	NO	YES
CL289.Contig19_All 354 3758 minus strand Protein CLE-1, isoform a [Caenorhabditis elegans] >gi|51591867|emb|CAD21701.2| Protein CLE-1, isoform a [Caenorhabditis elegans]	1135	fn3|Endostatin	BAM67138.1	1175	Glyco_hydro_18	Paenibacillus sp. FPU-7	CBM12|CBM5|GH18	NO	YES
CL289.Contig20_All 354 3647 minus strand Protein CLE-1, isoform a [Caenorhabditis elegans] >gi|51591867|emb|CAD21701.2| Protein CLE-1, isoform a [Caenorhabditis elegans]	1098	fn3|Endostatin	BAM67138.1	1175	Glyco_hydro_18	Paenibacillus sp. FPU-7	CBM12|CBM5|GH18	NO	YES
CL289.Contig33_All 299 3007 CRE-CLE-1 protein [Caenorhabditis remanei] >gi|308268422|gb|EFP12375.1| CRE-CLE-1 protein [Caenorhabditis remanei]	903	fn3	BAM67138.1	1175	Glyco_hydro_18	Paenibacillus sp. FPU-7	CBM12|CBM5|GH18	NO	NO
CL289.Contig50_All 299 2824 Protein CLE-1, isoform a [Caenorhabditis elegans] >gi|51591867|emb|CAD21701.2| Protein CLE-1, isoform a [Caenorhabditis elegans]	842	fn3	BAM67138.1	1175	Glyco_hydro_18	Paenibacillus sp. FPU-7	CBM12|CBM5|GH18	NO	NO
CL289.Contig67_All 299 2776 Protein CLE-1, isoform a [Caenorhabditis elegans] >gi|51591867|emb|CAD21701.2| Protein CLE-1, isoform a [Caenorhabditis elegans]	826	fn3	BAM67138.1	1175	Glyco_hydro_18	Paenibacillus sp. FPU-7	CBM12|CBM5|GH18	NO	NO
CL290.Contig1_All 61 561 hypothetical protein CRE_00078 [Caenorhabditis remanei] >gi|308238903|gb|EFO82855.1| hypothetical protein CRE_00078 [Caenorhabditis remanei]	167	EF_hand_5	CBZ54290.1	729	Pkinase	Neospora caninum Liverpool	CBM20	NO	NO
CL2905.Contig1_All 96 1526 hypothetical protein CRE_23202 [Caenorhabditis remanei] >gi|308264139|gb|EFP08092.1| hypothetical protein CRE_23202 [Caenorhabditis remanei]	477	Pkinase_Tyr|Pkinase	BAJ53166.1	940	Malectin|Pkinase_Tyr	Jatropha curcas Palawan	CBM57	NO	NO
CL2905.Contig3_All 96 1568 hypothetical protein CRE_23202 [Caenorhabditis remanei] >gi|308264139|gb|EFP08092.1| hypothetical protein CRE_23202 [Caenorhabditis remanei]	491	Pkinase_Tyr|Pkinase	AEO18232.1	643	Pkinase	Solanum lycopersicum	CBM50	NO	NO
CL2910.Contig1_All 1469 2284 hypothetical protein LOAG_08652 [Loa loa]	272	COesterase	CCD73867.1	563	COesterase	Caenorhabditis elegans Bristol N2	CE10	YES	NO		Q9BL43
CL2910.Contig2_All 1053 1787 hypothetical protein LOAG_08652 [Loa loa]	245	COesterase	CCD73867.1	563	COesterase	Caenorhabditis elegans Bristol N2	CE10	YES	NO		Q9BL43
CL2910.Contig3_All 1521 2336 hypothetical protein LOAG_08652 [Loa loa]	272	COesterase	CCD73867.1	563	COesterase	Caenorhabditis elegans Bristol N2	CE10	YES	NO		Q9BL43
CL2910.Contig4_All 1421 2236 hypothetical protein LOAG_08652 [Loa loa]	272	COesterase	CCD73867.1	563	COesterase	Caenorhabditis elegans Bristol N2	CE10	YES	NO		Q9BL43
CL2916.Contig1_All 564 1715 minus strand hypothetical protein BRAFLDRAFT_99237 [Branchiostoma floridae] >gi|260789199|ref|XP_002589635.1| hypothetical protein BRAFLDRAFT_99242 [Branchiostoma floridae] >gi|229274810|gb|EEN45641.1| hypothetical protein BRAFLDRAFT_99237 [Branchiostoma floridae] >gi|229274815|gb|EEN45646.1| hypothetical protein BRAFLDRAFT_99242 [Branchiostoma floridae]	384	Pkinase_Tyr|Pkinase	AEO14875.1	1040	Malectin|Pkinase	Glycine max	CBM57	NO	NO
CL2916.Contig2_All 695 1846 minus strand hypothetical protein BRAFLDRAFT_99237 [Branchiostoma floridae] >gi|260789199|ref|XP_002589635.1| hypothetical protein BRAFLDRAFT_99242 [Branchiostoma floridae] >gi|229274810|gb|EEN45641.1| hypothetical protein BRAFLDRAFT_99237 [Branchiostoma floridae] >gi|229274815|gb|EEN45646.1| hypothetical protein BRAFLDRAFT_99242 [Branchiostoma floridae]	384	Pkinase_Tyr|Pkinase	AEO14875.1	1040	Malectin|Pkinase	Glycine max	CBM57	NO	NO
CL2916.Contig3_All 1157 2308 hypothetical protein BRAFLDRAFT_99237 [Branchiostoma floridae] >gi|260789199|ref|XP_002589635.1| hypothetical protein BRAFLDRAFT_99242 [Branchiostoma floridae] >gi|229274810|gb|EEN45641.1| hypothetical protein BRAFLDRAFT_99237 [Branchiostoma floridae] >gi|229274815|gb|EEN45646.1| hypothetical protein BRAFLDRAFT_99242 [Branchiostoma floridae]	384	Pkinase_Tyr|Pkinase	AEO14875.1	1040	Malectin|Pkinase	Glycine max	CBM57	NO	NO
CL2919.Contig1_All 111 1304 minus strand Protein UGT-48 [Caenorhabditis elegans] >gi|351050513|emb|CCD65106.1| Protein UGT-48 [Caenorhabditis elegans]	398	UDPGT	CCD65106.1	539	UDPGT	Caenorhabditis elegans Bristol N2	GT1	YES	NO		Q18081
CL2919.Contig2_All 42 1436 minus strand Protein UGT-48 [Caenorhabditis elegans] >gi|351050513|emb|CCD65106.1| Protein UGT-48 [Caenorhabditis elegans]	465	UDPGT	CCD65106.1	539	UDPGT	Caenorhabditis elegans Bristol N2	GT1	YES	YES		Q18081
CL292.Contig12_All 593 1936 hypothetical protein WUBG_05450, partial [Wuchereria bancrofti]	448	n/a	CBZ00014.1	2077	Alpha_L_fucos	Streptococcus oralis Uo5	GH29	n/a	NO
CL292.Contig17_All 528 2495 collagen protein 99 [Brugia malayi]	656	n/a	CBZ00014.1	2077	Alpha_L_fucos	Streptococcus oralis Uo5	GH29	n/a	NO
CL292.Contig28_All 458 2425 collagen protein 99 [Brugia malayi]	656	n/a	CBZ00014.1	2077	Alpha_L_fucos	Streptococcus oralis Uo5	GH29	n/a	NO
CL292.Contig33_All 512 2479 collagen protein 99 [Brugia malayi]	656	n/a	CBZ00014.1	2077	Alpha_L_fucos	Streptococcus oralis Uo5	GH29	n/a	NO
CL292.Contig34_All 500 2284 collagen protein 99 [Brugia malayi]	595	n/a	CBZ00014.1	2077	Alpha_L_fucos	Streptococcus oralis Uo5	GH29	n/a	NO
CL292.Contig58_All 1177 2673 hypothetical protein WUBG_05450, partial [Wuchereria bancrofti]	499	n/a	CBZ00014.1	2077	Alpha_L_fucos	Streptococcus oralis Uo5	GH29	n/a	NO
CL2934.Contig1_All 1654 3204 AGC/NDR protein kinase [Loa loa]	517	Pkinase|Pkinase_Tyr	CBZ54290.1	729	Pkinase	Neospora caninum Liverpool	CBM20	NO	NO
CL2934.Contig4_All 1602 3152 AGC/NDR protein kinase [Loa loa]	517	Pkinase|Pkinase_Tyr	CBZ54290.1	729	Pkinase	Neospora caninum Liverpool	CBM20	NO	NO
CL2935.Contig1_All 752 895 minus strand hypothetical protein CAEBREN_08886 [Caenorhabditis brenneri] >gi|341896984|gb|EGT52919.1| hypothetical protein CAEBREN_11998 [Caenorhabditis brenneri]	48	n/a	ADY44277.1	477	Glyco_transf_7N|Glyco_transf_7C	Ascaris suum	GT7	n/a	NO
CL2935.Contig2_All 365 652 hypothetical protein CAEBREN_08886 [Caenorhabditis brenneri] >gi|341896984|gb|EGT52919.1| hypothetical protein CAEBREN_11998 [Caenorhabditis brenneri]	96	Glyco_transf_7N	CAA91401.2	400	Glyco_transf_7N|Glyco_transf_7C	Caenorhabditis elegans Bristol N2	GT7	NO	NO		G5EGS9Q21608
CL2935.Contig3_All 701 1096 hypothetical protein CAEBREN_08886 [Caenorhabditis brenneri] >gi|341896984|gb|EGT52919.1| hypothetical protein CAEBREN_11998 [Caenorhabditis brenneri]	132	Glyco_transf_7C	CAA91401.2	400	Glyco_transf_7N|Glyco_transf_7C	Caenorhabditis elegans Bristol N2	GT7	NO	NO		G5EGS9Q21608
CL2935.Contig4_All 412 819 minus strand hypothetical protein CAEBREN_08886 [Caenorhabditis brenneri] >gi|341896984|gb|EGT52919.1| hypothetical protein CAEBREN_11998 [Caenorhabditis brenneri]	136	Glyco_transf_7N	CAA91401.2	400	Glyco_transf_7N|Glyco_transf_7C	Caenorhabditis elegans Bristol N2	GT7	NO	NO		G5EGS9Q21608
CL2935.Contig5_All 517 1269 minus strand hypothetical protein CAEBREN_08886 [Caenorhabditis brenneri] >gi|341896984|gb|EGT52919.1| hypothetical protein CAEBREN_11998 [Caenorhabditis brenneri]	251	Glyco_transf_7N|Glyco_transf_7C	AAM77197.1	357	Glyco_transf_7N|Glyco_transf_7C	Cricetulus griseus	GT7	YES	NO		G3I1K4Q80WN7
CL2935.Contig6_All 449 1201 hypothetical protein CAEBREN_08886 [Caenorhabditis brenneri] >gi|341896984|gb|EGT52919.1| hypothetical protein CAEBREN_11998 [Caenorhabditis brenneri]	251	Glyco_transf_7N|Glyco_transf_7C	AAM77197.1	357	Glyco_transf_7N|Glyco_transf_7C	Cricetulus griseus	GT7	YES	NO		G3I1K4Q80WN7
CL2935.Contig7_All 752 895 minus strand hypothetical protein CAEBREN_08886 [Caenorhabditis brenneri] >gi|341896984|gb|EGT52919.1| hypothetical protein CAEBREN_11998 [Caenorhabditis brenneri]	48	n/a	ADY44277.1	477	Glyco_transf_7N|Glyco_transf_7C	Ascaris suum	GT7	n/a	NO
CL2935.Contig8_All 876 1166 minus strand hypothetical protein CAEBREN_08886 [Caenorhabditis brenneri] >gi|341896984|gb|EGT52919.1| hypothetical protein CAEBREN_11998 [Caenorhabditis brenneri]	97	Glyco_transf_7C	CAA91401.2	400	Glyco_transf_7N|Glyco_transf_7C	Caenorhabditis elegans Bristol N2	GT7	NO	NO		G5EGS9Q21608
CL2942.Contig3_All 121 768 minus strand Serine/threonine-protein kinase MAK OS=Homo sapiens GN=MAK PE=1 SV=2	216	Pkinase|Pkinase_Tyr	CBX99002.1	785	Pkinase	Leptosphaeria maculans v23.1.3	GH18	NO	NO		E5A5V7
CL2942.Contig4_All 121 1851 minus strand Serine/threonine-protein kinase MAK OS=Homo sapiens GN=MAK PE=1 SV=2	577	Pkinase|Pkinase_Tyr	CBX99002.1	785	Pkinase	Leptosphaeria maculans v23.1.3	GH18	NO	NO		E5A5V7
CL2942.Contig7_All 37 1782 Protein DYF-5, isoform b [Caenorhabditis elegans] >gi|332078432|emb|CAQ76489.2| Protein DYF-5, isoform b [Caenorhabditis elegans]	582	Pkinase|Pkinase_Tyr	CBX99002.1	785	Pkinase	Leptosphaeria maculans v23.1.3	GH18	NO	NO		E5A5V7
CL2979.Contig1_All 78 4667 hypothetical protein CAEBREN_19173 [Caenorhabditis brenneri]	1530	DUF4071|Pkinase_Tyr	AEK41742.1	539	Pkinase|CBM_2	Amycolatopsis mediterranei S699	CBM2	NO	NO
CL2979.Contig7_All 78 4562 hypothetical protein CAEBREN_19173 [Caenorhabditis brenneri]	1495	DUF4071|Pkinase_Tyr	AEK41742.1	539	Pkinase|CBM_2	Amycolatopsis mediterranei S699	CBM2	NO	NO
CL2988.Contig1_All 115 702 minus strand CRE-UGT-60 protein [Caenorhabditis remanei] >gi|308265185|gb|EFP09138.1| CRE-UGT-60 protein [Caenorhabditis remanei]	196	UDPGT	ADY44452.1	533	UDPGT	Ascaris suum	GT1	YES	NO
CL2988.Contig2_All 1082 1690 Protein UGT-60 [Caenorhabditis elegans] >gi|30424333|emb|CAA82344.2| Protein UGT-60 [Caenorhabditis elegans]	203	UDPGT	ADY44031.1	531	UDPGT	Ascaris suum	GT1	YES	NO
CL2988.Contig2_All 1082 1690 Protein UGT-60 [Caenorhabditis elegans] >gi|30424333|emb|CAA82344.2| Protein UGT-60 [Caenorhabditis elegans]	203	UDPGT	ADY44452.1	533	UDPGT	Ascaris suum	GT1	YES	NO
CL2988.Contig4_All 806 1621 minus strand CRE-UGT-60 protein [Caenorhabditis remanei] >gi|308265185|gb|EFP09138.1| CRE-UGT-60 protein [Caenorhabditis remanei]	272	UDPGT	ADY44031.1	531	UDPGT	Ascaris suum	GT1	YES	NO
CL2988.Contig5_All 88 1641 Protein UGT-60 [Caenorhabditis elegans] >gi|30424333|emb|CAA82344.2| Protein UGT-60 [Caenorhabditis elegans]	518	UDPGT	ADY43319.1	601	UDPGT	Ascaris suum	GT1	YES	YES
CL2990.Contig1_All 258 1493 hypothetical protein CRE_18443 [Caenorhabditis remanei] >gi|308256391|gb|EFP00344.1| hypothetical protein CRE_18443 [Caenorhabditis remanei]	412	UDPGT	ADY45320.1	533	UDPGT	Ascaris suum	GT1	YES	NO
CL2990.Contig2_All 258 1535 hypothetical protein CRE_18443 [Caenorhabditis remanei] >gi|308256391|gb|EFP00344.1| hypothetical protein CRE_18443 [Caenorhabditis remanei]	426	UDPGT	ADY45320.1	533	UDPGT	Ascaris suum	GT1	YES	NO
CL2990.Contig3_All 183 1745 minus strand hypothetical protein CRE_18443 [Caenorhabditis remanei] >gi|308256391|gb|EFP00344.1| hypothetical protein CRE_18443 [Caenorhabditis remanei]	521	UDPGT	ADY45320.1	533	UDPGT	Ascaris suum	GT1	YES	YES
CL2990.Contig4_All 183 1787 minus strand hypothetical protein CRE_18443 [Caenorhabditis remanei] >gi|308256391|gb|EFP00344.1| hypothetical protein CRE_18443 [Caenorhabditis remanei]	535	UDPGT	ADY45320.1	533	UDPGT	Ascaris suum	GT1	YES	YES
CL2990.Contig5_All 258 1820 hypothetical protein CRE_18443 [Caenorhabditis remanei] >gi|308256391|gb|EFP00344.1| hypothetical protein CRE_18443 [Caenorhabditis remanei]	521	UDPGT	ADY45320.1	533	UDPGT	Ascaris suum	GT1	YES	YES
CL2990.Contig6_All 258 1862 hypothetical protein CRE_18443 [Caenorhabditis remanei] >gi|308256391|gb|EFP00344.1| hypothetical protein CRE_18443 [Caenorhabditis remanei]	535	UDPGT	ADY45320.1	533	UDPGT	Ascaris suum	GT1	YES	YES
CL3020.Contig1_All 1 276 GHF5 endo-1,4-beta-glucanase precursor [Radopholus similis]	92	n/a	ACB38289.1	480	Cellulase	Radopholus similis	GH5|CBM2	n/a	NO		B2XBK7
CL3020.Contig2_All 80 1465 GHF5 endo-1,4-beta-glucanase precursor [Radopholus similis]	462	Cellulase	ABX79356.1	471	Cellulase	Pratylenchus coffeae	GH5|CBM2	YES	YES		B6CH67
CL3020.Contig3_All 33 986 minus strand GHF5 endo-1,4-beta-glucanase precursor [Radopholus similis]	318	Cellulase	ABX79356.1	471	Cellulase	Pratylenchus coffeae	GH5|CBM2	YES	NO		B6CH67
CL3020.Contig4_All 80 1033 GHF5 endo-1,4-beta-glucanase precursor [Radopholus similis]	318	Cellulase	ABX79356.1	471	Cellulase	Pratylenchus coffeae	GH5|CBM2	YES	NO		B6CH67
CL3020.Contig5_All 121 1074 GHF5 endo-1,4-beta-glucanase precursor [Radopholus similis]	318	Cellulase	ABX79356.1	471	Cellulase	Pratylenchus coffeae	GH5|CBM2	YES	NO		B6CH67
CL3020.Contig6_All 121 1077 GHF5 endo-1,4-beta-glucanase precursor [Radopholus similis]	319	Cellulase	ABX79356.1	471	Cellulase	Pratylenchus coffeae	GH5|CBM2	YES	NO		B6CH67
CL3020.Contig7_All 121 1077 GHF5 endo-1,4-beta-glucanase precursor [Radopholus similis]	319	Cellulase	ABX79356.1	471	Cellulase	Pratylenchus coffeae	GH5|CBM2	YES	NO		B6CH67
CL3022.Contig1_All 383 1222 Fucosyl transferase family protein [Brugia malayi] >gi|158591023|gb|EDP29638.1| Fucosyl transferase family protein [Brugia malayi]	280	Glyco_transf_10	ADY44280.1	354	Glyco_transf_10	Ascaris suum	GT10	YES	NO
CL3022.Contig2_All 219 1184 Fucosyl transferase family protein [Brugia malayi] >gi|158591023|gb|EDP29638.1| Fucosyl transferase family protein [Brugia malayi]	322	Glyco_transf_10	ADY44280.1	354	Glyco_transf_10	Ascaris suum	GT10	YES	YES
CL3022.Contig4_All 128 490 fucosyltransferase, putative [Ixodes scapularis] >gi|215496669|gb|EEC06309.1| fucosyltransferase, putative [Ixodes scapularis]	121	Glyco_transf_10	ADY44280.1	354	Glyco_transf_10	Ascaris suum	GT10	YES	NO
CL303.Contig1_All 49 438 minus strand Destabilase family protein [Brugia malayi] >gi|158593185|gb|EDP31780.1| Destabilase family protein [Brugia malayi]	130	Destabilase	ADY48124.1	148	Destabilase	Ascaris suum	GH22	YES	YES
CL3036.Contig1_All 41 2392 minus strand hypothetical protein WUBG_05340 [Wuchereria bancrofti]	784	DEAD|Helicase_C	CAL53384.1	1058	DEAD|Helicase_C|LpxC	Ostreococcus tauri OTTH0595	CE11	NO	NO		Q017M7
CL3036.Contig4_All 41 2314 minus strand hypothetical protein WUBG_05340 [Wuchereria bancrofti]	758	DEAD|Helicase_C	CAL53384.1	1058	DEAD|Helicase_C|LpxC	Ostreococcus tauri OTTH0595	CE11	NO	NO		Q017M7
CL305.Contig2_All 37 1089 AAEL002997-PA [Aedes aegypti]	351	Trypsin	NP_648288.1	2800	SRCR|SRCR|Trypsin	Drosophila melanogaster	CBM14	NO	NO		Q8T0I5Q9BI19Q9VSU2
CL305.Contig2_All 37 1089 AAEL002997-PA [Aedes aegypti]	351	Trypsin	NP_729451.1	1464	SRCR|SRCR|Trypsin	Drosophila melanogaster	CBM14	NO	NO		Q8IQB8Q9U1I2Q9U1I3Q9VST9
CL3059.Contig1_All 218 2014 minus strand TK/ABL protein kinase, partial [Wuchereria bancrofti]	599	SH2|Pkinase_Tyr|Pkinase	CBI17583.3	1318	Pkinase|Pkinase	Vitis vinifera	CBM50	NO	NO		D7SPK4
CL3059.Contig2_All 218 4093 minus strand TK/ABL protein kinase, partial [Wuchereria bancrofti]	1292	SH2|Pkinase_Tyr|Pkinase	CBI17583.3	1318	Pkinase|Pkinase	Vitis vinifera	CBM50	NO	YES		D7SPK4
CL306.Contig11_All 92 787 minus strand PPOD1 peroxidase [Hydra oligactis]	232	n/a	ACU73832.1	645	ArabFuran-catal	Catenulispora acidiphila DSM 44928	GH54	n/a	NO		C7Q396
CL306.Contig12_All 47 661 minus strand PPOD2 peroxidase [Hydra magnipapillata]	205	n/a	ACU76303.1	648	ArabFuran-catal	Catenulispora acidiphila DSM 44928	GH54	n/a	NO		C7QB12
CL306.Contig8_All 92 787 minus strand PPOD1 peroxidase [Hydra oligactis]	232	n/a	ACU73832.1	645	ArabFuran-catal	Catenulispora acidiphila DSM 44928	GH54	n/a	NO		C7Q396
CL3087.Contig10_All 105 1577 Protein CYP-13A11 [Caenorhabditis elegans] >gi|3875921|emb|CAB04112.1| Protein CYP-13A11 [Caenorhabditis elegans]	491	p450	EAA66095.1	845	p450	Aspergillus nidulans FGSC A4	GT34	YES	NO		Q5BGV8
CL3087.Contig11_All 103 1635 minus strand C. briggsae CBR-CYP-13A8 protein [Caenorhabditis briggsae]	511	p450	EAA66095.1	845	p450	Aspergillus nidulans FGSC A4	GT34	YES	NO		Q5BGV8
CL3087.Contig7_All 78 1607 minus strand hypothetical protein CRE_07735 [Caenorhabditis remanei] >gi|308269144|gb|EFP13097.1| hypothetical protein CRE_07735 [Caenorhabditis remanei]	510	p450	EAA66095.1	845	p450	Aspergillus nidulans FGSC A4	GT34	YES	NO		Q5BGV8
CL3087.Contig9_All 189 1736 Protein CYP-13A11 [Caenorhabditis elegans] >gi|3875921|emb|CAB04112.1| Protein CYP-13A11 [Caenorhabditis elegans]	516	p450	EAA66095.1	845	p450	Aspergillus nidulans FGSC A4	GT34	YES	NO		Q5BGV8
CL3114.Contig1_All 162 3761 minus strand C. briggsae CBR-SHN-1 protein [Caenorhabditis briggsae]	1200	Ank_2|Ank_2|Ank_2|Ank_4|Ank_2|PDZ	XP_362336.1	1732	Osmo_MPGsynth|Ank_2|Ank_2	Magnaporthe grisea 70-15	GT55	NO	NO
CL3114.Contig2_All 162 3761 minus strand C. briggsae CBR-SHN-1 protein [Caenorhabditis briggsae]	1200	Ank_2|Ank_2|Ank_2|Ank_4|Ank_2|PDZ	XP_362336.1	1732	Osmo_MPGsynth|Ank_2|Ank_2	Magnaporthe grisea 70-15	GT55	NO	NO
CL312.Contig1_All 131 2239 Protein WNK-1, isoform e [Caenorhabditis elegans] >gi|358246387|emb|CCE71533.1| Protein WNK-1, isoform e [Caenorhabditis elegans]	703	Pkinase_Tyr	AEB47390.1	583	Pkinase	Verrucosispora maris AB-18-032	CBM2	NO	YES
CL312.Contig2_All 131 2239 Protein WNK-1, isoform e [Caenorhabditis elegans] >gi|358246387|emb|CCE71533.1| Protein WNK-1, isoform e [Caenorhabditis elegans]	703	Pkinase_Tyr	AEB47390.1	583	Pkinase	Verrucosispora maris AB-18-032	CBM2	NO	YES
CL312.Contig3_All 131 2239 minus strand Protein WNK-1, isoform e [Caenorhabditis elegans] >gi|358246387|emb|CCE71533.1| Protein WNK-1, isoform e [Caenorhabditis elegans]	703	Pkinase_Tyr	AEB47390.1	583	Pkinase	Verrucosispora maris AB-18-032	CBM2	NO	YES
CL312.Contig4_All 131 2239 minus strand Protein WNK-1, isoform e [Caenorhabditis elegans] >gi|358246387|emb|CCE71533.1| Protein WNK-1, isoform e [Caenorhabditis elegans]	703	Pkinase_Tyr	AEB47390.1	583	Pkinase	Verrucosispora maris AB-18-032	CBM2	NO	YES
CL312.Contig5_All 131 2239 Protein WNK-1, isoform e [Caenorhabditis elegans] >gi|358246387|emb|CCE71533.1| Protein WNK-1, isoform e [Caenorhabditis elegans]	703	Pkinase_Tyr	AEB47390.1	583	Pkinase	Verrucosispora maris AB-18-032	CBM2	NO	YES
CL312.Contig6_All 131 2239 Protein WNK-1, isoform e [Caenorhabditis elegans] >gi|358246387|emb|CCE71533.1| Protein WNK-1, isoform e [Caenorhabditis elegans]	703	Pkinase_Tyr	AEB47390.1	583	Pkinase	Verrucosispora maris AB-18-032	CBM2	NO	YES
CL312.Contig7_All 131 2239 Protein WNK-1, isoform e [Caenorhabditis elegans] >gi|358246387|emb|CCE71533.1| Protein WNK-1, isoform e [Caenorhabditis elegans]	703	Pkinase_Tyr	AEB47390.1	583	Pkinase	Verrucosispora maris AB-18-032	CBM2	NO	YES
CL312.Contig8_All 131 2239 minus strand Protein WNK-1, isoform e [Caenorhabditis elegans] >gi|358246387|emb|CCE71533.1| Protein WNK-1, isoform e [Caenorhabditis elegans]	703	Pkinase_Tyr	AEB47390.1	583	Pkinase	Verrucosispora maris AB-18-032	CBM2	NO	YES
CL3125.Contig1_All 29 1342 C. briggsae CBR-PRK-2 protein [Caenorhabditis briggsae]	438	Pkinase|Pkinase_Tyr	CBZ54290.1	729	Pkinase	Neospora caninum Liverpool	CBM20	NO	NO
CL3125.Contig4_All 33 1298 minus strand C. briggsae CBR-PRK-2 protein [Caenorhabditis briggsae]	422	Pkinase|Pkinase_Tyr	CBZ54290.1	729	Pkinase	Neospora caninum Liverpool	CBM20	NO	NO
CL3128.Contig1_All 667 939 beta-1,4-galactosyltransferase VII [Loa loa]	91	n/a	AEE63342.1	314	Glyco_transf_7N|Glyco_transf_7C	Dendroctonus ponderosae	GT7	n/a	NO
CL3128.Contig2_All 188 901 beta-1,4-galactosyltransferase VII [Loa loa]	238	Glyco_transf_7N|Glyco_transf_7C	ADY43218.1	339	Glyco_transf_7N|Glyco_transf_7C	Ascaris suum	GT7	YES	NO
CL3128.Contig3_All 188 565 minus strand Probable galactosyltransferase sqv-3 OS=Caenorhabditis elegans GN=sqv-3 PE=1 SV=1	126	Glyco_transf_7N	ADY43218.1	339	Glyco_transf_7N|Glyco_transf_7C	Ascaris suum	GT7	NO	NO
CL3128.Contig5_All 592 948 beta-1,4-galactosyltransferase VII [Loa loa]	119	Glyco_transf_7C	ADY43218.1	339	Glyco_transf_7N|Glyco_transf_7C	Ascaris suum	GT7	NO	NO
CL313.Contig1_All 1750 2625 minus strand Cytosolic endo-beta-N-acetylglucosaminidase OS=Homo sapiens GN=ENGASE PE=1 SV=1	292	Glyco_hydro_85	ADY44307.1	474	Glyco_hydro_85	Ascaris suum	GH85	YES	NO
CL313.Contig10_All 1628 2839 minus strand cytosolic endo-beta-N-acetylglucosaminidase [Loa loa]	404	Glyco_hydro_85	ADY44307.1	474	Glyco_hydro_85	Ascaris suum	GH85	YES	YES
CL313.Contig11_All 1628 2770 minus strand cytosolic endo-beta-N-acetylglucosaminidase [Loa loa]	381	Glyco_hydro_85	ADY44307.1	474	Glyco_hydro_85	Ascaris suum	GH85	YES	YES
CL313.Contig12_All 3587 4489 Glycosyl hydrolase family 85 protein [Brugia malayi] >gi|158598244|gb|EDP36177.1| Glycosyl hydrolase family 85 protein [Brugia malayi]	301	Glyco_hydro_85	ADY44307.1	474	Glyco_hydro_85	Ascaris suum	GH85	YES	NO
CL313.Contig14_All 1750 2625 minus strand Cytosolic endo-beta-N-acetylglucosaminidase OS=Homo sapiens GN=ENGASE PE=1 SV=1	292	Glyco_hydro_85	ADY44307.1	474	Glyco_hydro_85	Ascaris suum	GH85	YES	NO
CL313.Contig18_All 3608 4711 cytosolic endo-beta-N-acetylglucosaminidase [Loa loa]	368	Glyco_hydro_85	ADY44307.1	474	Glyco_hydro_85	Ascaris suum	GH85	YES	NO
CL313.Contig19_All 187 1089 minus strand Glycosyl hydrolase family 85 protein [Brugia malayi] >gi|158598244|gb|EDP36177.1| Glycosyl hydrolase family 85 protein [Brugia malayi]	301	Glyco_hydro_85	ADY44307.1	474	Glyco_hydro_85	Ascaris suum	GH85	YES	NO
CL313.Contig6_All 187 1221 minus strand cytosolic endo-beta-N-acetylglucosaminidase [Loa loa]	345	Glyco_hydro_85	ADY44307.1	474	Glyco_hydro_85	Ascaris suum	GH85	YES	NO
CL313.Contig7_All 187 1089 minus strand Glycosyl hydrolase family 85 protein [Brugia malayi] >gi|158598244|gb|EDP36177.1| Glycosyl hydrolase family 85 protein [Brugia malayi]	301	Glyco_hydro_85	ADY44307.1	474	Glyco_hydro_85	Ascaris suum	GH85	YES	NO
CL313.Contig9_All 1628 2638 minus strand Glycosyl hydrolase family 85 protein [Brugia malayi] >gi|158598244|gb|EDP36177.1| Glycosyl hydrolase family 85 protein [Brugia malayi]	337	Glyco_hydro_85	ADY44307.1	474	Glyco_hydro_85	Ascaris suum	GH85	YES	NO
CL3137.Contig1_All 1575 3020 protein disulfide isomerase [Ancylostoma caninum] >gi|46249433|gb|AAS84455.1| protein disulfide isomerase [Ancylostoma caninum]	482	Thioredoxin|Thioredoxin_6|Thioredoxin	CBZ51751.1	1928	Glyco_transf_90|Thioredoxin|Thioredoxin|Thioredoxin|Thioredoxin|Thioredoxin|Thioredoxin|Thioredoxin|Thioredoxin|Thioredoxin	Neospora caninum Liverpool	GT90	NO	NO
CL3137.Contig2_All 802 1200 protein disulfide isomerase [Ancylostoma caninum] >gi|46249433|gb|AAS84455.1| protein disulfide isomerase [Ancylostoma caninum]	133	Thioredoxin	CBZ51751.1	1928	Glyco_transf_90|Thioredoxin|Thioredoxin|Thioredoxin|Thioredoxin|Thioredoxin|Thioredoxin|Thioredoxin|Thioredoxin|Thioredoxin	Neospora caninum Liverpool	GT90	NO	NO
CL3137.Contig3_All 141 1457 protein disulfide isomerase [Ancylostoma caninum] >gi|46249433|gb|AAS84455.1| protein disulfide isomerase [Ancylostoma caninum]	439	Thioredoxin_6|Thioredoxin	CBZ51751.1	1928	Glyco_transf_90|Thioredoxin|Thioredoxin|Thioredoxin|Thioredoxin|Thioredoxin|Thioredoxin|Thioredoxin|Thioredoxin|Thioredoxin	Neospora caninum Liverpool	GT90	NO	NO
CL3137.Contig4_All 1566 1961 protein disulfide isomerase [Ancylostoma caninum] >gi|46249433|gb|AAS84455.1| protein disulfide isomerase [Ancylostoma caninum]	132	Thioredoxin	CBZ51751.1	1928	Glyco_transf_90|Thioredoxin|Thioredoxin|Thioredoxin|Thioredoxin|Thioredoxin|Thioredoxin|Thioredoxin|Thioredoxin|Thioredoxin	Neospora caninum Liverpool	GT90	NO	NO
CL3139.Contig1_All 311 1342 STE/STE7/MEK4 protein kinase [Wuchereria bancrofti]	344	Pkinase|Pkinase_Tyr	CAM03105.1	541	Pkinase|CBM_6	Saccharopolyspora erythraea NRRL 2338	CBM6	NO	NO		A4FGD0
CL3143.Contig1_All 328 1260 minus strand Protein T12B3.3 [Caenorhabditis elegans] >gi|351059979|emb|CCD67577.1| Protein T12B3.3 [Caenorhabditis elegans]	311	GDPD	AGB27560.1	1120	GDPD|Glyco_hydro_92	Prevotella dentalis DSM 3688	GH92	NO	NO
CL3143.Contig2_All 325 816 Protein T12B3.3 [Caenorhabditis elegans] >gi|351059979|emb|CCD67577.1| Protein T12B3.3 [Caenorhabditis elegans]	164	GDPD	AGB27560.1	1120	GDPD|Glyco_hydro_92	Prevotella dentalis DSM 3688	GH92	NO	NO
CL3148.Contig1_All 256 2574 CAMK/PKD protein kinase [Loa loa] >gi|307763844|gb|EFO23078.1| CAMK/PKD protein kinase [Loa loa]	773	C1_1|C1_1|Pkinase_Tyr|Pkinase	CBZ54290.1	729	Pkinase	Neospora caninum Liverpool	CBM20	NO	YES
CL3148.Contig2_All 2241 2621 CAMK/PKD protein kinase [Loa loa] >gi|307763844|gb|EFO23078.1| CAMK/PKD protein kinase [Loa loa]	127	Pkinase	CBZ54290.1	729	Pkinase	Neospora caninum Liverpool	CBM20	YES	NO
CL3153.Contig1_All 202 1221 astacin metalloprotease [Haemonchus contortus]	340	Astacin	AFE09577.1	560	Astacin|Ricin_B_lectin|Ricin_B_lectin	Corallococcus coralloides DSM 2259	CBM13	NO	NO
CL3153.Contig3_All 205 1569 astacin metalloprotease [Haemonchus contortus]	455	Astacin	AFE09577.1	560	Astacin|Ricin_B_lectin|Ricin_B_lectin	Corallococcus coralloides DSM 2259	CBM13	NO	YES
CL3161.Contig3_All 69 2528 CBR-DPF-3 protein [Loa loa]	820	DPPIV_N|Peptidase_S9	AAL23628.1	778	DPPIV_N|Peptidase_S9	Bos taurus	CE10	YES	YES		P81425
CL3161.Contig3_All 69 2528 CBR-DPF-3 protein [Loa loa]	820	DPPIV_N|Peptidase_S9	NP_776464.1	779	DPPIV_N|Peptidase_S9	Bos taurus	CE10	YES	YES		P81425
CL3161.Contig3_All 69 2528 CBR-DPF-3 protein [Loa loa]	820	DPPIV_N|Peptidase_S9	AAL67836.1	778	DPPIV_N|Peptidase_S9	Bos taurus	CE10	YES	YES		P81425
CL3184.Contig1_All 164 1030 cytochrome P450 3A16 [Mus musculus] >gi|341940389|sp|Q64481.2|CP3AG_MOUSE RecName: Full=Cytochrome P450 3A16; AltName: Full=CYPIIIA16	289	p450	EAA66095.1	845	p450	Aspergillus nidulans FGSC A4	GT34	YES	NO		Q5BGV8
CL3184.Contig2_All 122 1645 cytochrome P450 [Mus musculus] >gi|187950915|gb|AAI38085.1| Cytochrome P450, family 3, subfamily a, polypeptide 41B [Mus musculus] >gi|187951853|gb|AAI38084.1| Cytochrome P450, family 3, subfamily a, polypeptide 41B [Mus musculus]	508	p450	EAA66095.1	845	p450	Aspergillus nidulans FGSC A4	GT34	YES	NO		Q5BGV8
CL3199.Contig3_All 410 1042 phosphatidylinositol glycan anchor biosynthesis protein [Loa loa] >gi|307767438|gb|EFO26672.1| phosphatidylinositol glycan anchor biosynthesis protein [Loa loa]	211	PIG-L	CCK58348.1	236	PIG-L	Mycobacterium canettii CIPT 140070010	CE14	YES	YES
CL3208.Contig2_All 41 2026 heat shock protein 70-C [Heterodera glycines] >gi|37181644|gb|AAQ89579.1| heat shock protein 70-C [Heterodera glycines]	662	HSP70	CAJ61616.1	777	HSP70	Frankia alni ACN14a	CBM13	YES	YES		Q0RLI8
CL3219.Contig1_All 28 372 minus strand CMGC/MAPK/ERK7 protein kinase [Loa loa]	115	Pkinase	CBX99002.1	785	Pkinase	Leptosphaeria maculans v23.1.3	GH18	YES	NO		E5A5V7
CL3219.Contig2_All 30 1376 minus strand hypothetical protein CAEBREN_04702 [Caenorhabditis brenneri]	449	Pkinase|Pkinase_Tyr	CBX99002.1	785	Pkinase	Leptosphaeria maculans v23.1.3	GH18	NO	NO		E5A5V7
CL3219.Contig3_All 30 1376 minus strand hypothetical protein CAEBREN_04702 [Caenorhabditis brenneri]	449	Pkinase|Pkinase_Tyr	CBX99002.1	785	Pkinase	Leptosphaeria maculans v23.1.3	GH18	NO	NO		E5A5V7
CL3219.Contig4_All 30 1376 minus strand hypothetical protein CAEBREN_04702 [Caenorhabditis brenneri]	449	Pkinase|Pkinase_Tyr	CBX99002.1	785	Pkinase	Leptosphaeria maculans v23.1.3	GH18	NO	NO		E5A5V7
CL3219.Contig5_All 37 834 minus strand hypothetical protein CAEBREN_04702 [Caenorhabditis brenneri]	266	Pkinase	CBX99002.1	785	Pkinase	Leptosphaeria maculans v23.1.3	GH18	YES	NO		E5A5V7
CL3223.Contig1_All 2059 3072 STE/STE20/YSK protein kinase, partial [Wuchereria bancrofti]	338	Pkinase_Tyr	CAJ63931.1	634	Pkinase	Frankia alni ACN14a	CBM13	NO	NO		Q0RF20
CL3223.Contig2_All 1818 3398 minus strand STE/STE20/YSK protein kinase [Loa loa]	527	Pkinase_Tyr	CAJ63931.1	634	Pkinase	Frankia alni ACN14a	CBM13	NO	YES		Q0RF20
CL3223.Contig3_All 1818 3398 minus strand STE/STE20/YSK protein kinase [Loa loa]	527	Pkinase_Tyr	CAJ63931.1	634	Pkinase	Frankia alni ACN14a	CBM13	NO	YES		Q0RF20
CL3224.Contig4_All 61 5196 TK protein kinase [Loa loa]	1712	Pkinase	CAJ63931.1	634	Pkinase	Frankia alni ACN14a	CBM13	YES	NO		Q0RF20
CL3224.Contig5_All 611 4495 minus strand TK protein kinase [Loa loa]	1295	Pkinase	CAJ63931.1	634	Pkinase	Frankia alni ACN14a	CBM13	YES	NO		Q0RF20
CL3227.Contig3_All 3 995 minus strand CAMK family protein kinase [Trichomonas vaginalis G3] >gi|121894753|gb|EAX99960.1| CAMK family protein kinase [Trichomonas vaginalis G3]	331	Pkinase_Tyr	BAL85746.1	617	Pkinase	Actinoplanes missouriensis 431	CBM2	NO	NO
CL3227.Contig4_All 139 1128 minus strand CAMK family protein kinase [Trichomonas vaginalis G3] >gi|121894753|gb|EAX99960.1| CAMK family protein kinase [Trichomonas vaginalis G3]	330	Pkinase_Tyr	BAL85746.1	617	Pkinase	Actinoplanes missouriensis 431	CBM2	NO	NO
CL3233.Contig2_All 270 1769 minus strand Protein C47E12.3 [Caenorhabditis elegans] >gi|30145750|emb|CAA93106.2| Protein C47E12.3 [Caenorhabditis elegans]	500	Glyco_hydro_47	CAA93106.2	581	Glyco_hydro_47	Caenorhabditis elegans Bristol N2	GH47	YES	YES		Q18679
CL3239.Contig1_All 1229 2602 hypothetical protein CAEBREN_08064 [Caenorhabditis brenneri]	458	Pkinase	AEE75574.1	1033	Malectin|Pkinase_Tyr	Arabidopsis thaliana	CBM57	NO	NO
CL3239.Contig3_All 1268 2656 minus strand hypothetical protein CAEBREN_08064 [Caenorhabditis brenneri]	463	Pkinase	AEE75574.1	1033	Malectin|Pkinase_Tyr	Arabidopsis thaliana	CBM57	NO	NO
CL3253.Contig2_All 334 1890 hypothetical protein CRE_05500 [Caenorhabditis remanei] >gi|308243872|gb|EFO87824.1| hypothetical protein CRE_05500 [Caenorhabditis remanei]	519	COesterase	BAB60696.1	578	COesterase	Canis lupus familiaris	CE10	YES	YES		Q95N05
CL3255.Contig1_All 71 1297 minus strand hypothetical protein CRE_30703 [Caenorhabditis remanei] >gi|308267071|gb|EFP11024.1| hypothetical protein CRE_30703 [Caenorhabditis remanei]	409	n/a	CBZ30616.1	1109	Glyco_hydro_32N	Leishmania mexicana MHOM/GT/2001/U1103	GH32	n/a	NO
CL3259.Contig1_All 937 2550 minus strand hypothetical protein CAEBREN_23247 [Caenorhabditis brenneri]	538	n/a	AEE75574.1	1033	Malectin|Pkinase_Tyr	Arabidopsis thaliana	CBM57	n/a	NO
CL3259.Contig2_All 644 2257 minus strand hypothetical protein CAEBREN_23247 [Caenorhabditis brenneri]	538	n/a	AEE75574.1	1033	Malectin|Pkinase_Tyr	Arabidopsis thaliana	CBM57	n/a	NO
CL3259.Contig4_All 37 570 minus strand leucine-rich repeat protein SHOC-2 [Loa loa]	178	n/a	BAJ53166.1	940	Malectin|Pkinase_Tyr	Jatropha curcas Palawan	CBM57	n/a	NO
CL3260.Contig3_All 276 1076 minus strand Cyclin-dependent kinase 7 OS=Mus musculus GN=Cdk7 PE=1 SV=2	267	Pkinase|Pkinase_Tyr	CBX99002.1	785	Pkinase	Leptosphaeria maculans v23.1.3	GH18	NO	NO		E5A5V7
CL3260.Contig5_All 276 779 minus strand Cyclin-dependent kinase 7 OS=Mus musculus GN=Cdk7 PE=1 SV=2	168	Pkinase|Pkinase_Tyr	CBX99002.1	785	Pkinase	Leptosphaeria maculans v23.1.3	GH18	NO	NO		E5A5V7
CL3260.Contig7_All 61 1059 minus strand CMGC/CDK/CDK7 protein kinase [Loa loa] >gi|307768636|gb|EFO27870.1| CMGC/CDK/CDK7 protein kinase [Loa loa]	333	Pkinase|Pkinase_Tyr	CBX99002.1	785	Pkinase	Leptosphaeria maculans v23.1.3	GH18	NO	NO		E5A5V7
CL3270.Contig1_All 1 324 hypothetical protein WUBG_07297 [Wuchereria bancrofti]	108	n/a	ADY44335.1	NA	n/a	Ascaris suum	GH27	n/a	n/a
CL3270.Contig2_All 3 146 Melibiase family protein [Brugia malayi] >gi|158590721|gb|EDP29336.1| Melibiase family protein [Brugia malayi]	48	n/a	ADY44335.1	NA	n/a	Ascaris suum	GH27	n/a	n/a
CL3282.Contig3_All 63 965 minus strand Protein TTB-1 [Caenorhabditis elegans] >gi|21362986|sp|O16991.2|TF2B_CAEEL RecName: Full=Transcription initiation factor IIB; AltName: Full=General transcription factor TFIIB >gi|351051072|emb|CCD74279.1| Protein TTB-1 [Caenorhabditis elegans]	301	TFIIB	ADX06399.1	NA	n/a	Organic Lake phycodnavirus 2	GT7	n/a	n/a
CL332.Contig1_All 1630 2727 Protein UGT-63 [Caenorhabditis elegans] >gi|351021010|emb|CCD63017.1| Protein UGT-63 [Caenorhabditis elegans]	366	UDPGT	ADY44786.1	518	UDPGT	Ascaris suum	GT1	YES	NO
CL332.Contig2_All 1238 1438 hypothetical protein LOAG_18581 [Loa loa]	67	n/a	ADY47772.1	236	UDPGT	Ascaris suum	GT1	n/a	NO
CL332.Contig5_All 1443 1643 hypothetical protein LOAG_18581 [Loa loa]	67	n/a	ADY47772.1	236	UDPGT	Ascaris suum	GT1	n/a	NO
CL332.Contig6_All 493 1308 hypothetical protein LOAG_18581 [Loa loa]	272	n/a	ADY44786.1	518	UDPGT	Ascaris suum	GT1	n/a	NO
CL332.Contig7_All 84 1508 CBN-UGT-64 protein [Caenorhabditis brenneri]	475	UDPGT	ADY44786.1	518	UDPGT	Ascaris suum	GT1	YES	YES
CL332.Contig8_All 2044 2244 hypothetical protein LOAG_18581 [Loa loa]	67	n/a	ADY47772.1	236	UDPGT	Ascaris suum	GT1	n/a	NO
CL3323.Contig1_All 75 896 minus strand hypothetical protein CAEBREN_25093 [Caenorhabditis brenneri]	274	Galactosyl_T	CAA93493.2	372	Galactosyl_T	Caenorhabditis elegans Bristol N2	GT31	YES	NO		Q20575
CL3323.Contig2_All 209 1147 minus strand hypothetical protein CAEBREN_25093 [Caenorhabditis brenneri]	313	Galactosyl_T	CAA93493.2	372	Galactosyl_T	Caenorhabditis elegans Bristol N2	GT31	YES	YES		Q20575
CL3323.Contig3_All 483 1055 minus strand Protein F48F7.3 [Caenorhabditis elegans] >gi|211970426|emb|CAA93493.2| Protein F48F7.3 [Caenorhabditis elegans]	191	Galactosyl_T	CAA93493.2	372	Galactosyl_T	Caenorhabditis elegans Bristol N2	GT31	YES	NO		Q20575
CL3323.Contig4_All 75 1013 minus strand hypothetical protein CAEBREN_25093 [Caenorhabditis brenneri]	313	Galactosyl_T	CAA93493.2	372	Galactosyl_T	Caenorhabditis elegans Bristol N2	GT31	YES	YES		Q20575
CL334.Contig1_All 137 706 minus strand CRE-SUL-3 protein [Caenorhabditis remanei] >gi|308239068|gb|EFO83020.1| CRE-SUL-3 protein [Caenorhabditis remanei]	190	Sulfatase	NP_864910.1	1624	Sulfatase|Sulfatase|Sulfatase|Glyco_hydro_43	Rhodopirellula baltica SH 1	GH43	NO	NO		Q7UVX7
CL334.Contig2_All 137 1525 minus strand CRE-SUL-3 protein [Caenorhabditis remanei] >gi|308239068|gb|EFO83020.1| CRE-SUL-3 protein [Caenorhabditis remanei]	463	Sulfatase	CCA60043.1	756	Sulfatase|NPCBM	Streptomyces venezuelae ATCC 10712	CBM51	NO	NO
CL3361.Contig2_All 1 2655 CRE-BLI-4 protein [Caenorhabditis remanei] >gi|308268624|gb|EFP12577.1| CRE-BLI-4 protein [Caenorhabditis remanei]	885	Peptidase_S8|P_proprotein	ACV48841.1	682	Peptidase_S8	Halomicrobium mukohataei DSM 12286	CBM5	NO	NO		C7P049
CL3361.Contig2_All 1 2655 CRE-BLI-4 protein [Caenorhabditis remanei] >gi|308268624|gb|EFP12577.1| CRE-BLI-4 protein [Caenorhabditis remanei]	885	Peptidase_S8|P_proprotein	AEE95448.1	1225	Peptidase_S8|CW_binding_2|CW_binding_2|CW_binding_2	Mahella australiensis 50-1 BON	GH18	NO	NO
CL3372.Contig11_All 803 2689 minus strand hypothetical protein TcasGA2_TC005145 [Tribolium castaneum]	629	RVT_1	CAN82685.1	1576	RVT_1|Glucan_synthase	Vitis vinifera	GT48	NO	NO		A5AY60
CL3372.Contig13_All 2135 4612 minus strand PREDICTED: RNA-directed DNA polymerase from mobile element jockey-like [Hydra magnipapillata]	826	RVT_1	CAN82685.1	1576	RVT_1|Glucan_synthase	Vitis vinifera	GT48	NO	NO		A5AY60
CL3372.Contig14_All 803 2689 minus strand hypothetical protein TcasGA2_TC005145 [Tribolium castaneum]	629	RVT_1	CAN82685.1	1576	RVT_1|Glucan_synthase	Vitis vinifera	GT48	NO	NO		A5AY60
CL3372.Contig15_All 800 3277 minus strand PREDICTED: RNA-directed DNA polymerase from mobile element jockey-like [Hydra magnipapillata]	826	RVT_1	CAN82685.1	1576	RVT_1|Glucan_synthase	Vitis vinifera	GT48	NO	NO		A5AY60
CL3396.Contig1_All 529 1158 minus strand RecName: Full=G2/mitotic-specific cyclin-A >gi|984659|emb|CAA62470.1| cyclin A [Hydra viridissima]	210	Cyclin_N	CAN63857.1	885	Cyclin_N|Cyclin_C|Mannosyl_trans	Vitis vinifera	GT50	NO	NO		A5BUM0
CL3396.Contig2_All 541 1170 minus strand RecName: Full=G2/mitotic-specific cyclin-A >gi|984659|emb|CAA62470.1| cyclin A [Hydra viridissima]	210	Cyclin_N	CAN63857.1	885	Cyclin_N|Cyclin_C|Mannosyl_trans	Vitis vinifera	GT50	NO	NO		A5BUM0
CL3396.Contig3_All 577 1206 minus strand RecName: Full=G2/mitotic-specific cyclin-A >gi|984659|emb|CAA62470.1| cyclin A [Hydra viridissima]	210	Cyclin_N	CAN63857.1	885	Cyclin_N|Cyclin_C|Mannosyl_trans	Vitis vinifera	GT50	NO	NO		A5BUM0
CL3396.Contig4_All 985 1614 minus strand RecName: Full=G2/mitotic-specific cyclin-A >gi|984659|emb|CAA62470.1| cyclin A [Hydra viridissima]	210	Cyclin_N	CAN63857.1	885	Cyclin_N|Cyclin_C|Mannosyl_trans	Vitis vinifera	GT50	NO	NO		A5BUM0
CL3396.Contig5_All 560 1189 minus strand RecName: Full=G2/mitotic-specific cyclin-A >gi|984659|emb|CAA62470.1| cyclin A [Hydra viridissima]	210	Cyclin_N	CAN63857.1	885	Cyclin_N|Cyclin_C|Mannosyl_trans	Vitis vinifera	GT50	NO	NO		A5BUM0
CL34.Contig38_All 13137 14540 CRE-KETN-1 protein [Caenorhabditis remanei] >gi|308255739|gb|EFO99691.1| CRE-KETN-1 protein [Caenorhabditis remanei]	468	I-set|I-set|Ig_2|ig|I-set|I-set	AEU38011.1	2582	Glyco_hydro_2_N|F5_F8_type_C|F5_F8_type_C|F5_F8_type_C|F5_F8_type_C	Granulicella mallensis MP5ACTX8	GH2|CBM32|GH64	NO	NO
CL3414.Contig1_All 89 1408 hypothetical protein LOAG_07062 [Loa loa] >gi|307762190|gb|EFO21424.1| hypothetical protein LOAG_07062 [Loa loa]	440	Sulfatase	EAA64118.1	1277	Glyco_hydro_15|CBM_20|Sulfatase	Aspergillus nidulans FGSC A4	CBM20|GH15	NO	NO		Q5AS26
CL3414.Contig2_All 931 1485 hypothetical protein LOAG_07062 [Loa loa] >gi|307762190|gb|EFO21424.1| hypothetical protein LOAG_07062 [Loa loa]	185	Sulfatase	EAA64118.1	1277	Glyco_hydro_15|CBM_20|Sulfatase	Aspergillus nidulans FGSC A4	CBM20|GH15	NO	NO		Q5AS26
CL3414.Contig4_All 25 528 CRE-SUL-1 protein [Caenorhabditis remanei] >gi|308239054|gb|EFO83006.1| CRE-SUL-1 protein [Caenorhabditis remanei]	168	Sulfatase	EAA64118.1	1277	Glyco_hydro_15|CBM_20|Sulfatase	Aspergillus nidulans FGSC A4	CBM20|GH15	NO	NO		Q5AS26
CL3414.Contig5_All 89 550 hypothetical protein LOAG_07062 [Loa loa] >gi|307762190|gb|EFO21424.1| hypothetical protein LOAG_07062 [Loa loa]	154	Sulfatase	EAA64118.1	1277	Glyco_hydro_15|CBM_20|Sulfatase	Aspergillus nidulans FGSC A4	CBM20|GH15	NO	NO		Q5AS26
CL3416.Contig1_All 119 1501 minus strand CMGC/CLK protein kinase [Loa loa]	461	Pkinase_Tyr	CBZ54290.1	729	Pkinase	Neospora caninum Liverpool	CBM20	NO	NO
CL3419.Contig1_All 180 368 minus strand Protein GLCT-1 [Caenorhabditis elegans] >gi|194686218|emb|CAB03531.2| Protein GLCT-1 [Caenorhabditis elegans]	63	n/a	ADY45939.1	288	Glyco_transf_43	Ascaris suum	GT43	n/a	NO
CL3419.Contig2_All 246 1052 minus strand hypothetical protein LOAG_18221 [Loa loa]	269	Glyco_transf_43	ADY45939.1	288	Glyco_transf_43	Ascaris suum	GT43	YES	YES
CL3419.Contig3_All 246 938 minus strand hypothetical protein LOAG_18221 [Loa loa]	231	Glyco_transf_43	ADY45939.1	288	Glyco_transf_43	Ascaris suum	GT43	YES	YES
CL3419.Contig4_All 246 1088 minus strand hypothetical protein LOAG_18221 [Loa loa]	281	Glyco_transf_43	ADY45939.1	288	Glyco_transf_43	Ascaris suum	GT43	YES	YES
CL3419.Contig5_All 246 974 minus strand hypothetical protein LOAG_18221 [Loa loa]	243	Glyco_transf_43	ADY45939.1	288	Glyco_transf_43	Ascaris suum	GT43	YES	YES
CL3419.Contig6_All 856 1038 hypothetical protein LOAG_18221 [Loa loa]	61	n/a	ADY45939.1	288	Glyco_transf_43	Ascaris suum	GT43	n/a	NO
CL3419.Contig7_All 856 1002 hypothetical protein LOAG_18221 [Loa loa]	49	n/a	ADY45939.1	288	Glyco_transf_43	Ascaris suum	GT43	n/a	NO
CL3420.Contig1_All 290 1552 minus strand RhoGAP domain-containing protein [Loa loa] >gi|307766327|gb|EFO25561.1| RhoGAP domain-containing protein [Loa loa]	421	SH2|C1_1|RhoGAP	CBX98831.1	1458	FCH|SUN	Leptosphaeria maculans v23.1.3	GH132	NO	NO		E5A5D3
CL3420.Contig3_All 290 1507 minus strand RhoGAP domain-containing protein [Loa loa] >gi|307766327|gb|EFO25561.1| RhoGAP domain-containing protein [Loa loa]	406	SH2|C1_1|RhoGAP	CBX98831.1	1458	FCH|SUN	Leptosphaeria maculans v23.1.3	GH132	NO	NO		E5A5D3
CL3422.Contig2_All 485 1912 minus strand Protein SRC-1 [Caenorhabditis elegans] >gi|19072780|gb|AAL84635.1|AF475094_1 SRC-1 [Caenorhabditis elegans] >gi|23393797|gb|AAN31394.1|AF419171_1 protein tyrosine kinase [Caenorhabditis elegans] >gi|351063306|emb|CCD71465.1| Protein SRC-1 [Caenorhabditis elegans]	476	SH3_1|SH2|Pkinase	BAJ53166.1	940	Malectin|Pkinase_Tyr	Jatropha curcas Palawan	CBM57	NO	NO
CL3422.Contig4_All 440 1867 minus strand Protein SRC-1 [Caenorhabditis elegans] >gi|19072780|gb|AAL84635.1|AF475094_1 SRC-1 [Caenorhabditis elegans] >gi|23393797|gb|AAN31394.1|AF419171_1 protein tyrosine kinase [Caenorhabditis elegans] >gi|351063306|emb|CCD71465.1| Protein SRC-1 [Caenorhabditis elegans]	476	SH3_1|SH2|Pkinase	BAJ53166.1	940	Malectin|Pkinase_Tyr	Jatropha curcas Palawan	CBM57	NO	NO
CL3422.Contig5_All 440 1948 Protein SRC-1 [Caenorhabditis elegans] >gi|19072780|gb|AAL84635.1|AF475094_1 SRC-1 [Caenorhabditis elegans] >gi|23393797|gb|AAN31394.1|AF419171_1 protein tyrosine kinase [Caenorhabditis elegans] >gi|351063306|emb|CCD71465.1| Protein SRC-1 [Caenorhabditis elegans]	503	SH3_1|SH2|Pkinase	AEE28156.1	1033	Malectin|Pkinase_Tyr	Arabidopsis thaliana	CBM57	NO	NO
CL3422.Contig6_All 485 1993 Protein SRC-1 [Caenorhabditis elegans] >gi|19072780|gb|AAL84635.1|AF475094_1 SRC-1 [Caenorhabditis elegans] >gi|23393797|gb|AAN31394.1|AF419171_1 protein tyrosine kinase [Caenorhabditis elegans] >gi|351063306|emb|CCD71465.1| Protein SRC-1 [Caenorhabditis elegans]	503	SH3_1|SH2|Pkinase	AEE28156.1	1033	Malectin|Pkinase_Tyr	Arabidopsis thaliana	CBM57	NO	NO
CL343.Contig10_All 65 691 predicted protein [Nematostella vectensis] >gi|156214719|gb|EDO35699.1| predicted protein [Nematostella vectensis]	209	Pkinase|Pkinase_Tyr	CAM03105.1	541	Pkinase|CBM_6	Saccharopolyspora erythraea NRRL 2338	CBM6	NO	NO		A4FGD0
CL343.Contig11_All 65 691 predicted protein [Nematostella vectensis] >gi|156214719|gb|EDO35699.1| predicted protein [Nematostella vectensis]	209	Pkinase|Pkinase_Tyr	CAM03105.1	541	Pkinase|CBM_6	Saccharopolyspora erythraea NRRL 2338	CBM6	NO	NO		A4FGD0
CL343.Contig14_All 102 827 NIMA (never in mitosis gene a)-related expressed kinase 5, isoform CRA_a [Mus musculus]	242	Pkinase|Pkinase_Tyr	AEO18232.1	643	Pkinase	Solanum lycopersicum	CBM50	NO	NO
CL343.Contig15_All 99 788 PREDICTED: LOW QUALITY PROTEIN: interferon-induced, double-stranded RNA-activated protein kinase [Callithrix jacchus]	230	Pkinase|Pkinase_Tyr	AEO18232.1	643	Pkinase	Solanum lycopersicum	CBM50	NO	NO
CL343.Contig19_All 102 989 NIMA (never in mitosis gene a)-related expressed kinase 5, isoform CRA_a [Mus musculus]	296	Pkinase|Pkinase_Tyr	AEO18232.1	643	Pkinase	Solanum lycopersicum	CBM50	NO	NO
CL343.Contig2_All 65 691 predicted protein [Nematostella vectensis] >gi|156214719|gb|EDO35699.1| predicted protein [Nematostella vectensis]	209	Pkinase|Pkinase_Tyr	CAM03105.1	541	Pkinase|CBM_6	Saccharopolyspora erythraea NRRL 2338	CBM6	NO	NO		A4FGD0
CL343.Contig20_All 102 827 NIMA (never in mitosis gene a)-related expressed kinase 5, isoform CRA_a [Mus musculus]	242	Pkinase|Pkinase_Tyr	AEO18232.1	643	Pkinase	Solanum lycopersicum	CBM50	NO	NO
CL343.Contig25_All 150 839 PREDICTED: LOW QUALITY PROTEIN: interferon-induced, double-stranded RNA-activated protein kinase [Callithrix jacchus]	230	Pkinase|Pkinase_Tyr	AEO18232.1	643	Pkinase	Solanum lycopersicum	CBM50	NO	NO
CL343.Contig6_All 65 691 predicted protein [Nematostella vectensis] >gi|156214719|gb|EDO35699.1| predicted protein [Nematostella vectensis]	209	Pkinase|Pkinase_Tyr	CAM03105.1	541	Pkinase|CBM_6	Saccharopolyspora erythraea NRRL 2338	CBM6	NO	NO		A4FGD0
CL343.Contig8_All 65 835 Protein kinase domain containing protein [Tetrahymena thermophila] >gi|89305940|gb|EAS03928.1| Protein kinase domain containing protein [Tetrahymena thermophila SB210]	257	Pkinase|Pkinase_Tyr	CAM03105.1	541	Pkinase|CBM_6	Saccharopolyspora erythraea NRRL 2338	CBM6	NO	NO		A4FGD0
CL3468.Contig1_All 100 2361 hypothetical protein CAEBREN_28535 [Caenorhabditis brenneri]	754	Glyco_hydro_38|Alpha-mann_mid	CAJ55257.1	1158	Glyco_hydro_38|Alpha-mann_mid|Glyco_hydro_38C	Caenorhabditis elegans Bristol N2	GH38	NO	NO	3.2.1.114	Q21010Q2PJ74
CL3468.Contig2_All 90 779 minus strand hypothetical protein CAEBREN_28535 [Caenorhabditis brenneri]	230	Glyco_hydro_38	CAJ55257.1	1158	Glyco_hydro_38|Alpha-mann_mid|Glyco_hydro_38C	Caenorhabditis elegans Bristol N2	GH38	NO	NO	3.2.1.114	Q21010Q2PJ74
CL3469.Contig1_All 480 3020 minus strand Hypothetical protein CBG12917 [Caenorhabditis briggsae]	847	Na_Ca_ex|Calx-beta|Calx-beta|Na_Ca_ex	AFY61366.1	1026	CBM_2|Calx-beta|Calx-beta|CBM_2|Calx-beta|Glyco_hydro_9	Synechococcus sp. PCC 6312	CBM2|GH9	NO	YES
CL3469.Contig2_All 880 3420 minus strand Hypothetical protein CBG12917 [Caenorhabditis briggsae]	847	Na_Ca_ex|Calx-beta|Calx-beta|Na_Ca_ex	AFY61366.1	1026	CBM_2|Calx-beta|Calx-beta|CBM_2|Calx-beta|Glyco_hydro_9	Synechococcus sp. PCC 6312	CBM2|GH9	NO	YES
CL3469.Contig3_All 859 3399 minus strand Hypothetical protein CBG12917 [Caenorhabditis briggsae]	847	Na_Ca_ex|Calx-beta|Calx-beta|Na_Ca_ex	AFY61366.1	1026	CBM_2|Calx-beta|Calx-beta|CBM_2|Calx-beta|Glyco_hydro_9	Synechococcus sp. PCC 6312	CBM2|GH9	NO	YES
CL3472.Contig1_All 2 448 minus strand hypothetical protein LOAG_04290 [Loa loa]	149	Astacin	AFE09577.1	560	Astacin|Ricin_B_lectin|Ricin_B_lectin	Corallococcus coralloides DSM 2259	CBM13	NO	NO
CL3472.Contig2_All 562 948 minus strand hypothetical protein LOAG_04290 [Loa loa]	129	Astacin	AFE09577.1	560	Astacin|Ricin_B_lectin|Ricin_B_lectin	Corallococcus coralloides DSM 2259	CBM13	NO	NO
CL3472.Contig3_All 1182 2672 hypothetical protein LOAG_04290 [Loa loa]	497	Astacin	AFE09577.1	560	Astacin|Ricin_B_lectin|Ricin_B_lectin	Corallococcus coralloides DSM 2259	CBM13	NO	YES
CL3479.Contig1_All 227 1636 PREDICTED: dolichyl pyrophosphate Man9GlcNAc2 alpha-1,3-glucosyltransferase-like [Oreochromis niloticus]	470	Alg6_Alg8	ADY43019.1	512	Alg6_Alg8	Ascaris suum	GT57	YES	YES
CL3479.Contig2_All 227 379 minus strand PREDICTED: dolichyl pyrophosphate Man9GlcNAc2 alpha-1,3-glucosyltransferase-like [Oreochromis niloticus]	51	Alg6_Alg8	CCG23460.1	571	Alg6_Alg8|Alg6_Alg8	Candida orthopsilosis Co 90-125	GT57	NO	NO
CL3479.Contig3_All 1249 1758 minus strand PREDICTED: dolichyl pyrophosphate Man9GlcNAc2 alpha-1,3-glucosyltransferase-like [Oreochromis niloticus]	170	n/a	ADY43019.1	512	Alg6_Alg8	Ascaris suum	GT57	n/a	NO
CL3479.Contig4_All 227 418 minus strand PREDICTED: dolichyl pyrophosphate Man9GlcNAc2 alpha-1,3-glucosyltransferase-like [Oreochromis niloticus]	64	Alg6_Alg8	NP_609393.1	489	Alg6_Alg8	Drosophila melanogaster	GT57	YES	NO		Q9VKX7
CL3479.Contig5_All 227 1717 minus strand PREDICTED: dolichyl pyrophosphate Man9GlcNAc2 alpha-1,3-glucosyltransferase-like [Oreochromis niloticus]	497	Alg6_Alg8	ADY43019.1	512	Alg6_Alg8	Ascaris suum	GT57	YES	YES
CL3499.Contig1_All 102 704 minus strand Ankyrin repeat containing protein [Brugia malayi]	201	Ank_2|Ank_2	XP_362336.1	1732	Osmo_MPGsynth|Ank_2|Ank_2	Magnaporthe grisea 70-15	GT55	NO	NO
CL3499.Contig2_All 206 754 minus strand Ankyrin repeat containing protein [Brugia malayi]	183	Ank_2|Ank_2	XP_362336.1	1732	Osmo_MPGsynth|Ank_2|Ank_2	Magnaporthe grisea 70-15	GT55	NO	NO
CL3499.Contig3_All 206 802 minus strand Ankyrin repeat containing protein [Brugia malayi]	199	Ank_2|Ank_2	XP_362336.1	1732	Osmo_MPGsynth|Ank_2|Ank_2	Magnaporthe grisea 70-15	GT55	NO	NO
CL3499.Contig4_All 206 751 minus strand Ankyrin repeat containing protein [Brugia malayi]	182	Ank_2|Ank_2	XP_362336.1	1732	Osmo_MPGsynth|Ank_2|Ank_2	Magnaporthe grisea 70-15	GT55	NO	NO
CL3506.Contig1_All 72 866 minus strand hypothetical protein LOAG_09610 [Loa loa]	265	n/a	ADY43699.1	358	Galactosyl_T	Ascaris suum	GT31	n/a	NO
CL3506.Contig2_All 294 1289 minus strand hypothetical protein LOAG_09610 [Loa loa]	332	Galactosyl_T	ADY43699.1	358	Galactosyl_T	Ascaris suum	GT31	YES	YES
CL3518.Contig1_All 1382 1879 CBN-EMB-9 protein [Caenorhabditis brenneri]	166	n/a	CBZ00014.1	2077	Alpha_L_fucos	Streptococcus oralis Uo5	GH29	n/a	NO
CL3518.Contig10_All 1410 1907 CBN-EMB-9 protein [Caenorhabditis brenneri]	166	n/a	CBZ00014.1	2077	Alpha_L_fucos	Streptococcus oralis Uo5	GH29	n/a	NO
CL3518.Contig11_All 1724 2236 CBN-EMB-9 protein [Caenorhabditis brenneri]	171	n/a	CBZ00014.1	2077	Alpha_L_fucos	Streptococcus oralis Uo5	GH29	n/a	NO
CL3518.Contig13_All 4460 5506 CBN-EMB-9 protein [Caenorhabditis brenneri]	349	n/a	CBZ00014.1	2077	Alpha_L_fucos	Streptococcus oralis Uo5	GH29	n/a	NO
CL3518.Contig14_All 1874 2386 CBN-EMB-9 protein [Caenorhabditis brenneri]	171	n/a	CBZ00014.1	2077	Alpha_L_fucos	Streptococcus oralis Uo5	GH29	n/a	NO
CL3518.Contig15_All 4502 5548 CBN-EMB-9 protein [Caenorhabditis brenneri]	349	n/a	CBZ00014.1	2077	Alpha_L_fucos	Streptococcus oralis Uo5	GH29	n/a	NO
CL3518.Contig16_All 1471 2376 CBN-EMB-9 protein [Caenorhabditis brenneri]	302	n/a	CBZ00014.1	2077	Alpha_L_fucos	Streptococcus oralis Uo5	GH29	n/a	NO
CL3518.Contig17_All 1877 2341 CBN-EMB-9 protein [Caenorhabditis brenneri]	155	n/a	CBZ00014.1	2077	Alpha_L_fucos	Streptococcus oralis Uo5	GH29	n/a	NO
CL3518.Contig18_All 1592 2089 CBN-EMB-9 protein [Caenorhabditis brenneri]	166	n/a	CBZ00014.1	2077	Alpha_L_fucos	Streptococcus oralis Uo5	GH29	n/a	NO
CL3518.Contig3_All 1340 1837 CBN-EMB-9 protein [Caenorhabditis brenneri]	166	n/a	CBZ00014.1	2077	Alpha_L_fucos	Streptococcus oralis Uo5	GH29	n/a	NO
CL3518.Contig4_All 3842 4888 CBN-EMB-9 protein [Caenorhabditis brenneri]	349	n/a	CBZ00014.1	2077	Alpha_L_fucos	Streptococcus oralis Uo5	GH29	n/a	NO
CL3518.Contig5_All 4052 5098 CBN-EMB-9 protein [Caenorhabditis brenneri]	349	n/a	CBZ00014.1	2077	Alpha_L_fucos	Streptococcus oralis Uo5	GH29	n/a	NO
CL3518.Contig7_All 1732 2637 CBN-EMB-9 protein [Caenorhabditis brenneri]	302	n/a	CBZ00014.1	2077	Alpha_L_fucos	Streptococcus oralis Uo5	GH29	n/a	NO
CL3518.Contig8_All 3232 6174 CBN-EMB-9 protein [Caenorhabditis brenneri]	981	n/a	CBZ00014.1	2077	Alpha_L_fucos	Streptococcus oralis Uo5	GH29	n/a	NO
CL3518.Contig9_All 1690 2595 CBN-EMB-9 protein [Caenorhabditis brenneri]	302	n/a	CBZ00014.1	2077	Alpha_L_fucos	Streptococcus oralis Uo5	GH29	n/a	NO
CL352.Contig1_All 617 1324 Hepatocyte growth factor receptor [Crassostrea gigas]	236	Pkinase	ACU38029.1	506	Pkinase|CBM_2	Actinosynnema mirum DSM 43827	CBM2	NO	NO		C6WHB0
CL352.Contig11_All 379 1356 Probable endochitinase OS=Caenorhabditis elegans GN=cht-1 PE=1 SV=1	326	Glyco_hydro_18	CCD63028.1	630	Glyco_hydro_18	Caenorhabditis elegans Bristol N2	CBM14|GH18	YES	NO		Q11174
CL352.Contig12_All 235 375 C. briggsae CBR-CHT-1 protein [Caenorhabditis briggsae]	47	n/a	CCD63028.1	630	Glyco_hydro_18	Caenorhabditis elegans Bristol N2	CBM14|GH18	n/a	NO		Q11174
CL352.Contig13_All 357 1262 minus strand Hypothetical protein CBG00445 [Caenorhabditis briggsae]	302	Pkinase|Pkinase_Tyr	AEE32737.1	664	Pkinase_Tyr	Arabidopsis thaliana	CBM50	NO	NO
CL352.Contig14_All 235 1383 C. briggsae CBR-CHT-1 protein [Caenorhabditis briggsae]	383	Glyco_hydro_18	CCD63028.1	630	Glyco_hydro_18	Caenorhabditis elegans Bristol N2	CBM14|GH18	YES	NO		Q11174
CL352.Contig15_All 235 1383 minus strand C. briggsae CBR-CHT-1 protein [Caenorhabditis briggsae]	383	Glyco_hydro_18	CCD63028.1	630	Glyco_hydro_18	Caenorhabditis elegans Bristol N2	CBM14|GH18	YES	NO		Q11174
CL352.Contig16_All 235 375 C. briggsae CBR-CHT-1 protein [Caenorhabditis briggsae]	47	n/a	CCD63028.1	630	Glyco_hydro_18	Caenorhabditis elegans Bristol N2	CBM14|GH18	n/a	NO		Q11174
CL352.Contig17_All 714 1421 minus strand Hepatocyte growth factor receptor [Crassostrea gigas]	236	Pkinase	ACU38029.1	506	Pkinase|CBM_2	Actinosynnema mirum DSM 43827	CBM2	NO	NO		C6WHB0
CL352.Contig18_All 235 1368 C. briggsae CBR-CHT-1 protein [Caenorhabditis briggsae]	378	Glyco_hydro_18	CCD63028.1	630	Glyco_hydro_18	Caenorhabditis elegans Bristol N2	CBM14|GH18	YES	NO		Q11174
CL352.Contig3_All 235 375 C. briggsae CBR-CHT-1 protein [Caenorhabditis briggsae]	47	n/a	CCD63028.1	630	Glyco_hydro_18	Caenorhabditis elegans Bristol N2	CBM14|GH18	n/a	NO		Q11174
CL352.Contig4_All 235 375 C. briggsae CBR-CHT-1 protein [Caenorhabditis briggsae]	47	n/a	CCD63028.1	630	Glyco_hydro_18	Caenorhabditis elegans Bristol N2	CBM14|GH18	n/a	NO		Q11174
CL352.Contig5_All 464 1171 minus strand Hepatocyte growth factor receptor [Crassostrea gigas]	236	Pkinase	ACU38029.1	506	Pkinase|CBM_2	Actinosynnema mirum DSM 43827	CBM2	NO	NO		C6WHB0
CL352.Contig6_All 225 1118 CRE-CHT-1 protein [Caenorhabditis remanei] >gi|308238717|gb|EFO82669.1| CRE-CHT-1 protein [Caenorhabditis remanei]	298	Glyco_hydro_18	CCD63028.1	630	Glyco_hydro_18	Caenorhabditis elegans Bristol N2	CBM14|GH18	YES	NO		Q11174
CL352.Contig7_All 410 1372 Probable endochitinase OS=Caenorhabditis elegans GN=cht-1 PE=1 SV=1	321	Glyco_hydro_18	CCD63028.1	630	Glyco_hydro_18	Caenorhabditis elegans Bristol N2	CBM14|GH18	YES	NO		Q11174
CL352.Contig8_All 235 375 C. briggsae CBR-CHT-1 protein [Caenorhabditis briggsae]	47	n/a	CCD63028.1	630	Glyco_hydro_18	Caenorhabditis elegans Bristol N2	CBM14|GH18	n/a	NO		Q11174
CL352.Contig9_All 485 1192 minus strand Hepatocyte growth factor receptor [Crassostrea gigas]	236	Pkinase	ACU38029.1	506	Pkinase|CBM_2	Actinosynnema mirum DSM 43827	CBM2	NO	NO		C6WHB0
CL3520.Contig1_All 230 1546 Hypothetical protein CBG09520 [Caenorhabditis briggsae]	439	Glyco_hydro_19	CAH19081.1	497	Glyco_hydro_19	Caenorhabditis elegans Bristol N2	GH19	YES	YES		Q17816Q65ZB0
CL3520.Contig2_All 230 1489 Hypothetical protein CBG09520 [Caenorhabditis briggsae]	420	Glyco_hydro_19	CAH19081.1	497	Glyco_hydro_19	Caenorhabditis elegans Bristol N2	GH19	YES	YES		Q17816Q65ZB0
CL3527.Contig1_All 105 1241 hypothetical protein CRE_16216 [Caenorhabditis remanei] >gi|308264438|gb|EFP08391.1| hypothetical protein CRE_16216 [Caenorhabditis remanei]	379	Pkinase|Pkinase_Tyr	CBZ54290.1	729	Pkinase	Neospora caninum Liverpool	CBM20	NO	NO
CL3527.Contig2_All 32 712 Hypothetical protein CBG15712 [Caenorhabditis briggsae]	227	Pkinase	CBZ54290.1	729	Pkinase	Neospora caninum Liverpool	CBM20	YES	NO
CL354.Contig1_All 456 980 minus strand Hyaluronidase-1 OS=Homo sapiens GN=HYAL1 PE=1 SV=2	175	Glyco_hydro_56	ADY46439.1	452	Glyco_hydro_56	Ascaris suum	GH56	YES	NO
CL354.Contig11_All 171 392 Hypothetical protein CBG00535 [Caenorhabditis briggsae]	74	Glyco_hydro_56	CAH89756.1	427	Glyco_hydro_56	Pongo abelii	GH56	YES	NO		Q5REQ1
CL354.Contig11_All 171 392 Hypothetical protein CBG00535 [Caenorhabditis briggsae]	74	Glyco_hydro_56	CAP19590.1	441	Glyco_hydro_56	Danio rerio	GH56	YES	NO		A9C3S9
CL354.Contig11_All 171 392 Hypothetical protein CBG00535 [Caenorhabditis briggsae]	74	Glyco_hydro_56	BAK64019.1	430	Glyco_hydro_56	Pan troglodytes	GH56	YES	NO
CL354.Contig13_All 69 638 Hyaluronidase-2 OS=Bos taurus GN=HYAL2 PE=2 SV=1	190	Glyco_hydro_56	ADY46439.1	452	Glyco_hydro_56	Ascaris suum	GH56	YES	NO
CL354.Contig16_All 69 638 Hyaluronidase-2 OS=Bos taurus GN=HYAL2 PE=2 SV=1	190	Glyco_hydro_56	ADY46439.1	452	Glyco_hydro_56	Ascaris suum	GH56	YES	NO
CL354.Contig18_All 171 1340 Hypothetical protein CBG00535 [Caenorhabditis briggsae]	390	Glyco_hydro_56	ADY46439.1	452	Glyco_hydro_56	Ascaris suum	GH56	YES	YES
CL354.Contig19_All 171 392 Hypothetical protein CBG00535 [Caenorhabditis briggsae]	74	Glyco_hydro_56	CAH89756.1	427	Glyco_hydro_56	Pongo abelii	GH56	YES	NO		Q5REQ1
CL354.Contig19_All 171 392 Hypothetical protein CBG00535 [Caenorhabditis briggsae]	74	Glyco_hydro_56	CAP19590.1	441	Glyco_hydro_56	Danio rerio	GH56	YES	NO		A9C3S9
CL354.Contig19_All 171 392 Hypothetical protein CBG00535 [Caenorhabditis briggsae]	74	Glyco_hydro_56	BAK64019.1	430	Glyco_hydro_56	Pan troglodytes	GH56	YES	NO
CL354.Contig2_All 158 658 minus strand Hyaluronidase-4 OS=Mus musculus GN=Hyal4 PE=2 SV=1	167	Glyco_hydro_56	ADY46439.1	452	Glyco_hydro_56	Ascaris suum	GH56	YES	NO
CL354.Contig20_All 221 1387 Hypothetical protein CBG00535 [Caenorhabditis briggsae]	389	Glyco_hydro_56	ADY46439.1	452	Glyco_hydro_56	Ascaris suum	GH56	YES	YES
CL354.Contig22_All 839 1384 Hypothetical protein CBG00535 [Caenorhabditis briggsae]	182	Glyco_hydro_56	ADY46439.1	452	Glyco_hydro_56	Ascaris suum	GH56	YES	NO
CL354.Contig25_All 886 1431 Hypothetical protein CBG00535 [Caenorhabditis briggsae]	182	Glyco_hydro_56	ADY46439.1	452	Glyco_hydro_56	Ascaris suum	GH56	YES	NO
CL354.Contig27_All 1121 1381 minus strand Hypothetical protein CBG00535 [Caenorhabditis briggsae]	87	n/a	AFS33217.1	426	Glyco_hydro_56	Brachypelma vagans	GH56	n/a	NO	3.2.1.35
CL354.Contig28_All 433 681 Hyaluronidase-1 OS=Homo sapiens GN=HYAL1 PE=1 SV=2	83	Glyco_hydro_56	ADY46439.1	452	Glyco_hydro_56	Ascaris suum	GH56	YES	NO
CL354.Contig29_All 1168 1428 minus strand Hypothetical protein CBG00535 [Caenorhabditis briggsae]	87	n/a	AFS33217.1	426	Glyco_hydro_56	Brachypelma vagans	GH56	n/a	NO	3.2.1.35
CL354.Contig3_All 147 368 minus strand Hypothetical protein CBG00535 [Caenorhabditis briggsae]	74	Glyco_hydro_56	CAH89756.1	427	Glyco_hydro_56	Pongo abelii	GH56	YES	NO		Q5REQ1
CL354.Contig3_All 147 368 minus strand Hypothetical protein CBG00535 [Caenorhabditis briggsae]	74	Glyco_hydro_56	CAP19590.1	441	Glyco_hydro_56	Danio rerio	GH56	YES	NO		A9C3S9
CL354.Contig3_All 147 368 minus strand Hypothetical protein CBG00535 [Caenorhabditis briggsae]	74	Glyco_hydro_56	BAK64019.1	430	Glyco_hydro_56	Pan troglodytes	GH56	YES	NO
CL354.Contig30_All 1165 1425 minus strand Hypothetical protein CBG00535 [Caenorhabditis briggsae]	87	n/a	AFS33217.1	426	Glyco_hydro_56	Brachypelma vagans	GH56	n/a	NO	3.2.1.35
CL354.Contig31_All 433 957 minus strand Hyaluronidase-1 OS=Homo sapiens GN=HYAL1 PE=1 SV=2	175	Glyco_hydro_56	ADY46439.1	452	Glyco_hydro_56	Ascaris suum	GH56	YES	NO
CL354.Contig33_All 1164 1424 minus strand Hypothetical protein CBG00535 [Caenorhabditis briggsae]	87	n/a	AFS33217.1	426	Glyco_hydro_56	Brachypelma vagans	GH56	n/a	NO	3.2.1.35
CL354.Contig34_All 197 415 minus strand Hypothetical protein CBG00535 [Caenorhabditis briggsae]	73	Glyco_hydro_56	CAH89756.1	427	Glyco_hydro_56	Pongo abelii	GH56	YES	NO		Q5REQ1
CL354.Contig35_All 171 392 minus strand Hypothetical protein CBG00535 [Caenorhabditis briggsae]	74	Glyco_hydro_56	CAH89756.1	427	Glyco_hydro_56	Pongo abelii	GH56	YES	NO		Q5REQ1
CL354.Contig35_All 171 392 minus strand Hypothetical protein CBG00535 [Caenorhabditis briggsae]	74	Glyco_hydro_56	CAP19590.1	441	Glyco_hydro_56	Danio rerio	GH56	YES	NO		A9C3S9
CL354.Contig35_All 171 392 minus strand Hypothetical protein CBG00535 [Caenorhabditis briggsae]	74	Glyco_hydro_56	BAK64019.1	430	Glyco_hydro_56	Pan troglodytes	GH56	YES	NO
CL354.Contig36_All 162 911 minus strand Hyaluronidase-1 OS=Homo sapiens GN=HYAL1 PE=1 SV=2	250	Glyco_hydro_56	ADY46439.1	452	Glyco_hydro_56	Ascaris suum	GH56	YES	NO
CL354.Contig37_All 480 728 minus strand Hyaluronidase-1 OS=Homo sapiens GN=HYAL1 PE=1 SV=2	83	Glyco_hydro_56	ADY46439.1	452	Glyco_hydro_56	Ascaris suum	GH56	YES	NO
CL354.Contig39_All 212 958 minus strand Hyaluronidase-1 OS=Homo sapiens GN=HYAL1 PE=1 SV=2	249	Glyco_hydro_56	ADY46439.1	452	Glyco_hydro_56	Ascaris suum	GH56	YES	NO
CL354.Contig4_All 188 748 minus strand Hyaluronidase OS=Echis ocellatus PE=2 SV=1	187	Glyco_hydro_56	ADY46439.1	452	Glyco_hydro_56	Ascaris suum	GH56	YES	NO
CL354.Contig40_All 162 635 minus strand Hyaluronidase-1 OS=Homo sapiens GN=HYAL1 PE=1 SV=2	158	Glyco_hydro_56	ADY46439.1	452	Glyco_hydro_56	Ascaris suum	GH56	YES	NO
CL354.Contig41_All 1211 1471 minus strand Hypothetical protein CBG00535 [Caenorhabditis briggsae]	87	n/a	AFS33217.1	426	Glyco_hydro_56	Brachypelma vagans	GH56	n/a	NO	3.2.1.35
CL354.Contig42_All 174 725 minus strand Hyaluronidase OS=Echis ocellatus PE=2 SV=1	184	Glyco_hydro_56	ADY46439.1	452	Glyco_hydro_56	Ascaris suum	GH56	YES	NO
CL354.Contig43_All 171 392 minus strand Hypothetical protein CBG00535 [Caenorhabditis briggsae]	74	Glyco_hydro_56	CAH89756.1	427	Glyco_hydro_56	Pongo abelii	GH56	YES	NO		Q5REQ1
CL354.Contig43_All 171 392 minus strand Hypothetical protein CBG00535 [Caenorhabditis briggsae]	74	Glyco_hydro_56	CAP19590.1	441	Glyco_hydro_56	Danio rerio	GH56	YES	NO		A9C3S9
CL354.Contig43_All 171 392 minus strand Hypothetical protein CBG00535 [Caenorhabditis briggsae]	74	Glyco_hydro_56	BAK64019.1	430	Glyco_hydro_56	Pan troglodytes	GH56	YES	NO
CL354.Contig44_All 188 604 minus strand Hypothetical protein CBG00535 [Caenorhabditis briggsae]	139	Glyco_hydro_56	ADY46439.1	452	Glyco_hydro_56	Ascaris suum	GH56	YES	NO
CL354.Contig45_All 259 507 minus strand Hyaluronidase-4 OS=Mus musculus GN=Hyal4 PE=2 SV=1	83	Glyco_hydro_56	ADY46439.1	452	Glyco_hydro_56	Ascaris suum	GH56	YES	NO
CL354.Contig46_All 6 218 minus strand Hypothetical protein CBG00535 [Caenorhabditis briggsae]	71	Glyco_hydro_56	CAH89756.1	427	Glyco_hydro_56	Pongo abelii	GH56	YES	NO		Q5REQ1
CL354.Contig46_All 6 218 minus strand Hypothetical protein CBG00535 [Caenorhabditis briggsae]	71	Glyco_hydro_56	CAP19590.1	441	Glyco_hydro_56	Danio rerio	GH56	YES	NO		A9C3S9
CL354.Contig46_All 6 218 minus strand Hypothetical protein CBG00535 [Caenorhabditis briggsae]	71	Glyco_hydro_56	BAK64019.1	430	Glyco_hydro_56	Pan troglodytes	GH56	YES	NO
CL354.Contig47_All 149 652 minus strand Hyaluronidase-2 OS=Bos taurus GN=HYAL2 PE=2 SV=1	168	Glyco_hydro_56	ADY46439.1	452	Glyco_hydro_56	Ascaris suum	GH56	YES	NO
CL354.Contig48_All 480 728 minus strand Hyaluronidase-4 OS=Mus musculus GN=Hyal4 PE=2 SV=1	83	Glyco_hydro_56	ADY46439.1	452	Glyco_hydro_56	Ascaris suum	GH56	YES	NO
CL354.Contig5_All 188 658 minus strand Hyaluronidase-1 OS=Homo sapiens GN=HYAL1 PE=1 SV=2	157	Glyco_hydro_56	ADY46439.1	452	Glyco_hydro_56	Ascaris suum	GH56	YES	NO
CL354.Contig6_All 197 415 minus strand Hypothetical protein CBG00535 [Caenorhabditis briggsae]	73	Glyco_hydro_56	CAH89756.1	427	Glyco_hydro_56	Pongo abelii	GH56	YES	NO		Q5REQ1
CL354.Contig7_All 480 818 minus strand Hyaluronidase OS=Echis ocellatus PE=2 SV=1	113	Glyco_hydro_56	ADY46439.1	452	Glyco_hydro_56	Ascaris suum	GH56	YES	NO
CL354.Contig8_All 221 439 Hypothetical protein CBG00535 [Caenorhabditis briggsae]	73	Glyco_hydro_56	CAH89756.1	427	Glyco_hydro_56	Pongo abelii	GH56	YES	NO		Q5REQ1
CL354.Contig9_All 171 590 Hypothetical protein CBG00535 [Caenorhabditis briggsae]	140	Glyco_hydro_56	ADY46439.1	452	Glyco_hydro_56	Ascaris suum	GH56	YES	NO
CL3565.Contig1_All 56 1765 kelch domain-containing protein family protein [Loa loa]	570	BTB|BACK|Kelch_1|Kelch_1|Kelch_1|Kelch_1	ACZ43662.1	1775	GSDH|Big_5|Big_5|Malectin	Thermobaculum terrenum ATCC BAA-798	CBM57	NO	NO		D1CIU2
CL3565.Contig2_All 1425 1817 kelch domain-containing protein family protein [Loa loa]	131	Kelch_1	AGC45330.1	NA	n/a	Myxococcus stipitatus DSM 14675	AA5	n/a	n/a
CL3565.Contig3_All 72 584 hypothetical protein CAPTEDRAFT_151000 [Capitella teleta]	171	Kelch_1|Kelch_1	AGC43124.1	1886	OmpA	Myxococcus stipitatus DSM 14675	AA5	NO	NO
CL3566.Contig2_All 327 1187 Hypothetical protein CBG09575 [Caenorhabditis briggsae]	287	Galactosyl_T	CAD44086.2	357	Galactosyl_T	Caenorhabditis elegans Bristol N2	GT31	YES	YES		Q8MQG4
CL358.Contig11_All 1364 1870 BTB/POZ domain-containing protein 9 [Crassostrea gigas]	169	n/a	ZP_02868376.1	1778	NAGLU_N|NAGLU|NAGLU_C		GH89|CBM32	n/a	NO		B1C549
CL358.Contig16_All 150 1928 BTB/POZ domain containing protein 9 [Brugia malayi]	593	BTB|BACK	ZP_02868376.1	1778	NAGLU_N|NAGLU|NAGLU_C		GH89|CBM32	NO	NO		B1C549
CL358.Contig19_All 1364 1870 BTB/POZ domain-containing protein 9 [Crassostrea gigas]	169	n/a	ZP_02868376.1	1778	NAGLU_N|NAGLU|NAGLU_C		GH89|CBM32	n/a	NO		B1C549
CL358.Contig26_All 150 1838 BTB/POZ domain containing protein 9 [Brugia malayi]	563	BTB|BACK	ZP_02868376.1	1778	NAGLU_N|NAGLU|NAGLU_C		GH89|CBM32	NO	NO		B1C549
CL358.Contig31_All 150 1838 BTB/POZ domain containing protein 9 [Brugia malayi]	563	BTB|BACK	ZP_02868376.1	1778	NAGLU_N|NAGLU|NAGLU_C		GH89|CBM32	NO	NO		B1C549
CL358.Contig32_All 150 1838 BTB/POZ domain containing protein 9 [Brugia malayi]	563	BTB|BACK	ZP_02868376.1	1778	NAGLU_N|NAGLU|NAGLU_C		GH89|CBM32	NO	NO		B1C549
CL358.Contig33_All 140 1873 BTB/POZ domain containing protein 9 [Brugia malayi]	578	BTB|BACK	ZP_02868376.1	1778	NAGLU_N|NAGLU|NAGLU_C		GH89|CBM32	NO	NO		B1C549
CL358.Contig34_All 140 1873 BTB/POZ domain containing protein 9 [Brugia malayi]	578	BTB|BACK	ZP_02868376.1	1778	NAGLU_N|NAGLU|NAGLU_C		GH89|CBM32	NO	NO		B1C549
CL358.Contig37_All 185 1876 BTB/POZ domain containing protein 9 [Brugia malayi]	564	BTB|BACK	ZP_02868376.1	1778	NAGLU_N|NAGLU|NAGLU_C		GH89|CBM32	NO	NO		B1C549
CL358.Contig7_All 1364 1870 BTB/POZ domain-containing protein 9 [Crassostrea gigas]	169	n/a	ZP_02868376.1	1778	NAGLU_N|NAGLU|NAGLU_C		GH89|CBM32	n/a	NO		B1C549
CL358.Contig8_All 150 1928 BTB/POZ domain containing protein 9 [Brugia malayi]	593	BTB|BACK	ZP_02868376.1	1778	NAGLU_N|NAGLU|NAGLU_C		GH89|CBM32	NO	NO		B1C549
CL3595.Contig1_All 584 1765 Hypothetical protein CBG02882 [Caenorhabditis briggsae]	394	Glyco_transf_7N|Glyco_transf_7C	CAA91401.2	400	Glyco_transf_7N|Glyco_transf_7C	Caenorhabditis elegans Bristol N2	GT7	YES	YES		G5EGS9Q21608
CL3595.Contig10_All 303 800 Hypothetical protein CBG02882 [Caenorhabditis briggsae]	166	n/a	ADY44277.1	477	Glyco_transf_7N|Glyco_transf_7C	Ascaris suum	GT7	n/a	NO
CL3595.Contig2_All 1405 1782 Hypothetical protein CBG02882 [Caenorhabditis briggsae]	126	Glyco_transf_7C	CAA91401.2	400	Glyco_transf_7N|Glyco_transf_7C	Caenorhabditis elegans Bristol N2	GT7	NO	NO		G5EGS9Q21608
CL3595.Contig3_All 584 1840 Hypothetical protein CBG02882 [Caenorhabditis briggsae]	419	Glyco_transf_7N|Glyco_transf_7C	CAA91401.2	400	Glyco_transf_7N|Glyco_transf_7C	Caenorhabditis elegans Bristol N2	GT7	YES	YES		G5EGS9Q21608
CL3595.Contig4_All 749 907 hypothetical protein CAEBREN_08886 [Caenorhabditis brenneri] >gi|341896984|gb|EGT52919.1| hypothetical protein CAEBREN_11998 [Caenorhabditis brenneri]	53	n/a	ADY44277.1	477	Glyco_transf_7N|Glyco_transf_7C	Ascaris suum	GT7	n/a	NO
CL3595.Contig5_All 303 800 Hypothetical protein CBG02882 [Caenorhabditis briggsae]	166	n/a	ADY44277.1	477	Glyco_transf_7N|Glyco_transf_7C	Ascaris suum	GT7	n/a	NO
CL3595.Contig6_All 303 800 Hypothetical protein CBG02882 [Caenorhabditis briggsae]	166	n/a	ADY44277.1	477	Glyco_transf_7N|Glyco_transf_7C	Ascaris suum	GT7	n/a	NO
CL3595.Contig7_All 303 800 Hypothetical protein CBG02882 [Caenorhabditis briggsae]	166	n/a	ADY44277.1	477	Glyco_transf_7N|Glyco_transf_7C	Ascaris suum	GT7	n/a	NO
CL3595.Contig8_All 303 800 Hypothetical protein CBG02882 [Caenorhabditis briggsae]	166	n/a	ADY44277.1	477	Glyco_transf_7N|Glyco_transf_7C	Ascaris suum	GT7	n/a	NO
CL3595.Contig9_All 303 800 Hypothetical protein CBG02882 [Caenorhabditis briggsae]	166	n/a	ADY44277.1	477	Glyco_transf_7N|Glyco_transf_7C	Ascaris suum	GT7	n/a	NO
CL3599.Contig2_All 900 1484 hypothetical protein CRE_18583 [Caenorhabditis remanei] >gi|308255798|gb|EFO99750.1| hypothetical protein CRE_18583 [Caenorhabditis remanei]	195	n/a	CCD70342.2	NA	n/a	Caenorhabditis elegans Bristol N2	GT11	n/a	n/a		O17127
CL3615.Contig1_All 168 2117 minus strand CBN-GLIT-1 protein [Caenorhabditis brenneri]	650	COesterase	NP_723929.1	970	COesterase	Drosophila melanogaster	CE10	YES	NO		Q7KT70Q9NK80
CL3615.Contig1_All 168 2117 minus strand CBN-GLIT-1 protein [Caenorhabditis brenneri]	650	COesterase	NP_723930.1	970	COesterase	Drosophila melanogaster	CE10	YES	NO		Q7KT70Q9NK80
CL3615.Contig1_All 168 2117 minus strand CBN-GLIT-1 protein [Caenorhabditis brenneri]	650	COesterase	NP_723928.1	970	COesterase	Drosophila melanogaster	CE10	YES	NO		Q7KT70Q9NK80
CL3615.Contig1_All 168 2117 minus strand CBN-GLIT-1 protein [Caenorhabditis brenneri]	650	COesterase	NP_476602.1	970	COesterase	Drosophila melanogaster	CE10	YES	NO		Q7KT70Q9NK80
CL3615.Contig2_All 1 1596 minus strand Carboxylesterase family protein [Brugia malayi] >gi|158602005|gb|EDP38726.1| Carboxylesterase family protein [Brugia malayi]	532	COesterase	NP_723929.1	970	COesterase	Drosophila melanogaster	CE10	YES	NO		Q7KT70Q9NK80
CL3615.Contig2_All 1 1596 minus strand Carboxylesterase family protein [Brugia malayi] >gi|158602005|gb|EDP38726.1| Carboxylesterase family protein [Brugia malayi]	532	COesterase	NP_723930.1	970	COesterase	Drosophila melanogaster	CE10	YES	NO		Q7KT70Q9NK80
CL3615.Contig2_All 1 1596 minus strand Carboxylesterase family protein [Brugia malayi] >gi|158602005|gb|EDP38726.1| Carboxylesterase family protein [Brugia malayi]	532	COesterase	NP_723928.1	970	COesterase	Drosophila melanogaster	CE10	YES	NO		Q7KT70Q9NK80
CL3615.Contig2_All 1 1596 minus strand Carboxylesterase family protein [Brugia malayi] >gi|158602005|gb|EDP38726.1| Carboxylesterase family protein [Brugia malayi]	532	COesterase	NP_476602.1	970	COesterase	Drosophila melanogaster	CE10	YES	NO		Q7KT70Q9NK80
CL3615.Contig3_All 169 2178 CBN-GLIT-1 protein [Caenorhabditis brenneri]	670	COesterase	NP_723929.1	970	COesterase	Drosophila melanogaster	CE10	YES	NO		Q7KT70Q9NK80
CL3615.Contig3_All 169 2178 CBN-GLIT-1 protein [Caenorhabditis brenneri]	670	COesterase	NP_723930.1	970	COesterase	Drosophila melanogaster	CE10	YES	NO		Q7KT70Q9NK80
CL3615.Contig3_All 169 2178 CBN-GLIT-1 protein [Caenorhabditis brenneri]	670	COesterase	NP_723928.1	970	COesterase	Drosophila melanogaster	CE10	YES	NO		Q7KT70Q9NK80
CL3615.Contig3_All 169 2178 CBN-GLIT-1 protein [Caenorhabditis brenneri]	670	COesterase	NP_476602.1	970	COesterase	Drosophila melanogaster	CE10	YES	NO		Q7KT70Q9NK80
CL3617.Contig1_All 310 1287 minus strand hypothetical protein LOAG_02685 [Loa loa] >gi|307766568|gb|EFO25802.1| hypothetical protein LOAG_02685 [Loa loa]	326	PP2C	CCA38978.1	865	Glyco_transf_20|PP2C	Pichia pastoris CBS 7435	GT20	NO	NO
CL3617.Contig2_All 833 1351 GH15705 [Drosophila grimshawi] >gi|193896702|gb|EDV95568.1| GH15705 [Drosophila grimshawi]	173	PP2C	CCA38978.1	865	Glyco_transf_20|PP2C	Pichia pastoris CBS 7435	GT20	NO	NO
CL3617.Contig3_All 610 1074 minus strand hypothetical protein LOAG_02685 [Loa loa] >gi|307766568|gb|EFO25802.1| hypothetical protein LOAG_02685 [Loa loa]	155	PP2C	CCA38978.1	865	Glyco_transf_20|PP2C	Pichia pastoris CBS 7435	GT20	NO	NO
CL3617.Contig4_All 51 1028 minus strand hypothetical protein LOAG_02685 [Loa loa] >gi|307766568|gb|EFO25802.1| hypothetical protein LOAG_02685 [Loa loa]	326	PP2C	CCA38978.1	865	Glyco_transf_20|PP2C	Pichia pastoris CBS 7435	GT20	NO	NO
CL3617.Contig5_All 610 1074 minus strand hypothetical protein LOAG_02685 [Loa loa] >gi|307766568|gb|EFO25802.1| hypothetical protein LOAG_02685 [Loa loa]	155	PP2C	CCA38978.1	865	Glyco_transf_20|PP2C	Pichia pastoris CBS 7435	GT20	NO	NO
CL3617.Contig6_All 36 551 minus strand hypothetical protein, variant [Loa loa]	172	PP2C	CCA38978.1	865	Glyco_transf_20|PP2C	Pichia pastoris CBS 7435	GT20	NO	NO
CL3617.Contig7_All 133 528 minus strand Probable protein phosphatase 2C T23F11.1 OS=Caenorhabditis elegans GN=T23F11.1 PE=3 SV=2	132	PP2C	CCA38978.1	865	Glyco_transf_20|PP2C	Pichia pastoris CBS 7435	GT20	NO	NO
CL3623.Contig1_All 688 1641 RecName: Full=cAMP-dependent protein kinase catalytic subunit; Short=PKA C >gi|995969|emb|CAA49464.1| catalytic subunit of cAMP-dependent protein kinase [Ascaris suum]	318	Pkinase_Tyr|Pkinase	CBZ54290.1	729	Pkinase	Neospora caninum Liverpool	CBM20	NO	NO
CL3656.Contig1_All 328 1734 minus strand hypothetical protein LOAG_10109 [Loa loa]	469	DEAD|Helicase_C	CAL53384.1	1058	DEAD|Helicase_C|LpxC	Ostreococcus tauri OTTH0595	CE11	NO	NO		Q017M7
CL3656.Contig2_All 257 685 minus strand hypothetical protein WUBG_00716 [Wuchereria bancrofti]	143	Helicase_C	CAL53384.1	1058	DEAD|Helicase_C|LpxC	Ostreococcus tauri OTTH0595	CE11	NO	NO		Q017M7
CL3696.Contig3_All 467 4192 minus strand RGC/RGC protein kinase [Loa loa]	1242	ANF_receptor|Pkinase_Tyr|Pkinase|Guanylate_cyc	EEC71457.1	700	Pkinase_Tyr	Oryza sativa Indica Group	CBM50	NO	NO		B8A9D5
CL3696.Contig5_All 72 1778 RGC/RGC protein kinase [Loa loa]	569	Pkinase_Tyr|Pkinase|Guanylate_cyc	EEC71457.1	700	Pkinase_Tyr	Oryza sativa Indica Group	CBM50	NO	YES		B8A9D5
CL3715.Contig1_All 641 1954 hypothetical protein LOAG_03617 [Loa loa] >gi|307765634|gb|EFO24868.1| hypothetical protein LOAG_03617 [Loa loa]	438	Ank_2|Ank_2|Ank_2|zf-DHHC	XP_362336.1	1732	Osmo_MPGsynth|Ank_2|Ank_2	Magnaporthe grisea 70-15	GT55	NO	NO
CL3715.Contig2_All 1675 2988 minus strand hypothetical protein LOAG_03617 [Loa loa] >gi|307765634|gb|EFO24868.1| hypothetical protein LOAG_03617 [Loa loa]	438	Ank_2|Ank_2|Ank_2|zf-DHHC	XP_362336.1	1732	Osmo_MPGsynth|Ank_2|Ank_2	Magnaporthe grisea 70-15	GT55	NO	NO
CL3715.Contig3_All 1865 3082 minus strand Palmitoyltransferase ZDHHC17 OS=Homo sapiens GN=ZDHHC17 PE=1 SV=2	406	Ank_2|Ank_2|Ank_2|zf-DHHC	XP_362336.1	1732	Osmo_MPGsynth|Ank_2|Ank_2	Magnaporthe grisea 70-15	GT55	NO	NO
CL3729.Contig1_All 90 1883 minus strand glycosyl hydrolase family 31 protein [Loa loa]	598	Glyco_hydro_31	ADY40973.1	954	Glyco_hydro_31	Ascaris suum	GH31	YES	NO
CL3729.Contig2_All 57 476 Hypothetical protein CBG21275 [Caenorhabditis briggsae]	140	Glyco_hydro_31	ADY40986.1	1142	Glyco_hydro_31	Ascaris suum	GH31	YES	NO
CL3729.Contig3_All 90 1931 glycosyl hydrolase family 31 protein [Loa loa]	614	Glyco_hydro_31	ADY40973.1	954	Glyco_hydro_31	Ascaris suum	GH31	YES	NO
CL3729.Contig4_All 1421 1936 glycosyl hydrolase family 31 protein [Loa loa]	172	Glyco_hydro_31	ADY40986.1	1142	Glyco_hydro_31	Ascaris suum	GH31	YES	NO
CL3729.Contig4_All 1421 1936 glycosyl hydrolase family 31 protein [Loa loa]	172	Glyco_hydro_31	ADY40973.1	954	Glyco_hydro_31	Ascaris suum	GH31	YES	NO
CL3729.Contig5_All 1469 1984 glycosyl hydrolase family 31 protein [Loa loa]	172	Glyco_hydro_31	ADY40986.1	1142	Glyco_hydro_31	Ascaris suum	GH31	YES	NO
CL3729.Contig5_All 1469 1984 glycosyl hydrolase family 31 protein [Loa loa]	172	Glyco_hydro_31	ADY40973.1	954	Glyco_hydro_31	Ascaris suum	GH31	YES	NO
CL3729.Contig6_All 21 389 minus strand Glycosyl hydrolases family 31 protein [Brugia malayi] >gi|158593786|gb|EDP32381.1| Glycosyl hydrolases family 31 protein [Brugia malayi]	123	n/a	ADY40973.1	954	Glyco_hydro_31	Ascaris suum	GH31	n/a	NO
CL373.Contig1_All 155 1399 minus strand hypothetical protein CAEBREN_20541 [Caenorhabditis brenneri]	415	Pkinase|Pkinase_Tyr	CBZ54290.1	729	Pkinase	Neospora caninum Liverpool	CBM20	NO	NO
CL3769.Contig2_All 643 1509 C. briggsae CBR-PCT-1 protein [Caenorhabditis briggsae]	289	Pkinase|Pkinase_Tyr	CBX99002.1	785	Pkinase	Leptosphaeria maculans v23.1.3	GH18	NO	NO		E5A5V7
CL3791.Contig1_All 13 345 Endochitinase A precursor, putative [Perkinsus marinus ATCC 50983] >gi|239871447|gb|EER01418.1| Endochitinase A precursor, putative [Perkinsus marinus ATCC 50983]	111	Glyco_hydro_19	CAA93847.1	305	Glyco_hydro_19	Citrus sinensis	GH19	YES	NO	3.2.1.14	Q43752
CL3791.Contig2_All 32 457 Endochitinase A precursor, putative [Perkinsus marinus ATCC 50983] >gi|239871447|gb|EER01418.1| Endochitinase A precursor, putative [Perkinsus marinus ATCC 50983]	142	Glyco_hydro_19	CAA93847.1	305	Glyco_hydro_19	Citrus sinensis	GH19	YES	NO	3.2.1.14	Q43752
CL3798.Contig11_All 180 725 minus strand PREDICTED: 2-acylglycerol O-acyltransferase 3 isoform 3 [Pan troglodytes]	182	DAGAT	EAA58455.1	868	DAGAT	Aspergillus nidulans FGSC A4	GT1	YES	NO		C8V0F3Q5AZ47
CL3798.Contig6_All 218 1219 minus strand hypothetical protein CAPTEDRAFT_226963 [Capitella teleta]	334	DAGAT	EAA58455.1	868	DAGAT	Aspergillus nidulans FGSC A4	GT1	YES	NO		C8V0F3Q5AZ47
CL3798.Contig8_All 207 632 minus strand hypothetical protein CAPTEDRAFT_226963 [Capitella teleta]	142	DAGAT	EAA58455.1	868	DAGAT	Aspergillus nidulans FGSC A4	GT1	YES	NO		C8V0F3Q5AZ47
CL3799.Contig1_All 143 1492 minus strand Protein SGK-1, isoform b [Caenorhabditis elegans] >gi|122001473|sp|Q2PJ68.1|SGK1_CAEEL RecName: Full=Serine/threonine-protein kinase sgk-1; AltName: Full=Serum- and glucocorticoid-inducible kinase homolog; AltName: Full=Serum/glucocorticoid-regulated kinase 1 >gi|83764276|emb|CAJ55247.1| Protein SGK-1, isoform b [Caenorhabditis elegans]	450	Pkinase|Pkinase_Tyr	CBZ54290.1	729	Pkinase	Neospora caninum Liverpool	CBM20	NO	NO
CL3799.Contig2_All 951 1541 minus strand Protein SGK-1, isoform b [Caenorhabditis elegans] >gi|122001473|sp|Q2PJ68.1|SGK1_CAEEL RecName: Full=Serine/threonine-protein kinase sgk-1; AltName: Full=Serum- and glucocorticoid-inducible kinase homolog; AltName: Full=Serum/glucocorticoid-regulated kinase 1 >gi|83764276|emb|CAJ55247.1| Protein SGK-1, isoform b [Caenorhabditis elegans]	197	Pkinase_Tyr	CAM03105.1	541	Pkinase|CBM_6	Saccharopolyspora erythraea NRRL 2338	CBM6	NO	NO		A4FGD0
CL3799.Contig3_All 107 541 minus strand Protein SGK-1, isoform b [Caenorhabditis elegans] >gi|122001473|sp|Q2PJ68.1|SGK1_CAEEL RecName: Full=Serine/threonine-protein kinase sgk-1; AltName: Full=Serum- and glucocorticoid-inducible kinase homolog; AltName: Full=Serum/glucocorticoid-regulated kinase 1 >gi|83764276|emb|CAJ55247.1| Protein SGK-1, isoform b [Caenorhabditis elegans]	145	Pkinase|Pkinase_Tyr	CBZ54290.1	729	Pkinase	Neospora caninum Liverpool	CBM20	NO	NO
CL3799.Contig4_All 107 1123 minus strand Protein SGK-1, isoform b [Caenorhabditis elegans] >gi|122001473|sp|Q2PJ68.1|SGK1_CAEEL RecName: Full=Serine/threonine-protein kinase sgk-1; AltName: Full=Serum- and glucocorticoid-inducible kinase homolog; AltName: Full=Serum/glucocorticoid-regulated kinase 1 >gi|83764276|emb|CAJ55247.1| Protein SGK-1, isoform b [Caenorhabditis elegans]	339	Pkinase|Pkinase_Tyr	CBZ54290.1	729	Pkinase	Neospora caninum Liverpool	CBM20	NO	NO
CL3799.Contig6_All 246 968 minus strand CRE-SGK-1 protein [Caenorhabditis remanei] >gi|308260187|gb|EFP04140.1| CRE-SGK-1 protein [Caenorhabditis remanei]	241	Pkinase|Pkinase_Tyr	NP_733639.1	646	Pkinase	Streptomyces coelicolor A3(2)	CBM13	NO	NO		Q8CJT6
CL3801.Contig1_All 43 456 minus strand cyclophilin-6 [Loa loa]	138	Pro_isomerase	AFU57543.1	936	STT3|Pro_isomerase	Candidatus Nitrososphaera gargensis Ga9.2	GT66	NO	NO
CL3809.Contig1_All 279 2312 minus strand hypothetical protein WUBG_00233 [Wuchereria bancrofti]	678	FCH	CBX98831.1	1458	FCH|SUN	Leptosphaeria maculans v23.1.3	GH132	NO	NO		E5A5D3
CL3809.Contig3_All 2497 4530 hypothetical protein WUBG_00233 [Wuchereria bancrofti]	678	FCH	CBX98831.1	1458	FCH|SUN	Leptosphaeria maculans v23.1.3	GH132	NO	NO		E5A5D3
CL3809.Contig4_All 3808 5817 minus strand hypothetical protein WUBG_00233 [Wuchereria bancrofti]	670	FCH	CBX98831.1	1458	FCH|SUN	Leptosphaeria maculans v23.1.3	GH132	NO	NO		E5A5D3
CL3812.Contig1_All 2076 2951 C. briggsae CBR-MEK-1 protein [Caenorhabditis briggsae]	292	Pkinase_Tyr|Pkinase	AEO14875.1	1040	Malectin|Pkinase	Glycine max	CBM57	NO	NO
CL3812.Contig2_All 4 330 minus strand Probable chitinase 1 [Harpegnathos saltator]	109	Glyco_hydro_18	CCD64335.2	2024	LysM|LysM|Self-incomp_S1|Glyco_hydro_18	Caenorhabditis elegans Bristol N2	CBM50|CBM18|GH18	NO	NO		O16237
CL3822.Contig2_All 381 3830 minus strand Protein TAG-168 [Caenorhabditis elegans] >gi|351051192|emb|CCD73780.1| Protein TAG-168 [Caenorhabditis elegans]	1150	n/a	AFQ34195.1	456	Chitin_bind_3	Paenibacillus larvae ATCC 9545	AA10|CBM5	n/a	NO
CL3824.Contig1_All 228 1568 minus strand Protein kinase domain containing protein [Brugia malayi] >gi|158597430|gb|EDP35585.1| Protein kinase domain containing protein [Brugia malayi]	447	Pkinase_Tyr|Pkinase	AEE31121.1	1032	Malectin|Pkinase_Tyr	Arabidopsis thaliana	CBM57	NO	NO
CL3824.Contig2_All 452 3259 minus strand Protein kinase domain containing protein [Brugia malayi] >gi|158597430|gb|EDP35585.1| Protein kinase domain containing protein [Brugia malayi]	936	Ank_2|Ank_2|Ank_4|Ank_2|Ank_2|Ank_2|Ank_2|Ank_2|Pkinase_Tyr|Pkinase	CBI36053.3	521	Pkinase_Tyr	Vitis vinifera	CBM50	NO	NO		D7U0A7
CL3829.Contig1_All 283 4191 kelch domain-containing protein family protein [Loa loa] >gi|307763643|gb|EFO22877.1| kelch domain-containing protein family protein [Loa loa]	1303	n/a	AGC43789.1	NA	n/a	Myxococcus stipitatus DSM 14675	AA5	n/a	n/a
CL3829.Contig2_All 283 4326 kelch domain-containing protein family protein [Loa loa] >gi|307763643|gb|EFO22877.1| kelch domain-containing protein family protein [Loa loa]	1348	n/a	AGC43789.1	NA	n/a	Myxococcus stipitatus DSM 14675	AA5	n/a	n/a
CL3841.Contig1_All 1492 1854 minus strand O-glycosyl hydrolase family 30 protein [Loa loa]	121	Glyco_hydro_30	AER98953.1	560	Glyco_hydro_30	Mustela putorius furo	GH30	YES	NO
CL3841.Contig11_All 160 1647 minus strand Protein CYP-33E1 [Caenorhabditis elegans] >gi|351060018|emb|CCD67644.1| Protein CYP-33E1 [Caenorhabditis elegans]	496	p450	EAA66095.1	845	p450	Aspergillus nidulans FGSC A4	GT34	YES	NO		Q5BGV8
CL3841.Contig16_All 160 1647 minus strand Protein CYP-33E1 [Caenorhabditis elegans] >gi|351060018|emb|CCD67644.1| Protein CYP-33E1 [Caenorhabditis elegans]	496	p450	EAA66095.1	845	p450	Aspergillus nidulans FGSC A4	GT34	YES	NO		Q5BGV8
CL3841.Contig17_All 160 1647 minus strand Protein CYP-33E1 [Caenorhabditis elegans] >gi|351060018|emb|CCD67644.1| Protein CYP-33E1 [Caenorhabditis elegans]	496	p450	EAA66095.1	845	p450	Aspergillus nidulans FGSC A4	GT34	YES	NO		Q5BGV8
CL3841.Contig18_All 160 1647 minus strand Protein CYP-33E1 [Caenorhabditis elegans] >gi|351060018|emb|CCD67644.1| Protein CYP-33E1 [Caenorhabditis elegans]	496	p450	EAA66095.1	845	p450	Aspergillus nidulans FGSC A4	GT34	YES	NO		Q5BGV8
CL3841.Contig2_All 1537 1899 minus strand O-glycosyl hydrolase family 30 protein [Loa loa]	121	Glyco_hydro_30	AER98953.1	560	Glyco_hydro_30	Mustela putorius furo	GH30	YES	NO
CL3841.Contig3_All 1542 1904 minus strand O-glycosyl hydrolase family 30 protein [Loa loa]	121	Glyco_hydro_30	AER98953.1	560	Glyco_hydro_30	Mustela putorius furo	GH30	YES	NO
CL3841.Contig4_All 1587 1949 minus strand O-glycosyl hydrolase family 30 protein [Loa loa]	121	Glyco_hydro_30	AER98953.1	560	Glyco_hydro_30	Mustela putorius furo	GH30	YES	NO
CL3841.Contig6_All 160 1551 minus strand Protein CYP-33E1 [Caenorhabditis elegans] >gi|351060018|emb|CCD67644.1| Protein CYP-33E1 [Caenorhabditis elegans]	464	p450	EAA66095.1	845	p450	Aspergillus nidulans FGSC A4	GT34	YES	NO		Q5BGV8
CL3852.Contig1_All 1 606 hypothetical protein LOAG_02221 [Loa loa]	202	GDPD	ADY41473.1	738	GDPD	Ascaris suum	CBM20	YES	NO
CL3852.Contig2_All 519 716 hypothetical protein LOAG_02221 [Loa loa]	66	n/a	ADY41473.1	738	GDPD	Ascaris suum	CBM20	n/a	NO
CL3852.Contig3_All 461 658 hypothetical protein LOAG_02221 [Loa loa]	66	n/a	ADY41473.1	738	GDPD	Ascaris suum	CBM20	n/a	NO
CL3852.Contig4_All 1 168 hypothetical protein LOAG_02221 [Loa loa]	56	n/a	ADY41473.1	738	GDPD	Ascaris suum	CBM20	n/a	NO
CL3852.Contig4_All 1 168 hypothetical protein LOAG_02221 [Loa loa]	56	n/a	ADY40533.1	753	GDPD	Ascaris suum	CBM20	n/a	NO
CL3857.Contig1_All 3 560 minus strand GDP-fucose protein O-fucosyltransferase 1 precursor [Brugia malayi]	186	O-FucT	ADY46235.1	408	O-FucT	Ascaris suum	GT65	YES	NO
CL3857.Contig2_All 3 560 minus strand GDP-fucose protein O-fucosyltransferase 1 precursor [Brugia malayi]	186	O-FucT	ADY46235.1	408	O-FucT	Ascaris suum	GT65	YES	NO
CL3857.Contig3_All 3 560 minus strand GDP-fucose protein O-fucosyltransferase 1 precursor [Brugia malayi]	186	O-FucT	ADY46235.1	408	O-FucT	Ascaris suum	GT65	YES	NO
CL3857.Contig4_All 3 560 minus strand GDP-fucose protein O-fucosyltransferase 1 precursor [Brugia malayi]	186	O-FucT	ADY46235.1	408	O-FucT	Ascaris suum	GT65	YES	NO
CL3868.Contig1_All 86 1630 hypothetical protein LOAG_10121 [Loa loa]	515	Glyco_transf_22	CCD72091.1	509	Glyco_transf_22	Caenorhabditis elegans Bristol N2	GT22	YES	YES		G5EDN2Q967F2
CL3868.Contig2_All 1033 1629 hypothetical protein WUBG_06458 [Wuchereria bancrofti]	199	Glyco_transf_22	CCD72091.1	509	Glyco_transf_22	Caenorhabditis elegans Bristol N2	GT22	YES	NO		G5EDN2Q967F2
CL3868.Contig3_All 1033 1587 hypothetical protein WUBG_06458 [Wuchereria bancrofti]	185	Glyco_transf_22	CCD72091.1	509	Glyco_transf_22	Caenorhabditis elegans Bristol N2	GT22	YES	NO		G5EDN2Q967F2
CL3868.Contig4_All 86 1672 hypothetical protein LOAG_10121 [Loa loa]	529	Glyco_transf_22	CCD72091.1	509	Glyco_transf_22	Caenorhabditis elegans Bristol N2	GT22	YES	YES		G5EDN2Q967F2
CL3868.Contig6_All 1026 1331 hypothetical protein WUBG_06458 [Wuchereria bancrofti]	102	Glyco_transf_22	CCD72091.1	509	Glyco_transf_22	Caenorhabditis elegans Bristol N2	GT22	YES	NO		G5EDN2Q967F2
CL3868.Contig8_All 1026 1331 hypothetical protein WUBG_06458 [Wuchereria bancrofti]	102	Glyco_transf_22	CCD72091.1	509	Glyco_transf_22	Caenorhabditis elegans Bristol N2	GT22	YES	NO		G5EDN2Q967F2
CL3875.Contig1_All 177 815 hardsurface induced protein 5, putative [Acanthamoeba castellanii str. Neff] >gi|440798360|gb|ELR19428.1| hardsurface induced protein 5, putative [Acanthamoeba castellanii str. Neff]	213	n/a	CCC98788.1	NA	n/a	Azospirillum brasilense Sp245	GT32	n/a	n/a
CL3875.Contig2_All 167 802 hardsurface induced protein 5, putative [Acanthamoeba castellanii str. Neff] >gi|440798360|gb|ELR19428.1| hardsurface induced protein 5, putative [Acanthamoeba castellanii str. Neff]	212	n/a	CCC98788.1	NA	n/a	Azospirillum brasilense Sp245	GT32	n/a	n/a
CL3880.Contig1_All 77 2383 minus strand Protein C08H9.3, isoform a [Caenorhabditis elegans] >gi|408360320|sp|P52887.3|ALG8_CAEEL RecName: Full=Probable dolichyl pyrophosphate Glc1Man9GlcNAc2 alpha-1,3-glucosyltransferase; AltName: Full=Asparagine-linked glycosylation protein 8 homolog; AltName: Full=Dol-P-Glc:Glc(1)Man(9)GlcNAc(2)-PP-dolichyl alpha-1,3-glucosyltransferase; AltName: Full=Dolichyl-…	769	Alg6_Alg8|Endonuclease_5	CAA91145.3	779	Alg6_Alg8|Endonuclease_5	Caenorhabditis elegans Bristol N2	GT57	YES	YES		P52887
CL3880.Contig2_All 195 2441 minus strand Probable dolichyl pyrophosphate Glc1Man9GlcNAc2 alpha-1,3-glucosyltransferase OS=Caenorhabditis elegans GN=C08H9.3 PE=3 SV=3	749	Alg6_Alg8|Endonuclease_5	CAA91145.3	779	Alg6_Alg8|Endonuclease_5	Caenorhabditis elegans Bristol N2	GT57	YES	YES		P52887
CL3893.Contig1_All 1333 4155 guanylate kinase [Loa loa]	941	L27_1|PDZ|PDZ|PDZ|Guanylate_kin	CCD80792.1	611	Guanylate_kin	Schistosoma mansoni	GH99	NO	NO		C4Q1N7
CL3893.Contig2_All 1453 4236 guanylate kinase [Loa loa]	928	L27_1|PDZ|PDZ|PDZ|Guanylate_kin	CCD80792.1	611	Guanylate_kin	Schistosoma mansoni	GH99	NO	NO		C4Q1N7
CL3893.Contig3_All 234 3188 guanylate kinase [Loa loa]	985	L27_1|PDZ|PDZ|PDZ|Guanylate_kin	CCD80792.1	611	Guanylate_kin	Schistosoma mansoni	GH99	NO	NO		C4Q1N7
CL3893.Contig4_All 234 3149 guanylate kinase [Loa loa]	972	L27_1|PDZ|PDZ|PDZ|Guanylate_kin	CCD80792.1	611	Guanylate_kin	Schistosoma mansoni	GH99	NO	NO		C4Q1N7
CL391.Contig1_All 247 1362 guanine nucleotide-binding protein subunit beta-1 [Trichinella spiralis] >gi|316978329|gb|EFV61330.1| guanine nucleotide-binding protein subunit beta-1 [Trichinella spiralis]	372	n/a	ABC67744.1	661	Nucleotid_trans	Dictyostelium discoideum AX3	GT77	n/a	NO	2.4.1.37	Q54RP0
CL391.Contig2_All 97 1101 minus strand G-protein beta subunit [Meloidogyne javanica] >gi|182636904|gb|ACB97666.1| G-protein beta subunit [Meloidogyne javanica]	335	n/a	ABC67744.1	661	Nucleotid_trans	Dictyostelium discoideum AX3	GT77	n/a	NO	2.4.1.37	Q54RP0
CL391.Contig3_All 354 1409 G-protein beta subunit [Meloidogyne javanica] >gi|182636904|gb|ACB97666.1| G-protein beta subunit [Meloidogyne javanica]	352	n/a	ABC67744.1	661	Nucleotid_trans	Dictyostelium discoideum AX3	GT77	n/a	NO	2.4.1.37	Q54RP0
CL391.Contig50_All 515 1528 minus strand G-protein beta subunit [Meloidogyne javanica] >gi|182636904|gb|ACB97666.1| G-protein beta subunit [Meloidogyne javanica]	338	n/a	ABC67744.1	661	Nucleotid_trans	Dictyostelium discoideum AX3	GT77	n/a	NO	2.4.1.37	Q54RP0
CL391.Contig62_All 518 937 Guanine nucleotide-binding protein subunit beta OS=Pinctada fucata PE=1 SV=1	140	n/a	ABC67744.1	661	Nucleotid_trans	Dictyostelium discoideum AX3	GT77	n/a	NO	2.4.1.37	Q54RP0
CL391.Contig71_All 124 960 minus strand G-protein beta subunit [Meloidogyne javanica] >gi|182636904|gb|ACB97666.1| G-protein beta subunit [Meloidogyne javanica]	279	n/a	ABC67744.1	661	Nucleotid_trans	Dictyostelium discoideum AX3	GT77	n/a	NO	2.4.1.37	Q54RP0
CL391.Contig72_All 401 1468 minus strand G-protein beta subunit [Meloidogyne javanica] >gi|182636904|gb|ACB97666.1| G-protein beta subunit [Meloidogyne javanica]	356	n/a	ABC67744.1	661	Nucleotid_trans	Dictyostelium discoideum AX3	GT77	n/a	NO	2.4.1.37	Q54RP0
CL391.Contig73_All 410 1426 minus strand guanine nucleotide-binding protein subunit beta-1 [Trichinella spiralis] >gi|316978329|gb|EFV61330.1| guanine nucleotide-binding protein subunit beta-1 [Trichinella spiralis]	339	n/a	ABC67744.1	661	Nucleotid_trans	Dictyostelium discoideum AX3	GT77	n/a	NO	2.4.1.37	Q54RP0
CL391.Contig75_All 410 1477 minus strand guanine nucleotide-binding protein subunit beta-1 [Trichinella spiralis] >gi|316978329|gb|EFV61330.1| guanine nucleotide-binding protein subunit beta-1 [Trichinella spiralis]	356	n/a	ABC67744.1	661	Nucleotid_trans	Dictyostelium discoideum AX3	GT77	n/a	NO	2.4.1.37	Q54RP0
CL391.Contig81_All 124 918 minus strand G-protein beta subunit [Meloidogyne javanica] >gi|182636904|gb|ACB97666.1| G-protein beta subunit [Meloidogyne javanica]	265	n/a	ABC67744.1	661	Nucleotid_trans	Dictyostelium discoideum AX3	GT77	n/a	NO	2.4.1.37	Q54RP0
CL391.Contig82_All 124 909 minus strand G-protein beta subunit [Meloidogyne javanica] >gi|182636904|gb|ACB97666.1| G-protein beta subunit [Meloidogyne javanica]	262	n/a	ABC67744.1	661	Nucleotid_trans	Dictyostelium discoideum AX3	GT77	n/a	NO	2.4.1.37	Q54RP0
CL3929.Contig2_All 83 838 Hypothetical protein CBG14934 [Caenorhabditis briggsae]	252	adh_short|adh_short_C2	EAA62552.1	1087	Glyco_hydro_92|adh_short_C2	Aspergillus nidulans FGSC A4	GH92	NO	NO		Q5B238
CL3937.Contig1_All 29 1471 minus strand RecName: Full=Alpha,alpha-trehalose-phosphate synthase [UDP-forming] 2; AltName: Full=Trehalose-6-phosphate synthase 2; AltName: Full=UDP-glucose-glucosephosphate glucosyltransferase 2	481	n/a	AFC37786.1	903	Glyco_transf_20	Aphelenchoides fragariae	GT20	n/a	NO
CL3937.Contig2_All 29 3964 minus strand RecName: Full=Alpha,alpha-trehalose-phosphate synthase [UDP-forming] 2; AltName: Full=Trehalose-6-phosphate synthase 2; AltName: Full=UDP-glucose-glucosephosphate glucosyltransferase 2	1312	Glyco_transf_20	CAH18870.1	1316	Glyco_transf_20	Aphelenchus avenae	GT20	YES	YES		Q5K2C1Q5K2C2
CL3937.Contig3_All 29 1471 minus strand RecName: Full=Alpha,alpha-trehalose-phosphate synthase [UDP-forming] 2; AltName: Full=Trehalose-6-phosphate synthase 2; AltName: Full=UDP-glucose-glucosephosphate glucosyltransferase 2	481	n/a	AFC37786.1	903	Glyco_transf_20	Aphelenchoides fragariae	GT20	n/a	NO
CL3937.Contig4_All 29 3964 minus strand RecName: Full=Alpha,alpha-trehalose-phosphate synthase [UDP-forming] 2; AltName: Full=Trehalose-6-phosphate synthase 2; AltName: Full=UDP-glucose-glucosephosphate glucosyltransferase 2	1312	Glyco_transf_20	CAH18870.1	1316	Glyco_transf_20	Aphelenchus avenae	GT20	YES	YES		Q5K2C1Q5K2C2
CL3939.Contig1_All 109 1302 minus strand hypothetical protein CAEBREN_05698 [Caenorhabditis brenneri]	398	n/a	CAA77585.1	431	Amidohydro_1	Caenorhabditis elegans Bristol N2	CE9	n/a	YES		P34480
CL3939.Contig2_All 1115 1348 minus strand hypothetical protein CAEBREN_05698 [Caenorhabditis brenneri]	78	n/a	NP_608380.1	431	Amidohydro_1	Drosophila melanogaster	CE9	n/a	NO		Q9VR81
CL3962.Contig1_All 199 1650 minus strand Protein CYP-13A8 [Caenorhabditis elegans] >gi|3879667|emb|CAA88611.1| Protein CYP-13A8 [Caenorhabditis elegans]	484	p450	EAA66095.1	845	p450	Aspergillus nidulans FGSC A4	GT34	YES	NO		Q5BGV8
CL3962.Contig2_All 1 1515 minus strand C. briggsae CBR-CYP-13A8 protein [Caenorhabditis briggsae]	505	p450	EAA66095.1	845	p450	Aspergillus nidulans FGSC A4	GT34	YES	NO		Q5BGV8
CL3973.Contig1_All 446 3901 RING finger protein nhl-1 [Loa loa]	1152	n/a	ACL16117.1	640	CBM_6	Candidatus Methanosphaerula palustris E1-9c	CBM6	n/a	NO		B8GG43
CL3980.Contig2_All 38 1570 minus strand CRE-GLT-3 protein [Caenorhabditis remanei] >gi|308260888|gb|EFP04841.1| CRE-GLT-3 protein [Caenorhabditis remanei]	511	SDF|SDF	ACI65301.1	1360	SDF|Glyco_transf_49	Phaeodactylum tricornutum CCAP 1055/1	GT49	NO	NO		B5Y3E7
CL3980.Contig4_All 62 1465 minus strand CRE-GLT-3 protein [Caenorhabditis remanei] >gi|308260888|gb|EFP04841.1| CRE-GLT-3 protein [Caenorhabditis remanei]	468	SDF	ACI65301.1	1360	SDF|Glyco_transf_49	Phaeodactylum tricornutum CCAP 1055/1	GT49	NO	NO		B5Y3E7
CL3987.Contig1_All 288 1109 minus strand hypothetical protein LOAG_09259 [Loa loa] >gi|307760003|gb|EFO19237.1| hypothetical protein LOAG_09259 [Loa loa]	274	EF_hand_5|EF_hand_6	CBZ54290.1	729	Pkinase	Neospora caninum Liverpool	CBM20	NO	NO
CL3987.Contig2_All 247 1068 minus strand hypothetical protein LOAG_09259 [Loa loa] >gi|307760003|gb|EFO19237.1| hypothetical protein LOAG_09259 [Loa loa]	274	EF_hand_5|EF_hand_6	CBZ54290.1	729	Pkinase	Neospora caninum Liverpool	CBM20	NO	NO
CL3987.Contig3_All 1427 2248 minus strand hypothetical protein LOAG_09259 [Loa loa] >gi|307760003|gb|EFO19237.1| hypothetical protein LOAG_09259 [Loa loa]	274	EF_hand_5|EF_hand_6	CBZ54290.1	729	Pkinase	Neospora caninum Liverpool	CBM20	NO	NO
CL3987.Contig4_All 2 361 minus strand hypothetical protein LOAG_09259 [Loa loa] >gi|307760003|gb|EFO19237.1| hypothetical protein LOAG_09259 [Loa loa]	120	n/a	CBZ54290.1	729	Pkinase	Neospora caninum Liverpool	CBM20	n/a	NO
CL4.Contig1_All 896 2434 glycosyl transferase [Loa loa] >gi|307759263|gb|EFO18497.1| glycosyl transferase [Loa loa]	513	Glycos_transf_2|Ricin_B_lectin	ADY44456.1	590	Glycos_transf_2|Ricin_B_lectin	Ascaris suum	GT27|CBM13	YES	YES
CL4.Contig10_All 941 2488 minus strand glycosyl transferase [Loa loa] >gi|307759263|gb|EFO18497.1| glycosyl transferase [Loa loa]	516	Glycos_transf_2|Ricin_B_lectin	ADY44456.1	590	Glycos_transf_2|Ricin_B_lectin	Ascaris suum	GT27|CBM13	YES	YES
CL4.Contig11_All 252 1790 minus strand glycosyl transferase [Loa loa] >gi|307759263|gb|EFO18497.1| glycosyl transferase [Loa loa]	513	Glycos_transf_2|Ricin_B_lectin	ADY44456.1	590	Glycos_transf_2|Ricin_B_lectin	Ascaris suum	GT27|CBM13	YES	YES
CL4.Contig12_All 252 1790 minus strand glycosyl transferase [Loa loa] >gi|307759263|gb|EFO18497.1| glycosyl transferase [Loa loa]	513	Glycos_transf_2|Ricin_B_lectin	ADY44456.1	590	Glycos_transf_2|Ricin_B_lectin	Ascaris suum	GT27|CBM13	YES	YES
CL4.Contig2_All 944 2482 minus strand glycosyl transferase [Loa loa] >gi|307759263|gb|EFO18497.1| glycosyl transferase [Loa loa]	513	Glycos_transf_2|Ricin_B_lectin	ADY44456.1	590	Glycos_transf_2|Ricin_B_lectin	Ascaris suum	GT27|CBM13	YES	YES
CL4.Contig3_All 934 2472 glycosyl transferase [Loa loa] >gi|307759263|gb|EFO18497.1| glycosyl transferase [Loa loa]	513	Glycos_transf_2|Ricin_B_lectin	ADY44456.1	590	Glycos_transf_2|Ricin_B_lectin	Ascaris suum	GT27|CBM13	YES	YES
CL4.Contig6_All 851 2389 minus strand glycosyl transferase [Loa loa] >gi|307759263|gb|EFO18497.1| glycosyl transferase [Loa loa]	513	Glycos_transf_2|Ricin_B_lectin	ADY44456.1	590	Glycos_transf_2|Ricin_B_lectin	Ascaris suum	GT27|CBM13	YES	YES
CL4.Contig7_All 899 2437 minus strand glycosyl transferase [Loa loa] >gi|307759263|gb|EFO18497.1| glycosyl transferase [Loa loa]	513	Glycos_transf_2|Ricin_B_lectin	ADY44456.1	590	Glycos_transf_2|Ricin_B_lectin	Ascaris suum	GT27|CBM13	YES	YES
CL4.Contig8_All 887 2425 glycosyl transferase [Loa loa] >gi|307759263|gb|EFO18497.1| glycosyl transferase [Loa loa]	513	Glycos_transf_2|Ricin_B_lectin	ADY44456.1	590	Glycos_transf_2|Ricin_B_lectin	Ascaris suum	GT27|CBM13	YES	YES
CL4.Contig9_All 899 2446 minus strand glycosyl transferase [Loa loa] >gi|307759263|gb|EFO18497.1| glycosyl transferase [Loa loa]	516	Glycos_transf_2|Ricin_B_lectin	ADY44456.1	590	Glycos_transf_2|Ricin_B_lectin	Ascaris suum	GT27|CBM13	YES	YES
CL4001.Contig1_All 108 872 DnaJ domain-containing protein [Loa loa] >gi|307757108|gb|EFO16342.1| DnaJ domain-containing protein [Loa loa]	255	DnaJ	ACI49189.1	1267	Alpha-amylase_C|DnaJ	Caenorhabditis sp. PS1010	CBM48	NO	NO		B6VBU6
CL401.Contig1_All 396 1832 Acetylcholinesterase 4 OS=Caenorhabditis briggsae GN=ace-4 PE=2 SV=1	479	COesterase|Abhydrolase_3	AAG34705.1	553	COesterase	Dictyocaulus viviparus	CE10	NO	YES	3.1.1.7	Q9GPL0
CL401.Contig10_All 2306 4177 minus strand acetylcholinesterase [Globodera pallida]	624	COesterase|Abhydrolase_3	AAG34705.1	553	COesterase	Dictyocaulus viviparus	CE10	NO	YES	3.1.1.7	Q9GPL0
CL401.Contig12_All 2409 3845 Acetylcholinesterase 4 OS=Caenorhabditis briggsae GN=ace-4 PE=2 SV=1	479	COesterase|Abhydrolase_3	AAG34705.1	553	COesterase	Dictyocaulus viviparus	CE10	NO	YES	3.1.1.7	Q9GPL0
CL401.Contig13_All 2350 4221 acetylcholinesterase [Globodera pallida]	624	COesterase|Abhydrolase_3	AAG34705.1	553	COesterase	Dictyocaulus viviparus	CE10	NO	YES	3.1.1.7	Q9GPL0
CL401.Contig14_All 2453 3889 Acetylcholinesterase 4 OS=Caenorhabditis briggsae GN=ace-4 PE=2 SV=1	479	COesterase|Abhydrolase_3	AAG34705.1	553	COesterase	Dictyocaulus viviparus	CE10	NO	YES	3.1.1.7	Q9GPL0
CL401.Contig15_All 2306 4090 acetylcholinesterase [Globodera pallida]	595	COesterase|Abhydrolase_3	AAG34705.1	553	COesterase	Dictyocaulus viviparus	CE10	NO	YES	3.1.1.7	Q9GPL0
CL401.Contig16_All 2374 4131 acetylcholinesterase [Globodera pallida]	586	COesterase|Abhydrolase_3	AAG34705.1	553	COesterase	Dictyocaulus viviparus	CE10	NO	YES	3.1.1.7	Q9GPL0
CL401.Contig17_All 2350 4134 acetylcholinesterase [Globodera pallida]	595	COesterase|Abhydrolase_3	AAG34705.1	553	COesterase	Dictyocaulus viviparus	CE10	NO	YES	3.1.1.7	Q9GPL0
CL401.Contig18_All 2418 4175 acetylcholinesterase [Globodera pallida]	586	COesterase|Abhydrolase_3	AAG34705.1	553	COesterase	Dictyocaulus viviparus	CE10	NO	YES	3.1.1.7	Q9GPL0
CL401.Contig19_All 243 2027 acetylcholinesterase [Globodera pallida]	595	COesterase|Abhydrolase_3	AAG34705.1	553	COesterase	Dictyocaulus viviparus	CE10	NO	YES	3.1.1.7	Q9GPL0
CL401.Contig2_All 293 2077 acetylcholinesterase [Globodera pallida]	595	COesterase|Abhydrolase_3	AAG34705.1	553	COesterase	Dictyocaulus viviparus	CE10	NO	YES	3.1.1.7	Q9GPL0
CL401.Contig20_All 311 2068 acetylcholinesterase [Globodera pallida]	586	COesterase|Abhydrolase_3	AAG34705.1	553	COesterase	Dictyocaulus viviparus	CE10	NO	YES	3.1.1.7	Q9GPL0
CL401.Contig22_All 161 2209 acetylcholinesterase [Globodera pallida]	683	COesterase|Abhydrolase_3	AAG34705.1	553	COesterase	Dictyocaulus viviparus	CE10	NO	YES	3.1.1.7	Q9GPL0
CL401.Contig23_All 243 2114 acetylcholinesterase [Globodera pallida]	624	COesterase|Abhydrolase_3	AAG34705.1	553	COesterase	Dictyocaulus viviparus	CE10	NO	YES	3.1.1.7	Q9GPL0
CL401.Contig24_All 346 1782 Acetylcholinesterase 4 OS=Caenorhabditis briggsae GN=ace-4 PE=2 SV=1	479	COesterase|Abhydrolase_3	AAG34705.1	553	COesterase	Dictyocaulus viviparus	CE10	NO	YES	3.1.1.7	Q9GPL0
CL401.Contig3_All 293 2164 acetylcholinesterase [Globodera pallida]	624	COesterase|Abhydrolase_3	AAG34705.1	553	COesterase	Dictyocaulus viviparus	CE10	NO	YES	3.1.1.7	Q9GPL0
CL401.Contig4_All 361 2118 acetylcholinesterase [Globodera pallida]	586	COesterase|Abhydrolase_3	AAG34705.1	553	COesterase	Dictyocaulus viviparus	CE10	NO	YES	3.1.1.7	Q9GPL0
CL401.Contig5_All 508 2292 minus strand acetylcholinesterase [Globodera pallida]	595	COesterase|Abhydrolase_3	AAG34705.1	553	COesterase	Dictyocaulus viviparus	CE10	NO	YES	3.1.1.7	Q9GPL0
CL401.Contig6_All 535 2406 minus strand acetylcholinesterase [Globodera pallida]	624	COesterase|Abhydrolase_3	AAG34705.1	553	COesterase	Dictyocaulus viviparus	CE10	NO	YES	3.1.1.7	Q9GPL0
CL401.Contig7_All 903 2954 minus strand acetylcholinesterase [Globodera pallida]	684	COesterase|Abhydrolase_3	AAG34705.1	553	COesterase	Dictyocaulus viviparus	CE10	NO	YES	3.1.1.7	Q9GPL0
CL401.Contig8_All 1803 3764 acetylcholinesterase [Globodera pallida]	654	COesterase|Abhydrolase_3	AAG34705.1	553	COesterase	Dictyocaulus viviparus	CE10	NO	YES	3.1.1.7	Q9GPL0
CL4013.Contig1_All 20 1216 xylanase [Radopholus similis]	399	Glyco_hydro_30	ABZ78968.1	NA	n/a	Radopholus similis	GH30	n/a	n/a		B3TJG3
CL4013.Contig2_All 27 1226 xylanase [Radopholus similis]	400	Glyco_hydro_30	ABZ78968.1	NA	n/a	Radopholus similis	GH30	n/a	n/a		B3TJG3
CL4013.Contig3_All 533 1672 xylanase [Radopholus similis]	380	n/a	ABZ78968.1	NA	n/a	Radopholus similis	GH30	n/a	n/a		B3TJG3
CL4017.Contig1_All 88 339 hypothetical protein CRE_17762 [Caenorhabditis remanei] >gi|308247092|gb|EFO91044.1| hypothetical protein CRE_17762 [Caenorhabditis remanei]	84	Glyco_transf_43	CAE17283.1	330	Glyco_transf_43	Gallus gallus	GT43	YES	NO		Q7T1E1
CL4017.Contig2_All 126 776 minus strand hypothetical protein CRE_17762 [Caenorhabditis remanei] >gi|308247092|gb|EFO91044.1| hypothetical protein CRE_17762 [Caenorhabditis remanei]	217	Glyco_transf_43	ADY45939.1	288	Glyco_transf_43	Ascaris suum	GT43	YES	NO
CL4019.Contig1_All 71 436 Hypothetical protein CBG17485 [Caenorhabditis briggsae]	122	n/a	ADY40698.1	787	STT3	Ascaris suum	GT66	n/a	NO
CL4019.Contig2_All 518 2791 Oligosaccharyl transferase STT3 subunit homolog [Brugia malayi]	758	STT3	ADY40698.1	787	STT3	Ascaris suum	GT66	YES	YES
CL4019.Contig3_All 518 2791 Oligosaccharyl transferase STT3 subunit homolog [Brugia malayi]	758	STT3	ADY40698.1	787	STT3	Ascaris suum	GT66	YES	YES
CL4041.Contig1_All 77 1288 minus strand hypothetical protein LOAG_17850 [Loa loa]	404	Gaa1	CBQ71473.1	1198	ALG3|Gaa1	Sporisorium reilianum SRZ2	GT58	NO	NO
CL4041.Contig2_All 77 1288 minus strand hypothetical protein LOAG_17850 [Loa loa]	404	Gaa1	CBQ71473.1	1198	ALG3|Gaa1	Sporisorium reilianum SRZ2	GT58	NO	NO
CL4041.Contig3_All 77 1387 minus strand hypothetical protein LOAG_17850 [Loa loa]	437	Gaa1	CBQ71473.1	1198	ALG3|Gaa1	Sporisorium reilianum SRZ2	GT58	NO	NO
CL4041.Contig4_All 77 1387 minus strand hypothetical protein LOAG_17850 [Loa loa]	437	Gaa1	CBQ71473.1	1198	ALG3|Gaa1	Sporisorium reilianum SRZ2	GT58	NO	NO
CL4050.Contig2_All 112 3897 hypothetical protein LOAG_05790 [Loa loa]	1262	Ank_2|Ank_2|Ank_2|Ank_2|Ank_2|Ank_2|Ank_2|Ank_2|Ank_2|KAP_NTPase|KAP_NTPase	XP_362336.1	1732	Osmo_MPGsynth|Ank_2|Ank_2	Magnaporthe grisea 70-15	GT55	NO	NO
CL4050.Contig3_All 108 3941 hypothetical protein LOAG_05790 [Loa loa]	1278	Ank_2|Ank_2|Ank_2|Ank_2|Ank_2|Ank_2|Ank_2|Ank_2|Ank_2|KAP_NTPase|KAP_NTPase	XP_362336.1	1732	Osmo_MPGsynth|Ank_2|Ank_2	Magnaporthe grisea 70-15	GT55	NO	NO
CL4051.Contig1_All 104 3958 minus strand hypothetical protein CAEBREN_05166 [Caenorhabditis brenneri]	1285	I-set|I-set|Ig_2|An_peroxidase	AEU38011.1	2582	Glyco_hydro_2_N|F5_F8_type_C|F5_F8_type_C|F5_F8_type_C|F5_F8_type_C	Granulicella mallensis MP5ACTX8	GH2|CBM32|GH64	NO	NO
CL4051.Contig2_All 100 3855 hypothetical protein CAEBREN_05166 [Caenorhabditis brenneri]	1252	I-set|I-set|Ig_2|An_peroxidase	AEU38011.1	2582	Glyco_hydro_2_N|F5_F8_type_C|F5_F8_type_C|F5_F8_type_C|F5_F8_type_C	Granulicella mallensis MP5ACTX8	GH2|CBM32|GH64	NO	NO
CL4069.Contig1_All 400 1761 STE/STE11/MEKK2 protein kinase [Loa loa] >gi|307763449|gb|EFO22683.1| STE/STE11/MEKK2 protein kinase [Loa loa]	454	Pkinase|Pkinase_Tyr	CAJ63931.1	634	Pkinase	Frankia alni ACN14a	CBM13	NO	NO		Q0RF20
CL4069.Contig2_All 400 1803 STE/STE11/MEKK2 protein kinase [Loa loa] >gi|307763449|gb|EFO22683.1| STE/STE11/MEKK2 protein kinase [Loa loa]	468	Pkinase|Pkinase_Tyr	CAJ63931.1	634	Pkinase	Frankia alni ACN14a	CBM13	NO	NO		Q0RF20
CL4071.Contig1_All 54 1538 minus strand C. briggsae CBR-UGT-58 protein [Caenorhabditis briggsae]	495	UDPGT	ADY43978.1	557	UDPGT	Ascaris suum	GT1	YES	YES
CL4071.Contig2_All 54 1601 minus strand C. briggsae CBR-UGT-58 protein [Caenorhabditis briggsae]	516	UDPGT	ADY43978.1	557	UDPGT	Ascaris suum	GT1	YES	YES
CL4085.Contig1_All 88 1101 minus strand TPR Domain containing protein [Wuchereria bancrofti]	338	TPR_11|TPR_11	ACF42936.1	4502	Glyco_transf_41|Glyco_transf_41|Glyco_transf_41|Glyco_transf_41|Glyco_transf_41|Glyco_transf_41|Glyco_transf_41|Glyco_transf_41|Glyco_transf_41|Glyco_transf_41|Glyco_transf_41|Glyco_transf_41	Pelodictyon phaeoclathratiforme BU-1	GT41	NO	NO		B4SDJ7
CL4085.Contig2_All 88 1101 minus strand TPR Domain containing protein [Wuchereria bancrofti]	338	TPR_11|TPR_11	ACF42936.1	4502	Glyco_transf_41|Glyco_transf_41|Glyco_transf_41|Glyco_transf_41|Glyco_transf_41|Glyco_transf_41|Glyco_transf_41|Glyco_transf_41|Glyco_transf_41|Glyco_transf_41|Glyco_transf_41|Glyco_transf_41	Pelodictyon phaeoclathratiforme BU-1	GT41	NO	NO		B4SDJ7
CL4085.Contig3_All 95 1108 TPR Domain containing protein [Wuchereria bancrofti]	338	TPR_11|TPR_11	ACF42936.1	4502	Glyco_transf_41|Glyco_transf_41|Glyco_transf_41|Glyco_transf_41|Glyco_transf_41|Glyco_transf_41|Glyco_transf_41|Glyco_transf_41|Glyco_transf_41|Glyco_transf_41|Glyco_transf_41|Glyco_transf_41	Pelodictyon phaeoclathratiforme BU-1	GT41	NO	NO		B4SDJ7
CL4085.Contig4_All 95 1108 TPR Domain containing protein [Wuchereria bancrofti]	338	TPR_11|TPR_11	ACF42936.1	4502	Glyco_transf_41|Glyco_transf_41|Glyco_transf_41|Glyco_transf_41|Glyco_transf_41|Glyco_transf_41|Glyco_transf_41|Glyco_transf_41|Glyco_transf_41|Glyco_transf_41|Glyco_transf_41|Glyco_transf_41	Pelodictyon phaeoclathratiforme BU-1	GT41	NO	NO		B4SDJ7
CL4085.Contig5_All 95 1108 TPR Domain containing protein [Wuchereria bancrofti]	338	TPR_11|TPR_11	ACF42936.1	4502	Glyco_transf_41|Glyco_transf_41|Glyco_transf_41|Glyco_transf_41|Glyco_transf_41|Glyco_transf_41|Glyco_transf_41|Glyco_transf_41|Glyco_transf_41|Glyco_transf_41|Glyco_transf_41|Glyco_transf_41	Pelodictyon phaeoclathratiforme BU-1	GT41	NO	NO		B4SDJ7
CL4085.Contig6_All 95 1108 TPR Domain containing protein [Wuchereria bancrofti]	338	TPR_11|TPR_11	ACF42936.1	4502	Glyco_transf_41|Glyco_transf_41|Glyco_transf_41|Glyco_transf_41|Glyco_transf_41|Glyco_transf_41|Glyco_transf_41|Glyco_transf_41|Glyco_transf_41|Glyco_transf_41|Glyco_transf_41|Glyco_transf_41	Pelodictyon phaeoclathratiforme BU-1	GT41	NO	NO		B4SDJ7
CL4112.Contig1_All 2 2233 minus strand Protein kinase domain containing protein [Brugia malayi] >gi|158590818|gb|EDP29433.1| Protein kinase domain containing protein [Brugia malayi]	744	Pkinase	EEC71457.1	700	Pkinase_Tyr	Oryza sativa Indica Group	CBM50	NO	YES		B8A9D5
CL4112.Contig2_All 2 2188 minus strand Protein kinase domain containing protein [Brugia malayi] >gi|158590818|gb|EDP29433.1| Protein kinase domain containing protein [Brugia malayi]	729	Pkinase	EEC71457.1	700	Pkinase_Tyr	Oryza sativa Indica Group	CBM50	NO	YES		B8A9D5
CL4127.Contig2_All 96 1361 minus strand Protein ZK856.5 [Caenorhabditis elegans] >gi|285310518|emb|CAA94853.5| Protein ZK856.5 [Caenorhabditis elegans]	422	n/a	CBZ30616.1	1109	Glyco_hydro_32N	Leishmania mexicana MHOM/GT/2001/U1103	GH32	n/a	NO
CL4140.Contig3_All 1 486 Protein NAS-31, isoform b [Caenorhabditis elegans] >gi|57012943|sp|Q7JLI1.1|NAS31_CAEEL RecName: Full=Zinc metalloproteinase nas-31; AltName: Full=Nematode astacin 31; Flags: Precursor >gi|37619828|emb|CAE48502.1| Protein NAS-31, isoform b [Caenorhabditis elegans]	162	Astacin	AFE09577.1	560	Astacin|Ricin_B_lectin|Ricin_B_lectin	Corallococcus coralloides DSM 2259	CBM13	NO	NO
CL4161.Contig3_All 52 279 minus strand CMGC/MAPK protein kinase [Wuchereria bancrofti]	76	Pkinase_Tyr	CBX99002.1	785	Pkinase	Leptosphaeria maculans v23.1.3	GH18	NO	NO		E5A5V7
CL4161.Contig5_All 39 1067 minus strand CMGC/MAPK protein kinase [Wuchereria bancrofti]	343	Pkinase|Pkinase_Tyr	CBX99002.1	785	Pkinase	Leptosphaeria maculans v23.1.3	GH18	NO	NO		E5A5V7
CL4167.Contig2_All 53 1018 minus strand beta-1,4-endoglucanase-1 precursor [Heterodera glycines] >gi|3098605|gb|AAC15707.1| beta-1,4-endoglucanase-1 precursor [Heterodera glycines]	322	Cellulase	BAI44496.1	340	Cellulase	Aphelenchus avenae	GH5	YES	YES		C9K4V4
CL4167.Contig2_All 53 1018 minus strand beta-1,4-endoglucanase-1 precursor [Heterodera glycines] >gi|3098605|gb|AAC15707.1| beta-1,4-endoglucanase-1 precursor [Heterodera glycines]	322	Cellulase	BAI44495.1	340	Cellulase	Aphelenchus avenae	GH5	YES	YES		C9K4V4
CL418.Contig1_All 1695 1859 Protein CGT-3, isoform b [Caenorhabditis elegans] >gi|89515707|gb|ABD75712.1| ceramide glycosyl transferase [Caenorhabditis elegans] >gi|89515709|gb|ABD75713.1| ceramide glycosyl transferase [Caenorhabditis elegans] >gi|351062240|emb|CCD70150.1| Protein CGT-3, isoform b [Caenorhabditis elegans]	55	n/a	ADY45213.1	424	Glyco_transf_21	Ascaris suum	GT21	n/a	NO
CL418.Contig2_All 1695 1859 Protein CGT-3, isoform b [Caenorhabditis elegans] >gi|89515707|gb|ABD75712.1| ceramide glycosyl transferase [Caenorhabditis elegans] >gi|89515709|gb|ABD75713.1| ceramide glycosyl transferase [Caenorhabditis elegans] >gi|351062240|emb|CCD70150.1| Protein CGT-3, isoform b [Caenorhabditis elegans]	55	n/a	ADY45213.1	424	Glyco_transf_21	Ascaris suum	GT21	n/a	NO
CL418.Contig3_All 1596 1760 Protein CGT-3, isoform b [Caenorhabditis elegans] >gi|89515707|gb|ABD75712.1| ceramide glycosyl transferase [Caenorhabditis elegans] >gi|89515709|gb|ABD75713.1| ceramide glycosyl transferase [Caenorhabditis elegans] >gi|351062240|emb|CCD70150.1| Protein CGT-3, isoform b [Caenorhabditis elegans]	55	n/a	ADY45213.1	424	Glyco_transf_21	Ascaris suum	GT21	n/a	NO
CL418.Contig4_All 281 1690 Protein CGT-3, isoform b [Caenorhabditis elegans] >gi|89515707|gb|ABD75712.1| ceramide glycosyl transferase [Caenorhabditis elegans] >gi|89515709|gb|ABD75713.1| ceramide glycosyl transferase [Caenorhabditis elegans] >gi|351062240|emb|CCD70150.1| Protein CGT-3, isoform b [Caenorhabditis elegans]	470	Glyco_tranf_2_3|Glyco_transf_21	ADY45213.1	424	Glyco_transf_21	Ascaris suum	GT21	NO	YES
CL418.Contig5_All 281 1789 Protein CGT-3, isoform b [Caenorhabditis elegans] >gi|89515707|gb|ABD75712.1| ceramide glycosyl transferase [Caenorhabditis elegans] >gi|89515709|gb|ABD75713.1| ceramide glycosyl transferase [Caenorhabditis elegans] >gi|351062240|emb|CCD70150.1| Protein CGT-3, isoform b [Caenorhabditis elegans]	503	Glyco_tranf_2_3|Glyco_transf_21	ADY45213.1	424	Glyco_transf_21	Ascaris suum	GT21	NO	YES
CL418.Contig6_All 281 1690 Protein CGT-3, isoform b [Caenorhabditis elegans] >gi|89515707|gb|ABD75712.1| ceramide glycosyl transferase [Caenorhabditis elegans] >gi|89515709|gb|ABD75713.1| ceramide glycosyl transferase [Caenorhabditis elegans] >gi|351062240|emb|CCD70150.1| Protein CGT-3, isoform b [Caenorhabditis elegans]	470	Glyco_tranf_2_3|Glyco_transf_21	ADY45213.1	424	Glyco_transf_21	Ascaris suum	GT21	NO	YES
CL418.Contig7_All 1756 1920 Protein CGT-3, isoform b [Caenorhabditis elegans] >gi|89515707|gb|ABD75712.1| ceramide glycosyl transferase [Caenorhabditis elegans] >gi|89515709|gb|ABD75713.1| ceramide glycosyl transferase [Caenorhabditis elegans] >gi|351062240|emb|CCD70150.1| Protein CGT-3, isoform b [Caenorhabditis elegans]	55	n/a	ADY45213.1	424	Glyco_transf_21	Ascaris suum	GT21	n/a	NO
CL4183.Contig1_All 162 1097 minus strand AGC/PDK1 protein kinase [Loa loa]	312	Pkinase|Pkinase_Tyr	CBZ54290.1	729	Pkinase	Neospora caninum Liverpool	CBM20	NO	NO
CL4183.Contig3_All 147 1082 minus strand AGC/PDK1 protein kinase [Loa loa]	312	Pkinase|Pkinase_Tyr	CBZ54290.1	729	Pkinase	Neospora caninum Liverpool	CBM20	NO	NO
CL4186.Contig1_All 220 1272 CBN-FMO-2 protein [Caenorhabditis brenneri]	351	FMO-like	NP_051574.1	847	Abhydrolase_3|Pyr_redox_3	Deinococcus radiodurans R1	CE10	NO	NO		Q9RZT0
CL4186.Contig10_All 220 1629 Dimethylaniline monooxygenase [N-oxide-forming] 5 OS=Homo sapiens GN=FMO5 PE=2 SV=2	470	FMO-like	NP_051574.1	847	Abhydrolase_3|Pyr_redox_3	Deinococcus radiodurans R1	CE10	NO	NO		Q9RZT0
CL4186.Contig3_All 155 1678 CBN-FMO-2 protein [Caenorhabditis brenneri]	508	FMO-like	NP_051574.1	847	Abhydrolase_3|Pyr_redox_3	Deinococcus radiodurans R1	CE10	NO	NO		Q9RZT0
CL4186.Contig4_All 155 1603 Dimethylaniline monooxygenase [N-oxide-forming] 5 OS=Homo sapiens GN=FMO5 PE=2 SV=2	483	FMO-like	NP_051574.1	847	Abhydrolase_3|Pyr_redox_3	Deinococcus radiodurans R1	CE10	NO	NO		Q9RZT0
CL4186.Contig6_All 155 931 Dimethylaniline monooxygenase [N-oxide-forming] 5 OS=Homo sapiens GN=FMO5 PE=2 SV=2	259	FMO-like	NP_051574.1	847	Abhydrolase_3|Pyr_redox_3	Deinococcus radiodurans R1	CE10	NO	NO		Q9RZT0
CL4186.Contig7_All 220 996 Dimethylaniline monooxygenase [N-oxide-forming] 5 OS=Homo sapiens GN=FMO5 PE=2 SV=2	259	FMO-like	NP_051574.1	847	Abhydrolase_3|Pyr_redox_3	Deinococcus radiodurans R1	CE10	NO	NO		Q9RZT0
CL4186.Contig8_All 220 1704 CBN-FMO-2 protein [Caenorhabditis brenneri]	495	FMO-like	NP_051574.1	847	Abhydrolase_3|Pyr_redox_3	Deinococcus radiodurans R1	CE10	NO	NO		Q9RZT0
CL421.Contig11_All 118 1443 CBN-GLT-1 protein [Caenorhabditis brenneri]	442	SDF	ACI65301.1	1360	SDF|Glyco_transf_49	Phaeodactylum tricornutum CCAP 1055/1	GT49	NO	NO		B5Y3E7
CL4213.Contig1_All 187 1836 hypothetical protein CRE_05500 [Caenorhabditis remanei] >gi|308243872|gb|EFO87824.1| hypothetical protein CRE_05500 [Caenorhabditis remanei]	550	COesterase|Abhydrolase_3	NP_075231.1	611	COesterase|AChE_tetra	Rattus norvegicus	CE10	NO	YES	3.1.1.8	Q9JKC1
CL4213.Contig1_All 187 1836 hypothetical protein CRE_05500 [Caenorhabditis remanei] >gi|308243872|gb|EFO87824.1| hypothetical protein CRE_05500 [Caenorhabditis remanei]	550	COesterase|Abhydrolase_3	CCD73867.1	563	COesterase	Caenorhabditis elegans Bristol N2	CE10	NO	YES		Q9BL43
CL4213.Contig2_All 187 1836 hypothetical protein CRE_05500 [Caenorhabditis remanei] >gi|308243872|gb|EFO87824.1| hypothetical protein CRE_05500 [Caenorhabditis remanei]	550	COesterase|Abhydrolase_3	NP_075231.1	611	COesterase|AChE_tetra	Rattus norvegicus	CE10	NO	YES	3.1.1.8	Q9JKC1
CL4213.Contig2_All 187 1836 hypothetical protein CRE_05500 [Caenorhabditis remanei] >gi|308243872|gb|EFO87824.1| hypothetical protein CRE_05500 [Caenorhabditis remanei]	550	COesterase|Abhydrolase_3	CCD73867.1	563	COesterase	Caenorhabditis elegans Bristol N2	CE10	NO	YES		Q9BL43
CL4229.Contig2_All 174 2234 minus strand hypothetical protein CAEBREN_16619 [Caenorhabditis brenneri]	687	Propep_M14|Peptidase_M14	AET67363.1	371	Peptidase_M14	Desulfosporosinus orientis DSM 765	CBM50	NO	NO
CL4250.Contig1_All 2 1156 PREDICTED: cyclin-dependent kinase 8-like [Acyrthosiphon pisum]	385	Pkinase	CBX99002.1	785	Pkinase	Leptosphaeria maculans v23.1.3	GH18	YES	NO		E5A5V7
CL4256.Contig1_All 364 843 Protein SQV-1 [Caenorhabditis elegans] >gi|24061781|gb|AAN39843.1| UDP-glucuronic acid decarboxylase [Caenorhabditis elegans] >gi|351060773|emb|CCD68509.1| Protein SQV-1 [Caenorhabditis elegans]	160	Epimerase	ACU69922.1	637	Epimerase|Glycos_transf_2	Catenulispora acidiphila DSM 44928	GT2	NO	NO		C7Q462
CL4256.Contig2_All 256 858 C. briggsae CBR-SQV-1 protein [Caenorhabditis briggsae]	201	Epimerase	ACU69922.1	637	Epimerase|Glycos_transf_2	Catenulispora acidiphila DSM 44928	GT2	NO	NO		C7Q462
CL4256.Contig3_All 441 920 Protein SQV-1 [Caenorhabditis elegans] >gi|24061781|gb|AAN39843.1| UDP-glucuronic acid decarboxylase [Caenorhabditis elegans] >gi|351060773|emb|CCD68509.1| Protein SQV-1 [Caenorhabditis elegans]	160	Epimerase	ACU69922.1	637	Epimerase|Glycos_transf_2	Catenulispora acidiphila DSM 44928	GT2	NO	NO		C7Q462
CL4257.Contig3_All 17 883 Hypothetical protein CBG22470 [Caenorhabditis briggsae]	289	DAGAT	EAA58455.1	868	DAGAT	Aspergillus nidulans FGSC A4	GT1	YES	NO		C8V0F3Q5AZ47
CL4263.Contig1_All 191 1483 beta-1,4-endoglucanase-1 precursor [Radopholus similis]	431	Cellulase	ACB38289.1	480	Cellulase	Radopholus similis	GH5|CBM2	YES	YES		B2XBK7
CL4263.Contig2_All 2 487 beta-1,4-endoglucanase-1 precursor [Radopholus similis]	162	Cellulase	ACB38289.1	480	Cellulase	Radopholus similis	GH5|CBM2	YES	NO		B2XBK7
CL4278.Contig3_All 447 2906 NCL-1 protein [Loa loa]	820	n/a	ACL16117.1	640	CBM_6	Candidatus Methanosphaerula palustris E1-9c	CBM6	n/a	NO		B8GG43
CL4278.Contig4_All 450 2909 NCL-1 protein [Loa loa]	820	n/a	ACL16117.1	640	CBM_6	Candidatus Methanosphaerula palustris E1-9c	CBM6	n/a	NO		B8GG43
CL4284.Contig1_All 215 1780 Protein CYP-13A12 [Caenorhabditis elegans] >gi|3875922|emb|CAB04113.1| Protein CYP-13A12 [Caenorhabditis elegans]	522	p450	EAA66095.1	845	p450	Aspergillus nidulans FGSC A4	GT34	YES	NO		Q5BGV8
CL4284.Contig2_All 171 1736 Protein CYP-13A12 [Caenorhabditis elegans] >gi|3875922|emb|CAB04113.1| Protein CYP-13A12 [Caenorhabditis elegans]	522	p450	EAA66095.1	845	p450	Aspergillus nidulans FGSC A4	GT34	YES	NO		Q5BGV8
CL4305.Contig1_All 1512 2141 minus strand glycoside hydrolase family 25 protein [Dictyostelium fasciculatum] >gi|328876597|gb|EGG24960.1| glycoside hydrolase family 25 protein [Dictyostelium fasciculatum]	210	Glyco_hydro_25	CAA97800.1	NA	n/a	Caenorhabditis elegans Bristol N2	GH25	n/a	n/a
[truncated: 2,333 more rows]

## Sheet:  resistance to oxidative stress
Aphelenchoides besseyi	glutathione peroxidase	# Fields: query id, subject ids, % identity, % positives, query/sbjct frames, alignment length, mismatches, gap opens, q. start, q. end, s. start, s. end, evalue, bit score
[truncated: 227 more rows]

[truncated: 3 more sheets: other parasitic related genes, chemosensation , RNAi]
